# Supplementary material for: Multi-omics data-based modeling reveals tumorigenesis- and prognosis-associated genes with clinical potential in lung adenocarcinoma
Source: BMC Cancer. 2025 Nov 10;25:1743. doi: 10.1186/s12885-025-14943-x (PMC12604227; doi:10.1186/s12885-025-14943-x)
Supplement: Supplementary file 1 — Supplementary material 1. [file 12885_2025_14943_MOESM1_ESM.xls]

## Sheet: Table S1
Table S1. DEGs in LUAD Tumor vs. Normal Samples from TCGA and GTEx RNA-seq Data.
gene	conMean	treatMean	logFC	pValue	fdr
RP11-40C6.2	2.35359	9.42956	7.07597	6.89601e-97	7.79666e-96
XAGE1A	0.574029	5.39167	4.81764	8.25641e-71	3.95709e-70
SPP1	3.11136	7.59311	4.48174	1.01077e-113	2.95522e-112
XAGE1B	0.862266	5.20824	4.34597	4.97701e-66	2.11829e-65
FAM83A	0.281677	4.52454	4.24286	3.04927e-130	1.21712e-127
IGHGP	1.41555	5.65593	4.24037	8.27681e-115	2.62471e-113
CRABP2	2.13758	6.37027	4.2327	2.58325e-108	5.32334e-107
SPINK1	1.63893	5.75792	4.11898	2.94545e-78	1.76506e-77
CEACAM5	1.83505	5.93336	4.0983	4.04012e-80	2.57215e-79
TMPRSS4	1.10556	5.01458	3.90902	2.57575e-113	7.34369e-112
IGKV2D-28	1.53915	5.3621	3.82295	4.07468e-93	3.95847e-92
MMP11	0.849458	4.60072	3.75126	2.52081e-129	6.51895e-127
AGR2	4.34701	7.99354	3.64652	6.29796e-99	7.81331e-98
COL10A1	0.578321	4.22444	3.64612	4.05197e-125	4.35077e-123
IGHG4	3.92735	7.5511	3.62375	1.26937e-85	9.48594e-85
CST1	0.108125	3.69534	3.58721	2.16983e-124	1.97229e-122
CP	2.89607	6.45786	3.56179	1.0564e-100	1.41581e-99
RP5-940J5.9	0.88862	4.39595	3.50733	5.97925e-70	2.80422e-69
HMGB3	3.51914	6.90629	3.38715	2.52799e-127	4.46312e-125
B3GNT3	0.473631	3.85023	3.3766	8.68914e-128	1.7155e-125
MDK	5.14029	8.34491	3.20462	6.01667e-121	3.31748e-119
PPAP2C	2.77655	5.9736	3.19704	1.46091e-122	9.97163e-121
CXCL13	0.843531	4.03028	3.18675	4.82813e-103	7.24852e-102
TUBB3	1.14924	4.32469	3.17545	2.6643e-115	8.92685e-114
UBE2C	1.99687	5.06871	3.07184	8.21691e-110	1.87683e-108
C15orf48	2.56369	5.59354	3.02984	3.85136e-96	4.20421e-95
SMIM22	4.27871	7.30113	3.02242	8.59065e-109	1.8172e-107
CYP24A1	0.513431	3.52508	3.01165	1.64281e-97	1.90067e-96
CTHRC1	2.42469	5.42152	2.99683	3.95939e-106	7.03079e-105
PYCR1	3.12086	6.10955	2.98869	4.94518e-123	3.56072e-121
UBD	2.31219	5.2962	2.984	4.77574e-86	3.61299e-85
GOLM1	3.40358	6.38543	2.98185	3.92911e-134	3.60712e-130
CDH3	1.88976	4.85595	2.96619	9.05103e-98	1.05918e-96
EPCAM	5.32623	8.27249	2.94626	2.04578e-130	8.53693e-128
OCIAD2	4.39529	7.30507	2.90978	6.08222e-135	1.11676e-130
MUC5B	1.49498	4.39466	2.89968	2.57078e-47	7.03248e-47
MMP7	2.41403	5.28958	2.87555	9.57844e-74	4.97792e-73
IGHG1	8.76621	11.6388	2.87259	6.16261e-66	2.61019e-65
SPDEF	0.926488	3.79755	2.87106	8.18282e-106	1.43227e-104
GCNT3	0.386429	3.21071	2.82428	8.69084e-117	3.29016e-115
ETV4	1.44162	4.25213	2.81052	2.26804e-122	1.4715e-120
PPP1R14D	0.158207	2.96376	2.80555	1.56602e-118	6.86246e-117
TOP2A	1.50404	4.30396	2.79992	5.57778e-115	1.79989e-113
PAEP	0.255536	3.04263	2.78709	6.67968e-75	3.61147e-74
MMP12	0.429893	3.20517	2.77528	1.2417e-107	2.43837e-106
CDC20	1.42231	4.19255	2.77023	1.78682e-115	6.09809e-114
RN7SL1	7.05324	9.81635	2.76311	2.42893e-92	2.29885e-91
GJB2	0.507172	3.2488	2.74163	3.60377e-122	2.27385e-120
BPIFA1	1.48254	4.21955	2.73701	1.9553e-37	4.38945e-37
IGKV3-15	4.84744	7.58119	2.73375	2.85117e-64	1.15513e-63
GPX2	1.20462	3.93609	2.73146	1.0069e-29	1.95783e-29
LAD1	3.02638	5.7536	2.72723	2.27156e-115	7.68104e-114
IGHV1-69-2	3.30444	6.02981	2.72537	3.69803e-59	1.31716e-58
KIAA0101	1.78568	4.50243	2.71675	6.0091e-114	1.7767e-112
MMP1	1.2956	3.98405	2.68845	1.41113e-73	7.29851e-73
CD24	4.41271	7.09815	2.68544	8.7148e-96	9.3849e-95
CLDN3	3.08197	5.76311	2.68114	1.34985e-92	1.28618e-91
MYBL2	1.06544	3.73019	2.66475	4.32131e-110	1.01204e-108
IGKV4-1	4.83173	7.48284	2.65111	3.55688e-63	1.40538e-62
IGHV3-21	3.74976	6.39518	2.64543	4.20047e-62	1.61046e-61
IGHG2	6.40753	9.04788	2.64035	6.43369e-64	2.58601e-63
PROM2	1.57383	4.21298	2.63915	1.47261e-118	6.46854e-117
CCNB1	2.04934	4.67911	2.62977	9.52551e-122	5.77221e-120
IGKV1-33	4.82035	7.44961	2.62926	3.56643e-59	1.27103e-58
HS6ST2	0.323158	2.94324	2.62009	1.1283e-121	6.7481e-120
IGHV3-23	4.69667	7.29523	2.59855	1.4122e-61	5.34188e-61
LINC00511	1.17834	3.77418	2.59584	1.84039e-118	7.96967e-117
IGKV3-20	6.37491	8.96838	2.59347	4.74439e-61	1.77453e-60
PODXL2	1.39241	3.97935	2.58694	8.37039e-91	7.4897e-90
AFAP1-AS1	0.143634	2.71323	2.5696	4.02266e-87	3.15641e-86
AP000349.2	0.186667	2.74935	2.56268	8.37778e-118	3.4032e-116
IGKV1-5	4.8329	7.38569	2.55279	1.03386e-59	3.74488e-59
CA9	0.313908	2.86525	2.55134	3.70839e-101	5.08512e-100
IGKV3-11	6.70411	9.24424	2.54014	2.52071e-64	1.02328e-63
UBE2T	1.76881	4.28797	2.51916	8.74598e-122	5.31738e-120
IGKC	10.3228	12.8414	2.51855	6.22437e-64	2.50462e-63
EPN3	0.616225	3.13226	2.51603	9.83875e-122	5.94241e-120
IGHV1-18	3.48409	5.99736	2.51327	7.60097e-58	2.61155e-57
FUT2	0.766864	3.27758	2.51071	1.86981e-122	1.2439e-120
DSP	2.31264	4.82119	2.50855	3.34667e-99	4.21745e-98
IGHG3	6.34434	8.84266	2.49832	2.4071e-59	8.63049e-59
ALG1L	0.603539	3.09822	2.49468	4.40452e-99	5.5127e-98
SLC2A1	3.3836	5.87165	2.48806	1.3473e-103	2.0823e-102
IGLV2-23	4.35157	6.83679	2.48523	1.70314e-59	6.14247e-59
PLEK2	1.14648	3.63141	2.48493	1.20037e-131	8.16293e-129
TPX2	1.11084	3.58783	2.47699	1.22278e-114	3.79888e-113
NQO1	4.65412	7.13103	2.47691	6.50219e-90	5.65011e-89
DSG2	2.28764	4.76354	2.4759	4.30978e-117	1.66593e-115
SMPDL3B	2.38646	4.85857	2.47211	1.49298e-109	3.34708e-108
IGHV5-51	3.73498	6.20648	2.47149	4.3134e-57	1.45505e-56
IGHV1-24	2.28718	4.75232	2.46515	1.64365e-55	5.3728e-55
CENPF	1.20353	3.6629	2.45937	2.69572e-115	9.01569e-114
IGKV1D-39	5.92472	8.37406	2.44934	2.52643e-53	7.87169e-53
COL11A1	0.402785	2.84779	2.44501	1.65608e-90	1.46189e-89
SEZ6L2	1.95836	4.3992	2.44085	1.18733e-96	1.32607e-95
ZWINT	1.7572	4.19661	2.43942	2.0349e-118	8.79127e-117
HN1	5.34419	7.7804	2.43621	1.66872e-130	7.12542e-128
C1orf106	2.00581	4.43773	2.43192	8.35721e-116	2.93397e-114
EEF1A2	0.783127	3.2039	2.42077	2.30757e-43	5.82876e-43
RRM2	1.65602	4.07469	2.41867	1.30243e-102	1.91925e-101
IGLV3-1	4.45654	6.87207	2.41553	2.70865e-51	8.0697e-51
BIRC5	1.19912	3.59401	2.39489	1.45187e-108	3.02928e-107
IGLC3	7.79466	10.1846	2.38996	3.12843e-57	1.06058e-56
WFDC3	1.20145	3.5887	2.38725	1.66301e-78	1.00443e-77
AOC1	0.30045	2.68616	2.38571	9.86274e-96	1.05962e-94
IGLV3-19	4.35419	6.73097	2.37678	4.92403e-50	1.42648e-49
IGKV1-17	3.65504	6.01284	2.3578	1.62397e-50	4.75335e-50
MUC21	1.02494	3.37488	2.34994	2.11267e-48	5.92588e-48
DNAJC12	1.14369	3.48658	2.34289	8.51629e-78	5.02144e-77
IGLV3-21	3.72701	6.06953	2.34252	1.70418e-50	4.98495e-50
CBLC	1.00547	3.33723	2.33176	6.59021e-116	2.33146e-114
HSPB1P1	0.850798	3.17811	2.32732	1.22841e-88	1.01873e-87
Metazoa_SRP	4.53101	6.85766	2.32666	6.06217e-80	3.82648e-79
IGHV4-39	3.47211	5.79522	2.32311	2.28838e-49	6.54775e-49
IGKV3D-15	0.723629	3.04649	2.32286	5.68311e-79	3.48522e-78
IGLC2	8.75562	11.0776	2.32197	1.35325e-55	4.43065e-55
IGLV3-25	4.31654	6.63711	2.32056	3.22432e-50	9.37625e-50
PAFAH1B3	3.08456	5.39575	2.31119	1.31495e-129	3.95799e-127
TPD52	3.52564	5.83554	2.3099	2.13959e-122	1.41823e-120
ATP1B1	5.35131	7.64282	2.29151	1.86519e-107	3.58981e-106
S100A2	2.52714	4.81732	2.29018	3.23051e-75	1.76272e-74
IGKV1-9	3.82338	6.11108	2.28771	1.48108e-50	4.33786e-50
WFDC2	6.71732	8.99471	2.27739	3.07553e-78	1.83941e-77
PVRL4	1.88146	4.14617	2.2647	5.16593e-112	1.36281e-110
SERINC2	4.0985	6.36221	2.26371	2.77945e-120	1.43352e-118
LSR	4.66845	6.92372	2.25526	2.00343e-124	1.85783e-122
NEK2	0.566742	2.82084	2.25409	1.82354e-122	1.22197e-120
IGHV3-43	1.47006	3.72034	2.25028	3.06256e-60	1.12261e-59
MTND4P12	0.866874	3.11074	2.24386	1.04924e-42	2.60832e-42
CXCL14	2.04016	4.28221	2.24204	2.38273e-44	6.15147e-44
IGHV3-11	3.14277	5.38328	2.24052	1.78966e-53	5.59222e-53
IGHV4-31	1.7306	3.96907	2.23847	3.80237e-53	1.17991e-52
RP11-452N17.1	2.78199	5.01428	2.23228	1.18996e-103	1.84534e-102
IGHV1-69	1.70875	3.93929	2.23054	4.8726e-42	1.19479e-41
IGLC1	7.47888	9.70867	2.22979	6.34935e-55	2.0503e-54
RHOV	0.93379	3.15594	2.22215	3.64216e-88	2.97481e-87
IGHV3-30	4.8644	7.08637	2.22196	2.95373e-47	8.06564e-47
GPT2	1.51615	3.73617	2.22002	2.15906e-122	1.42599e-120
TK1	2.75105	4.9681	2.21705	2.11262e-103	3.24058e-102
TXNDC17	5.47495	7.68425	2.2093	2.18283e-126	3.10317e-124
ARSE	1.02219	3.23081	2.20862	2.14724e-69	9.9084e-69
IGKV1-16	3.4055	5.61399	2.20849	2.73501e-47	7.47506e-47
IGLV1-40	5.0969	7.30328	2.20638	5.65104e-51	1.67299e-50
TFF1	0.215032	2.42038	2.20535	5.7906e-60	2.1108e-59
MUC3A	0.918416	3.11894	2.20053	5.05978e-63	1.98892e-62
ANLN	1.00407	3.20121	2.19714	4.8858e-111	1.20738e-109
IGKV1D-33	0.315149	2.51199	2.19684	1.39121e-92	1.32421e-91
CDH1	4.18334	6.37798	2.19463	5.37778e-116	1.90989e-114
ST14	4.04701	6.24057	2.19356	1.40214e-123	1.10969e-121
CCNB2	1.23773	3.42889	2.19116	3.85863e-113	1.08497e-111
SIX1	0.759261	2.94913	2.18986	1.85052e-95	1.96515e-94
HNRNPCP2	1.5168	3.70533	2.18853	2.78746e-124	2.47249e-122
SGPP2	1.97123	4.15693	2.1857	5.8411e-90	5.08528e-89
SLC25A10	2.29515	4.47562	2.18047	7.21327e-127	1.12595e-124
ST6GALNAC1	2.34041	4.51724	2.17683	5.97629e-70	2.80354e-69
IGHV4-59	3.7083	5.88344	2.17514	1.9981e-45	5.27643e-45
IGHV3-33	4.09136	6.2659	2.17454	4.0393e-42	9.92181e-42
SPTBN2	1.6284	3.79892	2.17052	9.97086e-122	6.00245e-120
SDC1	5.22474	7.39426	2.16952	8.6977e-109	1.83773e-107
PHLDA2	2.55795	4.72424	2.16628	3.08061e-98	3.68729e-97
IGLV6-57	2.83464	4.99735	2.16271	1.6038e-51	4.80539e-51
RMI2	1.33587	3.49853	2.16266	2.24678e-126	3.14909e-124
PCP4	0.633354	2.77152	2.13817	1.52236e-54	4.8765e-54
IGLV1-44	4.47308	6.60945	2.13637	3.76809e-46	1.00795e-45
IGKV1-27	3.48764	5.62336	2.13572	5.04795e-44	1.29485e-43
CKS1BP3	0.658749	2.79322	2.13447	1.43956e-99	1.84193e-98
CDCA7	0.906669	3.03752	2.13085	1.07746e-110	2.6203e-109
EIF5AP4	0.571573	2.69159	2.12002	9.60951e-114	2.81404e-112
IGHV1-2	3.17274	5.2907	2.11797	3.28327e-41	7.9165e-41
KRT8	7.13734	9.25419	2.11685	5.78256e-110	1.34397e-108
CDKN3	1.35938	3.47167	2.11229	1.64145e-104	2.67899e-103
IGHV3-15	3.52762	5.63161	2.10398	5.15736e-48	1.43476e-47
BCL2L15	0.896211	2.99815	2.10194	7.30143e-97	8.23473e-96
FOXA1	2.45378	4.55183	2.09805	8.39096e-97	9.41726e-96
CEP55	0.786074	2.87944	2.09337	1.5147e-115	5.19839e-114
AURKA	1.26501	3.35579	2.09078	3.56763e-118	1.51984e-116
IGLV1-47	4.29839	6.38671	2.08831	1.92809e-45	5.09304e-45
IGHV3-73	1.91141	3.99729	2.08588	1.00011e-42	2.48787e-42
IGHV4-34	3.16082	5.24662	2.0858	1.0668e-45	2.83221e-45
CLDN4	5.63789	7.72271	2.08482	3.97232e-106	7.04694e-105
UBE2SP2	0.420897	2.50048	2.07959	2.38026e-121	1.37434e-119
PTTG1	2.89672	4.97578	2.07906	1.33929e-105	2.31115e-104
TMEM92	1.72046	3.799	2.07854	1.434e-94	1.45709e-93
IGKV1-12	1.34002	3.41477	2.07475	5.39365e-57	1.81445e-56
AKR1B10	0.328292	2.40277	2.07448	9.7772e-45	2.54349e-44
LAPTM4B	4.61277	6.6863	2.07353	2.33856e-120	1.21295e-118
METTL7B	1.05413	3.12417	2.07004	1.18761e-87	9.5221e-87
IGKV1-8	3.02886	5.09592	2.06705	1.00676e-45	2.67397e-45
RP1-241P17.4	1.97616	4.04	2.06385	1.88265e-75	1.03557e-74
IGKV2-28	5.53341	7.59603	2.06262	2.21969e-43	5.60987e-43
FOXM1	1.44186	3.50393	2.06207	2.79181e-100	3.67721e-99
MUC20	3.0405	5.09757	2.05707	3.60162e-81	2.35924e-80
TOX3	0.627554	2.67891	2.05136	2.08201e-79	1.29279e-78
TMEM45B	2.49302	4.54287	2.04985	4.21963e-98	5.00495e-97
S100P	4.66309	6.71017	2.04708	8.03882e-25	1.42293e-24
FGB	0.483792	2.52591	2.04212	5.73967e-15	8.4532e-15
RP11-350J20.12	0.872593	2.91261	2.04001	3.36159e-86	2.55896e-85
SCG5	0.809141	2.84912	2.03998	1.21314e-102	1.79344e-101
GREM1	0.783753	2.82132	2.03757	1.93193e-74	1.02669e-73
SNRPGP2	2.07327	4.10856	2.03529	7.85918e-108	1.56341e-106
KRTCAP3	3.89495	5.92629	2.03134	5.50533e-108	1.10353e-106
SRD5A3	3.3842	5.41214	2.02794	4.55088e-109	9.85362e-108
MAD2L1	1.34378	3.36994	2.02616	8.67804e-116	3.04079e-114
NME1	4.7077	6.73119	2.02349	1.47451e-100	1.9576e-99
CDKN2A	1.48432	3.50516	2.02085	9.77795e-55	3.14473e-54
IGKV3D-20	1.51053	3.52586	2.01534	4.90502e-57	1.6528e-56
RP11-316M1.12	0.891188	2.90647	2.01528	3.45308e-52	1.04779e-51
IGFBP3	4.63999	6.65339	2.0134	2.28133e-78	1.37066e-77
ANKRD22	1.07352	3.08667	2.01315	2.17175e-88	1.78974e-87
FAM3C2	2.75227	4.76246	2.01019	9.70775e-107	1.7878e-105
IGLL5	4.45929	6.4679	2.00861	3.89295e-51	1.1568e-50
TLCD1	2.76015	4.76435	2.0042	1.85145e-114	5.69423e-113
FERMT1	0.608293	2.61153	2.00324	2.25673e-125	2.54208e-123
RP3-340N1.2	0.119321	2.11837	1.99905	6.08281e-95	6.29575e-94
SYT7	1.31703	3.31348	1.99645	4.13506e-86	3.13735e-85
MYEOV	0.371351	2.3675	1.99615	2.60065e-76	1.47333e-75
COL17A1	0.586088	2.58034	1.99425	7.52844e-63	2.94419e-62
SOX4	3.07184	5.06323	1.99139	4.43674e-117	1.71141e-115
CDK1	1.93801	3.92673	1.98872	6.6055e-102	9.43842e-101
IGSF9	0.624201	2.61163	1.98743	4.29373e-113	1.20546e-111
MANEAL	1.24163	3.22701	1.98539	1.18435e-108	2.48241e-107
GYLTL1B	1.94041	3.92284	1.98242	2.69382e-91	2.45587e-90
IGKV2D-29	2.11191	4.09408	1.98218	5.83958e-42	1.4298e-41
MARCKSL1	4.73734	6.71716	1.97982	2.48533e-109	5.49798e-108
CD79A	2.18931	4.16852	1.97921	6.23508e-66	2.64027e-65
CTC-425F1.4	2.01953	3.9908	1.97128	1.51929e-49	4.36144e-49
KRT17	2.44157	4.40762	1.96605	8.93511e-38	2.01892e-37
MMP13	0.119368	2.08232	1.96295	1.39717e-112	3.78927e-111
IGHV1-46	1.96541	3.92815	1.96274	7.55962e-49	2.14135e-48
SYT12	0.137955	2.10052	1.96256	2.31187e-117	9.14834e-116
GALNT14	1.06074	3.02294	1.9622	1.96588e-74	1.04443e-73
MET	2.68547	4.64597	1.96051	1.75986e-66	7.57096e-66
PITX1	0.322812	2.28254	1.95973	2.2045e-88	1.81429e-87
SLC29A4	0.862761	2.82043	1.95767	8.38201e-94	8.30108e-93
RNA5-8S5	7.94799	9.9053	1.95732	4.50588e-59	1.60117e-58
AC005255.3	0.680569	2.63749	1.95692	2.58963e-104	4.18558e-103
MUC13	0.292976	2.248	1.95502	2.7584e-44	7.10536e-44
RHBDL2	0.650384	2.60292	1.95253	3.17616e-121	1.80549e-119
RP11-10G12.1	0.472239	2.42301	1.95077	3.98337e-99	4.99912e-98
IGLC7	2.16713	4.11674	1.94961	1.92911e-36	4.24603e-36
IGHV3-49	2.32557	4.27213	1.94656	1.10691e-40	2.64221e-40
DERL3	2.95925	4.9055	1.94624	2.54448e-75	1.39544e-74
KRT80	1.71571	3.65715	1.94143	1.58297e-92	1.5044e-91
UHRF1	0.824093	2.76284	1.93875	6.71922e-111	1.64495e-109
PLS1	2.15995	4.09653	1.93658	2.68059e-108	5.51157e-107
PPIAP22	5.77013	7.70516	1.93503	2.35358e-121	1.36322e-119
KRT18	7.14764	9.08211	1.93447	1.89989e-106	3.41998e-105
FA2H	1.07539	3.00813	1.93273	8.66903e-102	1.22818e-100
MCM4	2.62672	4.5579	1.93118	7.21388e-111	1.7637e-109
TRIP13	1.01102	2.94102	1.93	3.75578e-102	5.41286e-101
HABP2	0.359449	2.28045	1.921	2.28831e-81	1.50648e-80
CTB-63M22.1	4.65518	6.57436	1.91919	8.17889e-53	2.51419e-52
MESP1	0.763578	2.67553	1.91195	1.12477e-108	2.36022e-107
KCNK1	2.06682	3.97524	1.90842	4.50109e-89	3.80325e-88
SNRPEP2	1.43271	3.33651	1.9038	3.74751e-117	1.45165e-115
CDCA8	1.00786	2.91147	1.90361	1.26756e-115	4.38297e-114
RP6-65G23.3	0.552845	2.45436	1.90152	4.64111e-127	7.47504e-125
MELK	0.709868	2.61009	1.90022	2.05625e-107	3.94101e-106
FAM83H-AS1	1.96507	3.86499	1.89992	9.60068e-101	1.28953e-99
TROAP	1.33542	3.23269	1.89728	2.23895e-86	1.71218e-85
MAL2	5.13389	7.02822	1.89433	4.41032e-103	6.63753e-102
KIF2C	0.94056	2.83285	1.89229	6.69579e-107	1.24687e-105
DBNDD1	1.99398	3.88495	1.89097	3.1921e-119	1.49898e-117
KIF20A	0.775274	2.6619	1.88663	1.90392e-109	4.24247e-108
EFNA4	2.20744	4.09335	1.88591	5.75639e-129	1.3907e-126
IGKV1-6	2.91471	4.7992	1.88448	4.58724e-39	1.06414e-38
ASF1B	1.29086	3.17503	1.88416	2.7448e-107	5.22794e-106
IGLV1-51	4.94865	6.83129	1.88264	4.80138e-38	1.09053e-37
IGHM	6.20307	8.08468	1.88161	4.81798e-36	1.05363e-35
REEP6	1.26456	3.1455	1.88094	3.9575e-86	3.00511e-85
GJB1	0.742777	2.62308	1.88031	1.34438e-48	3.79115e-48
GALNT6	1.84074	3.72001	1.87927	1.5425e-88	1.27461e-87
AURKB	1.54584	3.42118	1.87534	3.62127e-87	2.84632e-86
FGL1	0.73402	2.60644	1.87242	6.57772e-30	1.28332e-29
MKI67	1.1308	2.99912	1.86832	3.85376e-97	4.39496e-96
LAMB3	4.41397	6.28073	1.86676	4.09367e-77	2.37485e-76
CT83	0.0605163	1.92418	1.86366	1.21471e-48	3.43021e-48
FDCSP	0.472115	2.33571	1.8636	1.77045e-74	9.42241e-74
SAPCD2	0.474099	2.33547	1.86137	1.12452e-124	1.07538e-122
HMGA1	4.97624	6.83398	1.85774	1.6006e-103	2.46963e-102
TFPI2	2.32657	4.18038	1.8538	9.42346e-27	1.73475e-26
LGR4	1.73254	3.58571	1.85317	8.09444e-115	2.57577e-113
HMGN1P37	0.39732	2.24953	1.85221	5.82851e-118	2.39949e-116
TNFRSF21	3.69586	5.54802	1.85216	3.22732e-113	9.13048e-112
SLC35F2	1.80373	3.65413	1.85041	9.87017e-123	6.86243e-121
IGHV4-4	1.78398	3.63394	1.84996	8.2775e-32	1.67217e-31
PDIA4	5.36421	7.21385	1.84964	1.67152e-120	8.81921e-119
DLGAP5	0.534851	2.38402	1.84917	3.03747e-113	8.61011e-112
BARX2	0.258015	2.10477	1.84676	1.29485e-101	1.81348e-100
PRAME	0.10932	1.9545	1.84518	6.5176e-53	2.0099e-52
RAB25	5.11265	6.95717	1.84451	1.40056e-113	4.04336e-112
PLK1	1.56848	3.41105	1.84258	2.60619e-102	3.77384e-101
CENPA	0.637393	2.47889	1.8415	9.53403e-109	2.01212e-107
MCM2	1.8933	3.73117	1.83787	6.69211e-114	1.97229e-112
LY6K	0.782348	2.61983	1.83749	1.53339e-21	2.55242e-21
IGLV4-69	2.87506	4.70518	1.83011	3.33965e-36	7.32609e-36
IGLV2-11	4.62978	6.45602	1.82624	2.8213e-37	6.32039e-37
MSMB	1.66083	3.48234	1.82151	6.81446e-22	1.14098e-21
SPINT2	6.97349	8.79037	1.81688	1.27577e-121	7.55625e-120
BOLA2B	4.75651	6.57231	1.8158	1.39782e-117	5.57945e-116
IGHV4-61	2.53883	4.35404	1.81521	1.07823e-39	2.52905e-39
SPAG4	2.30644	4.12145	1.81501	1.81397e-98	2.19553e-97
XPR1	2.85224	4.66692	1.81468	2.76922e-120	1.43227e-118
IGLV3-10	3.52694	5.3402	1.81326	2.03533e-30	4.00629e-30
IGHV3-74	2.69236	4.50512	1.81276	4.76116e-43	1.19426e-42
KIAA1324	1.90001	3.70574	1.80573	3.55418e-42	8.73723e-42
CDCA5	1.18522	2.98693	1.80171	3.76102e-99	4.72987e-98
RPL39L	2.34319	4.14405	1.80086	1.65411e-90	1.46085e-89
HGD	1.03551	2.83352	1.798	5.6796e-44	1.45444e-43
CXCL9	2.43046	4.22764	1.79718	2.61767e-44	6.74665e-44
SFN	4.98945	6.78439	1.79494	2.51298e-65	1.04794e-64
KIFC1	1.3356	3.12971	1.79411	3.57828e-99	4.50313e-98
NCAPH	0.88772	2.67803	1.79031	5.24861e-109	1.12845e-107
AP1M2	3.75426	5.54354	1.78928	3.35915e-116	1.21174e-114
BIK	1.10659	2.89475	1.78817	2.0497e-105	3.52053e-104
FUT3	2.00661	3.79474	1.78814	1.74266e-65	7.2986e-65
LGSN	0.22109	2.00697	1.78588	5.96992e-67	2.59502e-66
MEX3A	0.430643	2.21357	1.78293	2.47385e-116	9.06633e-115
PAICS	3.48707	5.26985	1.78278	3.92026e-121	2.20122e-119
NUF2	0.837309	2.61881	1.7815	2.1879e-101	3.03644e-100
PTGES	2.30117	4.07941	1.77824	3.93135e-72	1.9488e-71
RP11-624G17.3	0.383806	2.16041	1.77661	1.12293e-98	1.37454e-97
CDC6	0.840018	2.61571	1.77569	1.74273e-101	2.42595e-100
SLC39A11	2.956	4.73113	1.77512	1.73505e-129	4.90113e-127
GFRA3	0.402171	2.17524	1.77306	2.94194e-58	1.02247e-57
ESRP1	3.40039	5.17327	1.77287	7.15352e-121	3.8975e-119
TFAP2A	0.513836	2.28418	1.77035	8.24374e-103	1.22661e-101
KCNN4	2.70032	4.47035	1.77003	1.84616e-56	6.13526e-56
ITGB4	3.88267	5.6519	1.76923	1.51665e-69	7.02856e-69
CKS1B	4.5587	6.32321	1.76451	2.25541e-121	1.31049e-119
PTPRH	0.168909	1.93238	1.76347	9.08732e-107	1.67522e-105
TMEM184A	1.77818	3.54137	1.76319	3.83787e-100	5.01545e-99
SBK1	0.690044	2.44753	1.75748	2.42867e-99	3.07961e-98
IL4I1	1.29593	3.05201	1.75608	2.53424e-86	1.93638e-85
GPR87	0.217255	1.97306	1.7558	2.30587e-65	9.63322e-65
TUBA1C	6.1956	7.94669	1.75109	4.67092e-105	7.85373e-104
EPHX3	1.30796	3.0571	1.74914	3.38379e-81	2.21813e-80
IGKV6-21	1.72089	3.46573	1.74484	1.3557e-36	2.99615e-36
LCN2	5.00636	6.75095	1.74459	1.45959e-34	3.10359e-34
CLDN10	1.18347	2.92554	1.74206	3.72596e-19	5.92468e-19
KIF4A	0.415918	2.15653	1.74061	2.8418e-116	1.03323e-114
IGKV3D-11	0.820315	2.56011	1.73979	1.74446e-65	7.30444e-65
IGLV2-14	5.89733	7.63597	1.73865	1.67473e-33	3.48873e-33
COL1A1	6.41609	8.15447	1.73838	9.50676e-52	2.86294e-51
STRA6	0.399595	2.13647	1.73687	1.51653e-91	1.39504e-90
IGHV6-1	1.67323	3.4094	1.73617	1.9403e-39	4.53428e-39
CKMT1B	0.795724	2.53028	1.73456	7.07178e-61	2.63004e-60
RP11-667K14.4	0.415629	2.14921	1.73358	5.92392e-83	4.07223e-82
GALNT7	2.45135	4.18487	1.73352	2.54194e-124	2.27671e-122
PKIB	1.45852	3.1904	1.73188	1.27657e-78	7.74588e-78
ESPN	1.30646	3.03352	1.72707	4.36361e-60	1.59602e-59
NGEF	0.537186	2.26167	1.72449	2.53598e-87	2.0079e-86
ADGRF1	1.69701	3.42139	1.72438	1.2564e-29	2.43908e-29
KDELR3	3.05725	4.78141	1.72416	4.08951e-103	6.17496e-102
TYMS	2.7488	4.4718	1.723	1.00486e-89	8.66616e-89
EFNA3	0.833815	2.55408	1.72027	1.04805e-129	3.20721e-127
CLDN2	0.343804	2.06361	1.71981	1.36459e-60	5.04334e-60
RP11-783K16.5	0.601766	2.32108	1.71932	5.35618e-108	1.07481e-106
IGLV3-9	1.63796	3.35714	1.71918	1.91741e-38	4.38753e-38
PKMYT1	1.57649	3.28543	1.70894	8.80775e-88	7.10541e-87
KPNA2	3.8047	5.51304	1.70834	7.88011e-99	9.71704e-98
CNFN	0.801549	2.50808	1.70653	1.2163e-102	1.79666e-101
PRDX4	5.26497	6.97127	1.70629	1.31579e-118	5.80752e-117
ITPKA	0.537536	2.24365	1.70611	4.74941e-69	2.17358e-68
TMEM106B	2.93771	4.6438	1.70609	1.81213e-128	4.05764e-126
HMMR	0.673557	2.37819	1.70463	1.35969e-110	3.27628e-109
IGHV3-48	1.47921	3.18367	1.70447	7.8941e-39	1.82159e-38
B3GNT6	0.0654305	1.76911	1.70368	6.17803e-104	9.75364e-103
IGHV2-5	3.40036	5.10158	1.70122	8.31354e-31	1.64808e-30
CHMP4C	2.10728	3.80548	1.6982	4.56711e-113	1.28026e-111
SLC44A4	3.56661	5.26033	1.69371	8.2882e-55	2.67029e-54
TMED3	5.03482	6.72829	1.69347	1.22856e-123	9.80767e-122
BARX1	0.0656573	1.75511	1.68945	9.71979e-65	3.99251e-64
GINS1	0.508758	2.19695	1.6882	4.69485e-123	3.39378e-121
SULF1	3.20456	4.89002	1.68546	3.16687e-66	1.35604e-65
RP11-161H23.5	5.07252	6.75792	1.6854	4.77645e-97	5.42701e-96
CKMT1A	0.832904	2.5166	1.68369	2.1504e-58	7.49639e-58
BUB1	1.01038	2.69173	1.68136	1.03025e-101	1.45287e-100
IGKV3OR2-268	0.417354	2.09658	1.67923	1.61995e-80	1.04292e-79
NMU	0.608747	2.28797	1.67922	2.14509e-72	1.07173e-71
TESC	3.20546	4.8817	1.67624	5.88668e-28	1.10982e-27
NUSAP1	2.02179	3.69612	1.67433	1.13961e-90	1.01378e-89
IGLV8-61	2.67191	4.34407	1.67216	1.52804e-29	2.96391e-29
CLIC6	2.77368	4.44518	1.6715	3.83596e-43	9.6403e-43
VSIG1	0.465352	2.13233	1.66698	5.27418e-60	1.92523e-59
CHRNA5	0.468892	2.13188	1.66299	1.2117e-106	2.21373e-105
IGHV1-3	1.08579	2.74746	1.66167	9.31108e-22	1.5549e-21
TFF3	3.89549	5.55608	1.66059	2.0935e-15	3.11421e-15
PSAT1	1.70956	3.36675	1.65719	1.05131e-61	3.9899e-61
RP11-649E7.5	0.795312	2.45217	1.65686	8.04663e-61	2.98835e-60
ERO1L	3.77721	5.43295	1.65574	1.4654e-109	3.28927e-108
KIF11	0.737844	2.39342	1.65557	4.773e-118	2.00084e-116
TMPRSS11E	0.0518924	1.70707	1.65518	7.70758e-101	1.04058e-99
RASAL1	0.489438	2.14064	1.6512	5.06875e-102	7.28226e-101
CEACAM6	6.78165	8.43114	1.64949	5.48373e-49	1.55814e-48
LYPD1	0.786964	2.43612	1.64916	2.5763e-84	1.84275e-83
PRR11	0.87589	2.52439	1.6485	9.37945e-104	1.46318e-102
NT5E	2.20121	3.84849	1.64728	1.29771e-60	4.79807e-60
EHF	2.59576	4.24207	1.64631	8.7829e-67	3.80606e-66
AMACR	2.10957	3.75471	1.64514	2.92105e-115	9.68111e-114
SLC39A4	4.34141	5.98539	1.64398	4.20781e-98	4.99416e-97
FUT8	2.83611	4.47934	1.64323	3.56788e-111	8.91291e-110
IGHV3-53	1.42714	3.06829	1.64115	1.56973e-44	4.07146e-44
IGHV3-7	3.3711	5.01218	1.64108	2.72972e-28	5.17667e-28
TMPRSS13	1.65694	3.29788	1.64094	9.23476e-88	7.44008e-87
RTN4RL2	1.50147	3.13695	1.63548	3.15203e-62	1.21138e-61
UQCC2	4.84461	6.47991	1.6353	1.20557e-114	3.75816e-113
ALDH18A1	3.35549	4.98428	1.62879	3.39113e-130	1.32478e-127
PLAU	3.87163	5.49783	1.6262	4.5937e-60	1.67984e-59
SLC50A1	4.86225	6.48711	1.62487	1.95029e-119	9.42351e-118
CDT1	1.03196	2.65589	1.62393	2.0233e-95	2.14244e-94
IGHV2-70	2.11096	3.73405	1.62309	1.23301e-32	2.52699e-32
HN1L	3.94777	5.56776	1.61999	1.46114e-125	1.66634e-123
TFAP2C	1.1348	2.75462	1.61983	6.62017e-100	8.5964e-99
FEN1	2.28776	3.90741	1.61965	6.42503e-110	1.4839e-108
IGHV2-26	1.77975	3.39573	1.61597	1.09298e-33	2.2862e-33
IGKV2-24	3.35392	4.96806	1.61415	2.07842e-30	4.08935e-30
FAM83H	2.72883	4.342	1.61317	5.52689e-103	8.27052e-102
IGLV2-8	4.10327	5.71498	1.61171	8.06227e-31	1.59844e-30
KRT16	0.252157	1.86379	1.61163	3.28559e-66	1.40622e-65
VIL1	0.188758	1.79938	1.61062	1.47536e-47	4.05889e-47
RHNO1	2.86568	4.4755	1.60982	8.4542e-132	6.2091e-129
AL158801.1	0.731665	2.34098	1.60932	3.72821e-103	5.64799e-102
TNS4	0.575958	2.18163	1.60567	6.35169e-59	2.24492e-58
AHNAK2	2.17135	3.7769	1.60555	3.43922e-50	9.99327e-50
P2RY6	1.445	3.0485	1.6035	7.95368e-77	4.56795e-76
MZB1	3.54029	5.14295	1.60265	7.61235e-41	1.82277e-40
AC239868.2	2.93985	4.54173	1.60188	1.07175e-28	2.04749e-28
RPL39P3	7.7253	9.3269	1.6016	1.42742e-80	9.21228e-80
PBK	0.582043	2.18319	1.60114	4.7896e-99	5.97431e-98
FAM64A	0.586649	2.18687	1.60022	1.93471e-102	2.8126e-101
PERP	4.07837	5.67705	1.59868	1.33131e-105	2.29955e-104
AC239868.3	2.94314	4.54173	1.59859	6.42756e-29	1.23332e-28
MSL3P1	0.371606	1.96705	1.59544	2.84618e-107	5.4098e-106
PKP3	3.32936	4.92229	1.59294	1.40685e-106	2.56261e-105
CLDN1	2.46152	4.05375	1.59223	1.4548e-53	4.55364e-53
COA6	3.73833	5.32956	1.59123	3.89248e-119	1.8048e-117
CHEK1	1.12475	2.71516	1.59042	1.02074e-107	2.01959e-106
SLC7A5	2.86058	4.44932	1.58874	8.78861e-70	4.09875e-69
RAC3	2.09499	3.68287	1.58788	8.30794e-85	6.04366e-84
UGDH	3.7307	5.31803	1.58733	2.67603e-93	2.62051e-92
TDRKH	1.96623	3.55344	1.58721	4.05748e-119	1.86715e-117
WNT7B	1.40155	2.98842	1.58687	1.33829e-74	7.15142e-74
FBXO32	2.7457	4.33111	1.58541	3.77065e-83	2.61059e-82
LAGE3	3.62504	5.20966	1.58462	4.50791e-115	1.47015e-113
CXCL10	2.67095	4.25489	1.58394	1.3797e-36	3.04809e-36
MARVELD3	1.47288	3.05642	1.58354	1.30737e-120	6.97809e-119
NIPSNAP1	3.54457	5.12389	1.57931	8.38718e-127	1.29409e-124
CTA-384D8.35	1.12741	2.70233	1.57492	8.18239e-91	7.32505e-90
GINS2	0.649626	2.22364	1.57401	4.71144e-111	1.16586e-109
CENPU	1.59879	3.17128	1.57249	1.13235e-96	1.26697e-95
NET1	3.93536	5.50629	1.57093	4.22174e-108	8.55577e-107
LY6D	0.401359	1.97118	1.56982	1.60791e-32	3.28651e-32
RPS2P55	0.845124	2.41079	1.56567	5.05525e-113	1.41278e-111
PPP1R14B	5.48588	7.05123	1.56536	3.43556e-98	4.09346e-97
SORD2P	1.09511	2.66019	1.56508	3.31586e-111	8.30594e-110
ZP3	1.52006	3.08467	1.56461	2.74692e-75	1.50421e-74
IGLV7-43	2.33057	3.89504	1.56448	1.05681e-33	2.21179e-33
TMCO1	5.08712	6.65081	1.5637	2.33916e-123	1.76022e-121
RP11-464D20.2	0.926654	2.48871	1.56205	1.17635e-92	1.12319e-91
CCDC167	3.43993	5.00099	1.56106	8.09403e-108	1.60838e-106
ASPHD1	1.09076	2.65078	1.56003	5.89517e-66	2.50038e-65
RP11-544M22.13	0.577591	2.13715	1.55955	1.0413e-70	4.97637e-70
GRHL2	1.8567	3.41617	1.55947	2.39996e-110	5.708e-109
CH17-224D4.2	1.21136	2.76939	1.55802	4.60769e-23	7.88607e-23
AC009065.4	0.241227	1.79724	1.55602	5.82875e-111	1.43269e-109
VWA1	4.62089	6.1768	1.55592	1.47854e-93	1.45485e-92
LINC00467	1.6308	3.18517	1.55437	1.32105e-116	4.95014e-115
SLC22A18AS	0.634588	2.18721	1.55263	7.95067e-90	6.88921e-89
NCAPG	0.687785	2.23806	1.55027	5.72113e-101	7.75818e-100
SORD	2.21123	3.76054	1.54932	5.02128e-112	1.32847e-110
IGF2BP3	0.631895	2.17963	1.54773	1.91928e-51	5.73753e-51
NDC80	0.897754	2.44427	1.54652	3.65e-95	3.82084e-94
IGHA1	9.22284	10.7673	1.54445	8.81016e-28	1.65572e-27
CXCL17	5.88115	7.4254	1.54425	5.81736e-31	1.15523e-30
ERBB3	4.23965	5.78359	1.54394	1.01546e-90	9.05531e-90
RP11-386G11.10	4.61061	6.15444	1.54383	2.79096e-47	7.62572e-47
PTP4A1	5.4877	7.027	1.53929	2.40228e-79	1.48813e-78
MUC16	0.881932	2.4209	1.53897	2.50229e-31	5.01469e-31
CDCA3	1.64959	3.18666	1.53706	8.45186e-74	4.4049e-73
NPM3	3.46067	4.99716	1.53649	1.62013e-111	4.16045e-110
MUC4	2.32235	3.85688	1.53453	7.57997e-29	1.45202e-28
SMKR1	0.571247	2.10415	1.5329	3.38851e-83	2.34779e-82
GALNT3	3.06139	4.59101	1.52962	7.84244e-73	3.96353e-72
RPL37P6	0.398432	1.92558	1.52715	1.75348e-107	3.38544e-106
LEMD1	0.569073	2.09541	1.52634	1.01187e-67	4.46504e-67
MRPS33	4.42124	5.94755	1.52632	2.18605e-118	9.42209e-117
KDF1	2.115	3.64131	1.52631	3.16451e-117	1.23362e-115
CDC45	0.990063	2.51482	1.52475	1.86466e-89	1.59168e-88
AP1S1	4.18156	5.70614	1.52459	5.16164e-123	3.68766e-121
SOX2	0.736299	2.25988	1.52358	1.28357e-45	3.40031e-45
GGCT	4.42028	5.9433	1.52302	6.02593e-118	2.47521e-116
XDH	0.147093	1.66946	1.52237	9.41995e-121	5.07213e-119
RNF43	1.64249	3.16367	1.52118	1.25447e-96	1.39935e-95
QPCT	2.28743	3.80713	1.5197	4.65275e-37	1.0379e-36
SPINT1	5.26998	6.78517	1.51519	1.0241e-105	1.77727e-104
GLB1L2	1.9829	3.49787	1.51497	1.07702e-74	5.77884e-74
YWHAZP5	0.479392	1.99431	1.51492	7.13546e-109	1.52165e-107
ALDH3B2	0.470691	1.98539	1.51469	1.7529e-88	1.44652e-87
ADAMDEC1	0.764551	2.27719	1.51264	4.29615e-69	1.96761e-68
EGLN3	2.69867	4.21121	1.51254	1.23089e-45	3.26358e-45
PRR36	0.849649	2.3599	1.51025	1.01482e-92	9.72497e-92
PCAT6	1.03655	2.54548	1.50893	4.34793e-107	8.17117e-106
C3orf14	2.63097	4.1396	1.50863	1.20942e-95	1.29331e-94
SRP9P1	2.40883	3.91727	1.50844	1.20179e-46	3.24214e-46
LGALS3BP	7.44251	8.95014	1.50763	2.66385e-101	3.67752e-100
IGKV1D-13	1.71267	3.21705	1.50438	1.19918e-22	2.03758e-22
CABYR	1.07788	2.58204	1.50416	1.85825e-50	5.43129e-50
PLA2G2D	0.408667	1.91259	1.50392	1.42448e-80	9.19652e-80
EXO1	0.470312	1.97132	1.50101	2.86027e-109	6.2895e-108
GOLT1A	2.39645	3.89736	1.50091	7.86981e-52	2.37348e-51
C1orf53	1.50832	3.00708	1.49876	1.10767e-97	1.29458e-96
DEPTOR	1.79176	3.28961	1.49785	4.87864e-85	3.57307e-84
STARD10	5.91329	7.40986	1.49656	2.20441e-86	1.68646e-85
SRD5A1	1.56786	3.06425	1.49639	6.69181e-121	3.67869e-119
TRIM2	2.53407	4.03027	1.4962	7.01524e-88	5.67931e-87
LACTB2	3.28114	4.77688	1.49574	1.00705e-91	9.33391e-91
DHFRP1	1.02106	2.51671	1.49565	2.14546e-86	1.64205e-85
FHL2	3.5608	5.05619	1.49539	3.56034e-62	1.36674e-61
IGLV3-27	1.77077	3.26496	1.49418	1.02081e-28	1.95099e-28
ILDR1	1.26085	2.7545	1.49365	2.98885e-98	3.5798e-97
RP11-480I12.5	0.765222	2.25801	1.49279	4.73095e-93	4.58148e-92
C16orf59	0.703842	2.19655	1.49271	3.72435e-107	7.02082e-106
BPHL	2.83555	4.32786	1.49232	1.00492e-119	4.93445e-118
H2BFS	1.57717	3.06884	1.49167	7.89061e-91	7.08457e-90
C2CD4A	0.288661	1.77988	1.49122	8.10558e-97	9.10254e-96
RECQL4	1.81122	3.30086	1.48964	2.24303e-77	1.30785e-76
RORC	2.48691	3.97452	1.48761	1.60678e-65	6.73872e-65
GPR160	2.79555	4.28275	1.48719	8.21747e-69	3.72914e-68
FOXA3	0.267403	1.75358	1.48618	2.3114e-85	1.71266e-84
MALL	4.8782	6.36427	1.48607	5.21042e-48	1.44908e-47
APOBEC3B	1.18957	2.67508	1.48551	3.45261e-68	1.54392e-67
SMIM15	3.47241	4.95754	1.48513	3.91593e-122	2.46234e-120
TSPAN6	3.35739	4.84083	1.48344	2.38224e-111	6.05821e-110
CCDC34	1.44273	2.92452	1.48179	6.24764e-105	1.0419e-103
PFKP	4.13347	5.61455	1.48109	8.11788e-76	4.51127e-75
DPP4	2.84021	4.32075	1.48054	2.05817e-38	4.70553e-38
CXADR	2.0994	3.57969	1.48029	1.37587e-79	8.59846e-79
CH507-513H4.5	0.664833	2.143	1.47817	7.52448e-78	4.44521e-77
LYPD3	1.14675	2.62418	1.47742	5.21999e-61	1.95123e-60
ECE2	1.40761	2.88381	1.47621	3.16253e-103	4.81087e-102
IL37	0.199448	1.6717	1.47225	2.5363e-40	6.01901e-40
CCT3	5.86972	7.34096	1.47124	2.13363e-124	1.94904e-122
GYG2	0.644336	2.11412	1.46978	9.5357e-101	1.28267e-99
IGHA2	5.83978	7.30902	1.46924	1.82498e-26	3.34116e-26
LINC01296	0.661246	2.12913	1.46789	3.52153e-63	1.39231e-62
RP11-805J14.5	1.74987	3.2175	1.46763	9.41336e-102	1.32953e-100
RP11-498C9.13	0.389808	1.85658	1.46677	1.21579e-36	2.69082e-36
IGKV1D-16	1.32978	2.79642	1.46664	7.68342e-36	1.67409e-35
RP11-641D5.1	6.46063	7.92636	1.46573	9.03651e-106	1.57419e-104
APOA1BP	5.30458	6.76817	1.4636	6.73816e-117	2.56148e-115
CENPM	1.83421	3.2969	1.46269	2.44391e-72	1.21937e-71
RP3-461F17.3	2.49998	3.9623	1.46232	7.6103e-109	1.62103e-107
AMY1C	2.42099	3.88317	1.46218	1.53079e-22	2.5948e-22
SSR4	7.67906	9.14094	1.46189	3.00437e-111	7.56698e-110
FEZF1-AS1	0.0949541	1.55684	1.46189	2.66825e-93	2.61429e-92
PON3	3.32032	4.78206	1.46174	6.15395e-49	1.74614e-48
ENO1	8.53046	9.98941	1.45895	2.37614e-105	4.06601e-104
ZFPM2-AS1	0.200621	1.65932	1.4587	1.07166e-80	6.93575e-80
MRPS23	4.14233	5.59979	1.45746	1.21103e-112	3.29418e-111
NLN	1.74702	3.20224	1.45522	1.49691e-116	5.56372e-115
HJURP	0.9153	2.37044	1.45514	5.87568e-83	4.04209e-82
STK39	2.73066	4.18501	1.45436	2.0612e-108	4.27152e-107
TMEM182	0.79017	2.24405	1.45388	2.14145e-132	2.18439e-129
C10orf35	2.21948	3.67315	1.45367	2.76816e-111	6.99023e-110
RNASEH2A	2.81495	4.26792	1.45297	2.96704e-102	4.28959e-101
CKS2	4.21229	5.66429	1.452	2.24322e-74	1.18834e-73
TSPAN1	4.1346	5.58581	1.4512	4.80874e-29	9.24633e-29
MAGED4	0.755171	2.20409	1.44892	1.20919e-59	4.37218e-59
PLEKHA6	1.61878	3.06657	1.44779	5.84014e-77	3.37204e-76
RCC1	3.32615	4.77164	1.44549	2.02347e-112	5.46366e-111
DEPDC1B	0.381126	1.82611	1.44499	1.5422e-115	5.27307e-114
MRPL15	4.09149	5.53642	1.44493	5.0569e-109	1.08979e-107
BZW2	4.24339	5.68508	1.44168	2.51184e-114	7.64841e-113
TMEM177	1.78225	3.22223	1.43998	2.51776e-126	3.48348e-124
ASPM	0.46361	1.90318	1.43957	3.31232e-108	6.7575e-107
FNDC1	0.723566	2.16261	1.43905	1.39012e-75	7.67641e-75
AQP3	5.77755	7.21608	1.43853	4.49937e-32	9.1275e-32
CTSV	0.653335	2.09178	1.43845	1.70497e-77	9.96336e-77
GLB1L3	0.186213	1.62329	1.43708	1.97637e-35	4.27271e-35
CCNA2	1.31319	2.74986	1.43668	2.12346e-83	1.4819e-82
KRT15	2.70841	4.14276	1.43435	2.87472e-36	6.3092e-36
TFB2M	2.32182	3.75248	1.43066	4.50692e-123	3.28379e-121
ISG15	5.29474	6.72302	1.42828	8.73888e-54	2.75364e-53
PTK6	1.56078	2.98743	1.42665	2.50151e-74	1.32326e-73
GJB3	0.496149	1.92278	1.42663	4.00275e-44	1.0289e-43
AL450992.2	0.89939	2.32381	1.42442	7.13553e-96	7.71587e-95
EXOSC5	2.86197	4.28573	1.42377	1.2581e-110	3.03948e-109
HMGN1P36	0.322215	1.74585	1.42363	3.87704e-109	8.42442e-108
SLC16A9	0.625375	2.04837	1.42299	2.8635e-50	8.33493e-50
STMN1	5.47058	6.89329	1.42272	1.02465e-78	6.23998e-78
F12	0.694607	2.11627	1.42166	5.99258e-94	5.96691e-93
ENC1	2.52661	3.94796	1.42135	6.46929e-83	4.4438e-82
DCAF13	3.36067	4.7799	1.41923	7.74487e-114	2.27162e-112
IGFL2	0.216512	1.63481	1.4183	4.33765e-96	4.72102e-95
ECT2	2.29286	3.71084	1.41798	5.23949e-96	5.68572e-95
ADM2	0.618584	2.03649	1.4179	1.56335e-101	2.18452e-100
HIST2H4A	2.42625	3.84415	1.4179	5.74689e-66	2.4403e-65
PRSS16	2.47756	3.89444	1.41688	2.1166e-94	2.14121e-93
BCAS4	1.79298	3.20887	1.41589	2.90335e-97	3.33177e-96
PSMG3	4.18442	5.60015	1.41573	1.1358e-109	2.57146e-108
AK4	1.36639	2.78187	1.41548	6.59914e-55	2.13022e-54
FGA	1.82069	3.23615	1.41546	1.05178e-06	1.28651e-06
IGLV1-36	1.62255	3.03685	1.4143	2.98708e-26	5.44537e-26
TUBB2B	1.05092	2.46389	1.41297	1.68009e-38	3.84928e-38
CLDN6	0.132712	1.54487	1.41216	4.6177e-50	1.33858e-49
JCHAIN	6.44461	7.85662	1.41202	4.86358e-27	9.00023e-27
UGT1A6	0.439058	1.84909	1.41003	5.71728e-20	9.23182e-20
DRAIC	0.432816	1.84232	1.40951	1.20616e-35	2.61777e-35
PDZK1IP1	4.59426	6.00287	1.40862	2.65952e-42	6.5572e-42
S100A14	5.53681	6.94488	1.40808	1.89214e-49	5.42074e-49
RAD51	0.874946	2.28281	1.40787	3.28795e-98	3.92013e-97
FAM3B	2.63524	4.04202	1.40678	9.69589e-32	1.95526e-31
TMEM54	4.69253	6.09657	1.40405	2.82853e-99	3.5743e-98
IGKV1-39	1.27009	2.67362	1.40354	7.376e-32	1.4912e-31
MND1	0.662379	2.06356	1.40118	3.67216e-105	6.20852e-104
PLEKHG6	1.14519	2.54623	1.40104	5.6463e-92	5.28667e-91
FUCA1	4.30507	5.70516	1.40009	9.40557e-80	5.90211e-79
IGLV7-46	2.68048	4.07889	1.39841	2.98299e-25	5.31858e-25
CAPN12	2.15008	3.54808	1.39801	7.58313e-51	2.23669e-50
EIF1AXP1	1.59629	2.99408	1.3978	7.61781e-77	4.3778e-76
RP11-138I1.4	5.4651	6.85927	1.39417	1.91664e-63	7.61886e-63
LAMC2	3.60705	5.00018	1.39312	1.97608e-43	5.00384e-43
IDH1	4.79331	6.18522	1.39191	7.94608e-75	4.28356e-74
IGKV2D-40	1.10151	2.49342	1.3919	2.67142e-27	4.97111e-27
SLC41A2	2.05133	3.44246	1.39113	3.09696e-97	3.5473e-96
STAP2	3.45187	4.84167	1.3898	8.25692e-104	1.29246e-102
RP11-73M18.2	0.607926	1.99709	1.38916	7.98704e-73	4.03439e-72
TTC39A	2.68654	4.07428	1.38774	1.21356e-50	3.56174e-50
EPHB2	1.25379	2.64128	1.38748	7.33022e-76	4.0822e-75
VPREB3	0.479386	1.86681	1.38742	7.99148e-91	7.16463e-90
TTK	0.500505	1.88788	1.38738	3.6613e-103	5.55121e-102
LYPLA1	4.07326	5.458	1.38474	6.21101e-110	1.43809e-108
IGHV3-66	1.47467	2.85757	1.3829	4.15395e-29	7.99652e-29
PITX2	0.0386414	1.42076	1.38212	6.58904e-98	7.75025e-97
F2RL1	1.72618	3.10635	1.38017	5.46146e-73	2.7747e-72
B4GALNT4	0.734308	2.11427	1.37996	3.21008e-38	7.31268e-38
IGHV3-13	1.38688	2.76651	1.37963	1.97306e-30	3.8858e-30
KRT19	7.40587	8.78543	1.37956	1.54379e-58	5.40328e-58
PRSS8	5.49496	6.87421	1.37925	5.84297e-69	2.66607e-68
CRYM	1.7727	3.15169	1.379	4.92171e-27	9.10596e-27
FAM111B	0.5323	1.91099	1.37869	7.95624e-104	1.24645e-102
CANT1	3.92182	5.29804	1.37622	3.53152e-119	1.64574e-117
TGFA	1.58468	2.95985	1.37517	7.431e-76	4.13456e-75
SLC27A2	1.07411	2.44872	1.37462	3.49483e-68	1.56242e-67
ARHGEF16	2.31907	3.69202	1.37296	1.82164e-103	2.79892e-102
CH17-224D4.1	0.730676	2.10335	1.37268	8.31122e-33	1.70887e-32
MMP9	3.23291	4.60457	1.37166	3.37881e-34	7.1374e-34
PCNA	4.64336	6.01488	1.37152	2.37563e-99	3.01444e-98
STYXL1	4.11675	5.4876	1.37085	4.33302e-111	1.07657e-109
IRF6	2.58911	3.95983	1.37071	3.03026e-95	3.18299e-94
RPL41P2	4.70369	6.07411	1.37042	2.98979e-76	1.69065e-75
CHIT1	2.83896	4.20821	1.36926	2.82341e-22	4.76257e-22
SLAMF7	2.39701	3.76608	1.36907	1.17161e-57	4.00744e-57
THOC3	3.32202	4.68971	1.36768	2.08636e-110	4.97501e-109
TMEM30B	2.71646	4.08364	1.36718	1.0821e-86	8.3586e-86
PAX9	0.441977	1.80753	1.36555	7.71773e-84	5.44811e-83
CTA-384D8.34	1.31687	2.68223	1.36536	2.80614e-57	9.52376e-57
VSTM2L	3.03909	4.40419	1.3651	6.90176e-35	1.47748e-34
RP11-295G20.2	2.41122	3.77594	1.36473	2.47041e-63	9.79256e-63
OLA1	4.64528	6.00971	1.36443	1.01834e-124	1.01069e-122
STYK1	0.596028	1.95742	1.3614	1.09456e-103	1.70171e-102
PPAT	1.27841	2.63847	1.36006	1.10912e-122	7.6272e-121
BPNT1	3.02945	4.38902	1.35957	2.67755e-112	7.16655e-111
IQGAP3	0.980145	2.33888	1.35873	8.96947e-79	5.46593e-78
EIF2AK1	4.65656	6.01446	1.3579	6.28521e-133	1.09164e-129
RHPN2	2.03358	3.39104	1.35747	9.9556e-83	6.81308e-82
KIF26B	0.788705	2.14603	1.35732	3.19742e-87	2.52073e-86
SNRPE	5.62822	6.98468	1.35647	8.16417e-120	4.05141e-118
PPIL1	3.20954	4.56511	1.35557	6.58075e-104	1.03805e-102
RAD51AP1	1.13241	2.48761	1.3552	8.99872e-91	8.04408e-90
KCNK5	2.32626	3.68117	1.35491	9.63465e-65	3.95842e-64
COL3A1	6.60832	7.96262	1.3543	6.4616e-36	1.40955e-35
DCTPP1	3.81411	5.16685	1.35274	3.06194e-110	7.26361e-109
PDCD2L	2.04475	3.39666	1.35192	7.33676e-121	3.98551e-119
IGHV1-58	0.708631	2.06052	1.35189	9.69871e-38	2.19011e-37
GALE	4.48294	5.83392	1.35098	7.87577e-89	6.60005e-88
SDHAF3	2.76902	4.11996	1.35094	2.34494e-111	5.97163e-110
TNNT1	1.98513	3.33528	1.35016	6.76203e-16	1.01519e-15
MSH2	2.30981	3.65976	1.34995	2.29955e-115	7.7614e-114
RP11-169F17.1	0.0695713	1.41826	1.34869	2.28145e-44	5.8925e-44
ZDHHC9	4.2904	5.63873	1.34833	3.62282e-82	2.43926e-81
MXRA5	2.00493	3.35154	1.34661	2.38585e-52	7.26718e-52
ABCC3	4.19762	5.54337	1.34575	1.29212e-55	4.232e-55
UGT8	0.426696	1.77202	1.34533	3.80167e-65	1.57924e-64
OAS1	4.06157	5.40611	1.34454	1.50645e-65	6.32517e-65
TMEM14A	3.48568	4.8283	1.34262	1.53679e-104	2.51938e-103
DTL	0.976003	2.3186	1.34259	2.57753e-82	1.74057e-81
MRPS35	3.84383	5.18641	1.34258	3.16805e-111	7.96829e-110
AP003391.1	1.42042	2.7625	1.34208	6.05463e-21	9.96495e-21
UBE2S	3.47428	4.81387	1.33959	5.00349e-78	2.97215e-77
IGLV5-45	1.85445	3.19392	1.33947	1.46178e-25	2.62312e-25
SPC25	0.751188	2.09047	1.33928	2.05005e-93	2.01073e-92
ACY3	0.269649	1.6082	1.33856	3.70603e-107	6.99346e-106
CCL20	2.96779	4.30362	1.33583	5.53788e-23	9.46135e-23
ERGIC2	4.4586	5.79389	1.33529	9.5875e-118	3.87745e-116
CCNE1	0.976243	2.30662	1.33038	9.5342e-87	7.38016e-86
IDH2	5.0592	6.38907	1.32987	7.07751e-106	1.24235e-104
SNRPD1	4.63507	5.96449	1.32941	1.66021e-106	3.00327e-105
SOWAHB	0.621072	1.94925	1.32818	1.42556e-103	2.2014e-102
MIS18A	1.73751	3.06552	1.32801	2.19464e-122	1.44052e-120
HTR3A	0.0935477	1.42042	1.32688	2.28768e-101	3.17012e-100
TCEA1P2	1.21617	2.54171	1.32554	5.30578e-85	3.87816e-84
MMP15	2.96333	4.28864	1.32531	2.98752e-78	1.78852e-77
POSTN	4.58376	5.90864	1.32488	3.36968e-36	7.39019e-36
SUGCT	1.01706	2.34191	1.32485	5.48046e-72	2.70866e-71
SUSD4	1.34357	2.66697	1.3234	3.99394e-50	1.15868e-49
BRI3BP	1.2391	2.56193	1.32283	1.99236e-123	1.53704e-121
RHOD	3.06206	4.38425	1.32219	1.19482e-85	8.93606e-85
TMED10	6.08983	7.41189	1.32206	2.60561e-115	8.74617e-114
UCHL1	3.27541	4.59621	1.32079	5.65945e-14	8.16413e-14
RPS28P7	7.966	9.28505	1.31904	7.45552e-82	4.97062e-81
CCNO	0.979311	2.2973	1.31799	9.04801e-57	3.02385e-56
FGF11	0.846198	2.16106	1.31486	1.54177e-75	8.49849e-75
CDCP1	2.17903	3.49159	1.31256	2.12546e-74	1.12693e-73
CEACAM1	2.67119	3.98282	1.31164	2.36926e-55	7.70903e-55
ABCA4	0.442666	1.75427	1.3116	1.21325e-38	2.7863e-38
CTD-3193O13.11	0.762743	2.07399	1.31124	1.52708e-73	7.88932e-73
MRPL3	4.57862	5.88977	1.31115	3.03213e-116	1.10026e-114
GNG4	0.149142	1.45981	1.31067	4.30272e-86	3.26321e-85
LRRC15	0.581764	1.89138	1.30962	2.71523e-62	1.0456e-61
CD27	2.02208	3.32986	1.30778	1.94414e-55	6.33701e-55
PTPRF	4.79868	6.10544	1.30676	6.66387e-97	7.53884e-96
DUXAP8	1.00853	2.31517	1.30665	1.20911e-48	3.41547e-48
GALNT4	1.3156	2.62117	1.30557	1.61923e-98	1.96631e-97
LDHA	7.80041	9.10537	1.30495	3.12938e-95	3.28335e-94
ARNTL2	1.17268	2.4775	1.30482	2.61121e-63	1.03418e-62
MTX2	3.69295	4.99754	1.30458	2.78589e-127	4.79642e-125
FTH1P7	3.34491	4.64934	1.30443	2.15985e-66	9.28299e-66
CENPW	2.18467	3.48906	1.30439	2.70905e-72	1.34909e-71
GPR39	1.86648	3.17028	1.3038	6.72499e-79	4.11592e-78
FTH1P20	2.76485	4.06861	1.30376	5.63513e-64	2.2695e-63
EFNA5	1.58804	2.89165	1.30361	1.23457e-82	8.42984e-82
HKDC1	1.21524	2.51876	1.30353	1.01253e-50	2.97648e-50
ARSD	3.39725	4.69942	1.30217	1.51912e-78	9.19939e-78
AKR7A3	0.656727	1.95704	1.30031	3.3468e-26	6.09327e-26
FAXC	1.54641	2.84622	1.2998	5.55256e-76	3.11014e-75
DSC2	1.80391	3.10267	1.29876	7.62319e-75	4.11312e-74
PSENEN	5.58882	6.88732	1.29849	2.26275e-100	2.99325e-99
PMAIP1	1.83674	3.1352	1.29846	2.8596e-59	1.0221e-58
CCT5	6.02561	7.32262	1.29702	4.34621e-101	5.94198e-100
STEAP3	2.88304	4.17909	1.29604	2.41844e-71	1.17443e-70
DNAH14	1.66882	2.9647	1.29588	1.15411e-102	1.7103e-101
AC016708.2	1.21018	2.5056	1.29542	7.3934e-06	8.85693e-06
PVRL1	1.87853	3.17382	1.2953	8.04903e-91	7.2127e-90
ITGA11	1.10031	2.39534	1.29503	2.75891e-60	1.01272e-59
BRIX1	3.5689	4.86319	1.29429	5.30968e-111	1.31036e-109
DEPDC1	0.264752	1.55893	1.29418	3.56395e-112	9.51129e-111
U91328.1	1.02405	2.31727	1.29321	7.49892e-19	1.18584e-18
TSTA3	5.09008	6.38325	1.29317	8.44884e-106	1.47602e-104
LRRC20	2.1547	3.44783	1.29313	2.26494e-99	2.87796e-98
GNPNAT1	2.48852	3.78091	1.29239	3.14051e-102	4.53682e-101
METTL1	3.59273	4.88426	1.29153	1.20481e-85	9.00713e-85
CMBL	2.78974	4.08079	1.29105	1.3383e-49	3.84848e-49
MAP7	2.24433	3.53419	1.28986	3.6886e-95	3.85905e-94
PIGY	1.63896	2.92856	1.2896	4.42897e-30	8.66216e-30
TMED2	5.89245	7.18187	1.28942	5.41779e-118	2.24551e-116
BUB1B	0.956881	2.24611	1.28923	3.33344e-79	2.05525e-78
RP11-334E6.12	2.58033	3.86935	1.28902	8.17099e-40	1.91998e-39
RPP40	1.51403	2.80288	1.28885	3.19685e-97	3.65715e-96
RPL7P1	3.99976	5.28856	1.2888	9.19401e-62	3.49289e-61
RP11-345J4.5	3.34327	4.62976	1.2865	7.25467e-99	8.982e-98
BSPRY	2.4649	3.75104	1.28615	1.58434e-96	1.75771e-95
RP11-289I10.2	1.45026	2.73605	1.28578	4.21463e-87	3.30563e-86
CENPH	1.55653	2.84224	1.28571	4.00344e-106	7.08845e-105
RP11-44F21.5	0.500311	1.78496	1.28465	4.71435e-64	1.90117e-63
SMIM14	3.95649	5.24021	1.28372	2.51096e-96	2.7574e-95
HNF4G	0.132505	1.41609	1.28359	4.44886e-111	1.10386e-109
ARL6IP1	5.42387	6.70691	1.28304	1.29801e-117	5.20367e-116
OTX1	0.208664	1.49114	1.28247	4.28938e-120	2.18164e-118
CKAP2L	0.442605	1.72497	1.28236	1.76069e-102	2.57184e-101
SLC52A2	4.28267	5.56502	1.28236	4.29517e-104	6.85073e-103
DPY30	5.06064	6.34289	1.28225	8.36788e-121	4.53223e-119
SIX4	0.548337	1.82961	1.28127	5.79516e-105	9.69962e-104
IGKV2-30	3.17367	4.45437	1.2807	1.03905e-21	1.73421e-21
DDIT4L	0.540764	1.82117	1.28041	7.861e-70	3.67267e-69
AGA	3.06324	4.34359	1.28034	9.2666e-99	1.13885e-97
PC	2.64259	3.92155	1.27896	5.02034e-87	3.92583e-86
VWA2	1.05303	2.33175	1.27872	3.52286e-65	1.46442e-64
MAGED1	5.33374	6.61245	1.27871	1.00735e-106	1.85331e-105
TOM1L1	3.55247	4.83055	1.27808	5.83532e-103	8.71784e-102
LINC01426	0.318021	1.59543	1.2774	6.44725e-105	1.07421e-103
MINOS1-NBL1	0.981234	2.25826	1.27702	4.5922e-95	4.78261e-94
TACSTD2	5.49542	6.77145	1.27603	5.34142e-59	1.89336e-58
TRIM31	0.32361	1.59904	1.27543	3.38398e-71	1.63853e-70
PTMAP5	2.11144	3.38566	1.27423	1.67566e-64	6.83404e-64
SLC12A8	1.94366	3.21711	1.27345	2.0716e-90	1.82342e-89
TMEM59L	1.06543	2.3381	1.27268	2.28207e-14	3.31864e-14
RP11-12G12.7	1.23033	2.50297	1.27264	7.08194e-95	7.30514e-94
YWHAZP4	0.442431	1.71495	1.27252	2.45982e-111	6.23823e-110
SCIN	1.91908	3.1915	1.27243	1.79165e-33	3.72848e-33
BCAS1	0.963072	2.23524	1.27217	2.80854e-31	5.61984e-31
GEMIN6	2.22856	3.5002	1.27164	2.18132e-112	5.86401e-111
IGLV9-49	1.53137	2.80261	1.27124	6.87526e-24	1.19565e-23
CISD2	3.27346	4.54446	1.27101	3.78285e-115	1.2403e-113
MAP7D2	0.30229	1.57296	1.27067	1.68559e-74	8.9838e-74
GGH	2.71394	3.98356	1.26962	9.54071e-53	2.92791e-52
SKA3	0.416519	1.68537	1.26885	7.83158e-109	1.66046e-107
ORC6	1.07809	2.34611	1.26802	9.99052e-89	8.32665e-88
HIST1H4J	1.87512	3.14252	1.2674	2.32312e-63	9.21669e-63
PCP4L1	1.68413	2.95065	1.26652	7.91351e-19	1.25086e-18
CADM4	2.12922	3.3956	1.26638	4.0822e-80	2.59714e-79
GOLPH3L	3.26483	4.52867	1.26384	7.50192e-107	1.39134e-105
DNAJC22	0.249462	1.51273	1.26326	1.78034e-99	2.26848e-98
THY1	4.25936	5.52195	1.26259	1.43537e-33	2.99657e-33
KIAA1522	3.9777	5.24002	1.26231	2.67618e-95	2.81428e-94
IGKV2D-30	0.555288	1.81739	1.2621	8.59433e-45	2.23735e-44
KLK12	0.325954	1.58569	1.25973	3.64241e-16	5.49669e-16
DDR1	5.05432	6.31295	1.25863	1.30188e-90	1.15589e-89
GAPDH	9.74145	10.9994	1.25792	1.26421e-83	8.87993e-83
GSKIP	2.68002	3.93766	1.25764	1.12402e-108	2.36022e-107
VTCN1	0.220937	1.47762	1.25669	2.22751e-76	1.26389e-75
RPA3	3.82353	5.08013	1.2566	1.39236e-101	1.94856e-100
BTF3L4P2	3.97408	5.23039	1.25631	2.18029e-106	3.90559e-105
STK32A	1.17568	2.43147	1.25579	1.08431e-64	4.44695e-64
SFXN4	3.12607	4.38159	1.25552	7.16212e-104	1.12589e-102
CNPY2	5.84244	7.09718	1.25474	2.33157e-119	1.11484e-117
RP11-468E2.1	2.02168	3.27594	1.25425	1.28525e-53	4.03256e-53
PDZD11	4.19068	5.44479	1.25411	2.08364e-123	1.60074e-121
TM4SF4	0.565609	1.81803	1.25242	9.31448e-10	1.22641e-09
DARS2	2.22867	3.48098	1.25231	1.14638e-115	3.98649e-114
TMEM9	5.25392	6.50615	1.25223	1.5329e-102	2.24447e-101
LINC01207	0.237465	1.48941	1.25194	3.31389e-55	1.07502e-54
RP11-78A19.3	3.10918	4.36006	1.25089	7.21817e-59	2.54724e-58
OIP5	0.465932	1.71614	1.25021	1.92596e-107	3.699e-106
BEAN1	0.863438	2.11327	1.24983	4.70394e-63	1.85143e-62
LSM12P1	2.21641	3.46592	1.24952	1.50307e-96	1.67158e-95
YWHAZ	7.21063	8.45991	1.24928	1.73825e-120	9.14497e-119
GSDMC	0.528831	1.77767	1.24884	2.89653e-68	1.29874e-67
PLA2G4A	2.2288	3.47633	1.24752	2.13606e-36	4.69816e-36
CYP2J2	0.98358	2.23051	1.24693	6.60285e-84	4.67186e-83
APOC2	1.67896	2.92571	1.24675	1.21539e-37	2.73947e-37
CD2AP	3.2184	4.46468	1.24628	2.24414e-111	5.72288e-110
SMUG1	3.82283	5.06853	1.2457	7.24522e-115	2.31356e-113
HOXB7	1.59787	2.84232	1.24445	1.3384e-33	2.79603e-33
RP11-204C16.4	0.404965	1.64895	1.24399	4.24976e-108	8.60308e-107
SCAMP5	1.3651	2.60852	1.24343	2.68708e-89	2.28097e-88
NXT2	2.05339	3.29535	1.24196	1.65835e-103	2.55444e-102
CBR1	5.10102	6.34288	1.24186	1.96545e-57	6.70026e-57
EPHA10	0.294569	1.53602	1.24145	5.57471e-95	5.78289e-94
SHFM1	6.3648	7.60571	1.24091	1.14952e-110	2.78815e-109
PYCRL	2.05318	3.29324	1.24006	1.17951e-98	1.44091e-97
SEL1L3	4.61442	5.85436	1.23995	2.51752e-105	4.28795e-104
CASP6	3.05267	4.29196	1.23929	2.82517e-116	1.03127e-114
HOXC10	0.113377	1.35219	1.23881	4.37126e-29	8.41131e-29
HACD3	3.94304	5.18135	1.2383	7.09811e-104	1.11678e-102
MTCH2	4.70005	5.93805	1.238	1.5277e-104	2.50671e-103
DTYMK	3.39338	4.63004	1.23666	1.42008e-93	1.39883e-92
OR2I1P	0.724481	1.96108	1.2366	1.00782e-52	3.09029e-52
CDCA4	1.93069	3.16617	1.23548	4.44807e-107	8.35083e-106
MRPL24	5.01241	6.24624	1.23383	3.67448e-108	7.47143e-107
RP11-284F21.10	0.310838	1.54416	1.23332	6.0002e-53	1.85284e-52
RP11-440D17.3	1.46841	2.70085	1.23244	3.17177e-100	4.16572e-99
GTSE1	0.810268	2.0423	1.23203	3.23642e-82	2.1823e-81
TNFRSF17	0.76842	2.00034	1.23192	2.79833e-58	9.72924e-58
MRPL12	4.7397	5.97056	1.23086	2.01552e-89	1.71965e-88
ROMO1	6.34731	7.5779	1.23058	1.8861e-102	2.74847e-101
TMEM33	3.27613	4.50664	1.23051	2.06621e-113	5.91851e-112
DNTTIP1	4.32871	5.5592	1.2305	2.73267e-88	2.24194e-87
CH17-212P11.4	0.223178	1.45323	1.23005	6.05245e-75	3.27718e-74
SEC11C	5.56486	6.79429	1.22943	1.10338e-56	3.68014e-56
AP001631.9	0.225987	1.45465	1.22866	6.7723e-79	4.14349e-78
RP11-27G14.4	0.416693	1.64481	1.22812	5.74071e-112	1.50579e-110
SLC52A3	0.851109	2.07828	1.22717	5.00164e-82	3.3492e-81
RGS17	0.257832	1.48484	1.22701	9.3162e-89	7.77168e-88
GMDS	3.32909	4.55545	1.22636	2.32085e-96	2.55628e-95
ARHGEF35	1.90237	3.12864	1.22627	2.02809e-72	1.0141e-71
PFN2	4.02491	5.25056	1.22565	1.01057e-42	2.51355e-42
TWF1	4.06236	5.28796	1.2256	3.91696e-110	9.20863e-109
PTGFRN	3.32581	4.55116	1.22534	3.65355e-80	2.32765e-79
ARHGAP40	0.658784	1.88413	1.22534	4.98839e-52	1.50917e-51
CILP2	0.348563	1.57346	1.2249	1.76454e-89	1.50692e-88
CTD-2619J13.13	0.559138	1.784	1.22486	1.16153e-50	3.41066e-50
RP11-465N4.4	1.29191	2.51659	1.22467	3.15276e-88	2.57852e-87
NME2	2.86215	4.08618	1.22404	5.2242e-57	1.75841e-56
C17orf58	2.06675	3.2902	1.22346	9.29058e-112	2.40938e-110
GOLGA7B	0.698553	1.922	1.22345	9.80825e-73	4.93937e-72
BYSL	2.7885	4.0115	1.223	1.71122e-90	1.50983e-89
AC093850.2	0.220212	1.44299	1.22277	2.01486e-95	2.13473e-94
HES6	2.20221	3.4248	1.22259	1.62508e-45	4.29758e-45
COCH	0.619272	1.84174	1.22247	3.97149e-50	1.15253e-49
TSFM	3.6599	4.88217	1.22227	1.02998e-113	3.00658e-112
CCNF	1.04774	2.26908	1.22134	9.24733e-110	2.10658e-108
COA3	5.29337	6.51376	1.22038	2.87109e-96	3.14535e-95
LMNB1	2.86682	4.08618	1.21936	1.03968e-70	4.96995e-70
SLC44A5	0.308183	1.52732	1.21914	4.60364e-55	1.48947e-54
CDC25C	0.310513	1.52934	1.21883	6.23703e-113	1.7325e-111
CTD-2015H6.3	1.54462	2.76326	1.21864	6.06674e-106	1.07004e-104
PDIA6	6.32818	7.54588	1.2177	3.16585e-100	4.16093e-99
CENPN	2.04234	3.259	1.21666	2.57967e-80	1.65209e-79
MAGOHB	3.20191	4.41731	1.21539	5.44484e-103	8.15438e-102
DLG3	2.88523	4.09966	1.21443	8.62371e-120	4.26792e-118
PSPH	2.00717	3.22143	1.21427	8.72706e-82	5.8036e-81
MGST1	7.07582	8.28938	1.21356	6.75211e-45	1.76027e-44
HOOK1	1.69912	2.91228	1.21316	1.06213e-96	1.18986e-95
STAT1	5.07274	6.28534	1.2126	1.35349e-70	6.45325e-70
KCNMB2-AS1	0.0840438	1.29614	1.21209	1.43144e-50	4.19584e-50
FAAH2	2.1158	3.3269	1.2111	2.19684e-81	1.4473e-80
SRP9	6.28693	7.49672	1.2098	1.27446e-119	6.20697e-118
PRPS2	3.19272	4.40107	1.20835	3.43839e-121	1.94253e-119
ERN2	0.794927	2.00084	1.20591	4.95318e-19	7.8644e-19
SPRR1B	0.410173	1.61551	1.20533	2.67816e-10	3.56383e-10
PFDN4	3.96825	5.17342	1.20517	2.33276e-105	3.9955e-104
HIST1H2BK	5.31449	6.51934	1.20485	1.18232e-64	4.84244e-64
P3H4	2.65609	3.86023	1.20414	1.49196e-72	7.47853e-72
PGAM5	3.01719	4.22101	1.20382	4.21043e-105	7.10549e-104
CCDC58	3.31417	4.51618	1.202	1.26137e-101	1.77064e-100
ERBB2	4.84941	6.05132	1.20191	5.53428e-85	4.04357e-84
SPC24	0.978604	2.17988	1.20128	7.14596e-80	4.5011e-79
RPL23AP65	1.19846	2.39765	1.19919	1.29273e-60	4.78062e-60
RBM47	3.74653	4.94566	1.19913	6.80418e-92	6.35784e-91
NCAPG2	1.79348	2.99194	1.19845	1.46706e-87	1.17167e-86
DHFR	2.19838	3.39604	1.19766	1.23009e-103	1.90275e-102
H1F0	5.71818	6.91568	1.19751	5.38093e-80	3.40687e-79
AC005083.1	1.3208	2.51826	1.19746	3.91163e-68	1.74621e-67
SERTAD4	1.0534	2.2508	1.1974	6.36401e-64	2.55912e-63
MNX1-AS1	0.0286933	1.22471	1.19602	1.50999e-122	1.02306e-120
ASPH	5.34625	6.54158	1.19533	5.1244e-55	1.65766e-54
ALG1	3.18911	4.38438	1.19527	2.26175e-108	4.67132e-107
PDCD6	5.67538	6.87004	1.19467	5.07623e-121	2.82438e-119
TMEM63C	0.3211	1.5152	1.1941	5.87955e-58	2.02617e-57
FUT6	0.26013	1.454	1.19387	1.08734e-50	3.19435e-50
SNRNP25	3.6769	4.86982	1.19292	8.21835e-110	1.87683e-108
MISP	3.07144	4.26375	1.19231	3.07013e-49	8.76408e-49
FAM213A	3.8915	5.08367	1.19217	1.15984e-106	2.12533e-105
SLC16A14	1.1334	2.32552	1.19211	2.14613e-34	4.54761e-34
RPL35P5	1.748	2.93962	1.19162	4.46313e-74	2.34136e-73
ARHGEF19	2.62866	3.81912	1.19045	8.43628e-73	4.25897e-72
ENTPD3	1.14889	2.33919	1.1903	3.62499e-58	1.25748e-57
YBX2	0.343726	1.53266	1.18893	6.22595e-44	1.59346e-43
NUP37	3.02429	4.21233	1.18804	5.19659e-104	8.23249e-103
NREP	3.55012	4.73811	1.18799	7.09901e-66	3.00057e-65
MIF	7.37793	8.56571	1.18778	8.72616e-76	4.84344e-75
SFXN1	2.74767	3.93535	1.18769	6.71517e-107	1.24921e-105
ELF3	6.618	7.80486	1.18685	2.07597e-40	4.93422e-40
KRT6A	1.15666	2.34253	1.18587	1.14941e-06	1.40433e-06
CD207	0.576436	1.76175	1.18532	1.77733e-36	3.91289e-36
MRPL13	3.96899	5.15417	1.18518	2.27835e-103	3.48607e-102
PLEKHS1	1.26296	2.44662	1.18366	3.68797e-26	6.70908e-26
PSMD14	4.10348	5.28712	1.18364	9.82248e-103	1.45797e-101
RP11-719K4.3	1.60593	2.78912	1.18319	3.94869e-18	6.16723e-18
KIF18B	0.654453	1.83758	1.18313	1.22927e-72	6.17695e-72
VPS72	4.27918	5.46224	1.18307	9.16466e-126	1.11439e-123
FSTL4	0.623171	1.80561	1.18244	2.26081e-37	5.07218e-37
SPCS2P4	3.83017	5.01227	1.1821	1.15501e-100	1.54234e-99
TMEM14B	5.21267	6.39415	1.18148	1.92445e-112	5.20396e-111
SEMA4B	4.47371	5.65429	1.18058	1.0577e-73	5.49222e-73
MRPS16	4.77886	5.95933	1.18047	4.34731e-112	1.1585e-110
RP11-294C11.2	0.149994	1.33006	1.18007	1.23056e-83	8.64688e-83
CASC9	0.053582	1.23297	1.17939	1.44448e-51	4.33509e-51
MREG	2.21435	3.39366	1.17931	2.6631e-91	2.42907e-90
TMC4	4.333	5.51213	1.17913	1.20747e-72	6.07073e-72
NUDT1	3.47374	4.65271	1.17897	5.20574e-95	5.40626e-94
MRPS34	5.19179	6.37054	1.17876	2.09522e-112	5.6491e-111
CIT	2.72391	3.90256	1.17865	5.18155e-26	9.4001e-26
RASEF	1.74477	2.92142	1.17665	4.43198e-68	1.97418e-67
OVOL2	1.92658	3.10196	1.17538	1.68586e-87	1.34349e-86
OPN3	3.25504	4.43018	1.17514	5.54446e-51	1.6425e-50
TCN1	0.761043	1.93533	1.17428	1.1812e-08	1.51664e-08
IGKV6D-21	0.931765	2.10504	1.17328	5.71581e-27	1.05635e-26
PVT1	3.08934	4.26197	1.17263	7.33386e-45	1.91111e-44
RP11-388M20.2	0.827311	1.99958	1.17227	2.27203e-20	3.69863e-20
PABPC1	8.79131	9.96225	1.17094	3.50371e-107	6.63213e-106
BOLA2	2.53461	3.70463	1.17002	1.01138e-81	6.7088e-81
LIMK1	3.58848	4.75837	1.16988	2.60785e-89	2.21576e-88
BDH1	2.62999	3.79923	1.16925	2.92722e-61	1.10047e-60
CSTF2	2.36151	3.53	1.16849	3.43198e-122	2.17292e-120
CD1A	0.440071	1.60784	1.16776	1.66514e-49	4.77489e-49
SERPINB5	0.232461	1.39878	1.16632	2.00696e-33	4.1742e-33
RPLP0P6	3.353	4.51843	1.16544	3.82832e-69	1.75598e-68
ATIC	5.10344	6.26862	1.16518	1.27305e-101	1.78567e-100
PRC1	2.89563	4.06008	1.16445	1.06873e-52	3.27539e-52
FAM60A	3.92507	5.0893	1.16422	3.94988e-93	3.8413e-92
RP5-1061H20.4	0.426278	1.59026	1.16398	2.79396e-105	4.74121e-104
SGOL1	0.352204	1.51614	1.16393	7.60593e-110	1.7413e-108
E2F1	1.85231	3.0153	1.16299	6.08527e-66	2.57981e-65
JUP	5.59085	6.75362	1.16277	2.04071e-86	1.56318e-85
PIGU	3.24244	4.40509	1.16265	2.99665e-117	1.17067e-115
HLA-DQB2	3.25925	4.41961	1.16036	4.43615e-21	7.3222e-21
MUC1	8.09423	9.25449	1.16026	6.23237e-32	1.26138e-31
FAM103A1	2.98282	4.14278	1.15996	9.6817e-116	3.37958e-114
SNORA73A	0.710036	1.86989	1.15986	3.33014e-29	6.41872e-29
GPRIN1	0.442902	1.60265	1.15975	7.5948e-114	2.23117e-112
TRUB2	2.98474	4.14434	1.1596	9.31953e-113	2.55397e-111
CREB3L4	2.97185	4.13122	1.15937	1.02658e-88	8.54441e-88
SLC35B2	4.33179	5.491	1.15921	2.11232e-121	1.23517e-119
FANCF	1.27242	2.43112	1.1587	4.29801e-125	4.53539e-123
FAM178B	0.556852	1.71542	1.15857	4.31226e-63	1.70018e-62
AIMP2	3.40056	4.55881	1.15825	1.69771e-84	1.22146e-83
PGM2L1	1.19344	2.35146	1.15802	1.46935e-97	1.70213e-96
CR2	0.253833	1.41174	1.1579	4.85287e-87	3.79648e-86
CLPTM1L	6.28932	7.44716	1.15784	1.27371e-96	1.41995e-95
RPL35P1	0.735705	1.89164	1.15593	1.66445e-77	9.72968e-77
CST2	0.597881	1.75378	1.1559	1.1307e-46	3.05349e-46
RP11-519G16.5	0.17059	1.3255	1.15491	1.36163e-90	1.20778e-89
IGHV3-20	0.76644	1.92105	1.15461	2.56079e-27	4.76572e-27
UCHL5	3.29772	4.45218	1.15446	2.51965e-119	1.19544e-117
IGHV3-72	1.813	2.96689	1.15389	7.41206e-25	1.31262e-24
MACC1	1.65149	2.8053	1.15381	3.41055e-54	1.08285e-53
TMC5	3.99356	5.14734	1.15377	8.8674e-48	2.44981e-47
CALR	8.10705	9.26061	1.15356	6.9699e-110	1.60772e-108
AC145343.2	0.341922	1.49527	1.15334	2.45532e-108	5.06541e-107
POC1A	1.30901	2.4608	1.15178	2.48366e-97	2.86088e-96
POLE2	1.18114	2.33244	1.15129	6.05164e-80	3.82361e-79
BZW1P2	2.76616	3.91534	1.14918	9.26029e-59	3.25849e-58
RPPH1	1.99519	3.1435	1.14832	5.90531e-35	1.26638e-34
E2F8	0.43048	1.57841	1.14793	4.68571e-103	7.04045e-102
MAFG-AS1	1.09437	2.24188	1.14751	2.85276e-93	2.78763e-92
PTRH2	3.44871	4.59583	1.14712	2.38669e-100	3.15493e-99
PCCB	3.42608	4.5724	1.14632	4.42377e-94	4.42883e-93
IGLV2-18	1.76013	2.90598	1.14585	6.32865e-20	1.02082e-19
RACGAP1	2.47558	3.621	1.14542	6.55574e-74	3.42349e-73
MZT2A	4.77778	5.92318	1.1454	1.18267e-90	1.05157e-89
LINC00857	0.673195	1.81813	1.14493	3.11414e-110	7.3684e-109
CCL22	0.928595	2.07332	1.14472	4.93336e-57	1.66205e-56
EPHX4	0.440268	1.58479	1.14452	7.0543e-77	4.06031e-76
IGLC6	0.4871	1.63159	1.14449	4.5849e-55	1.48367e-54
EIF6	5.99155	7.13482	1.14327	2.48177e-111	6.2852e-110
POLR2D	2.87246	4.01409	1.14162	5.50271e-118	2.27557e-116
PCSK1N	1.45324	2.59222	1.13898	1.2602e-18	1.98495e-18
SLC9A7	0.97843	2.11681	1.13838	1.95311e-106	3.50892e-105
CLDN7	5.72136	6.85932	1.13796	1.12288e-79	7.03899e-79
MRPL30	2.97489	4.11093	1.13605	1.39501e-124	1.3203e-122
OVOL1	0.382759	1.51856	1.13581	1.52278e-91	1.40009e-90
POLR3K	2.68987	3.82538	1.13551	1.0631e-108	2.23849e-107
C19orf48	3.59258	4.72743	1.13485	6.63634e-77	3.82334e-76
ENTPD8	0.130682	1.26494	1.13426	4.68938e-104	7.46116e-103
FOXP3	0.524935	1.65837	1.13344	3.97623e-106	7.04707e-105
SEPHS2	4.16572	5.29777	1.13205	6.48562e-99	8.03525e-98
P4HB	8.32461	9.45664	1.13204	9.96101e-104	1.55258e-102
SPAG5	2.4931	3.62447	1.13137	3.2729e-49	9.33963e-49
RP5-857K21.6	4.93211	6.06125	1.12915	1.22322e-39	2.86548e-39
PKM	7.9843	9.11254	1.12824	8.42354e-102	1.19524e-100
PROC	0.433277	1.56016	1.12689	1.17617e-60	4.35661e-60
FAM83A-AS1	0.0539517	1.18079	1.12683	2.1692e-120	1.1315e-118
BCL9	2.15932	3.28605	1.12673	8.68233e-98	1.01733e-96
PAK1	3.83696	4.96367	1.12671	4.94188e-107	9.25896e-106
KIF12	1.00221	2.1289	1.12669	2.98949e-38	6.81695e-38
C11orf1	3.7085	4.83398	1.12548	2.17236e-83	1.51488e-82
DUSP4	2.24291	3.36729	1.12438	2.57326e-28	4.88297e-28
KIF23	1.5053	2.62966	1.12436	1.52986e-61	5.77977e-61
NIP7	2.93437	4.05855	1.12418	4.47044e-99	5.5914e-98
LRRC8E	1.18819	2.31218	1.12399	3.44882e-94	3.46979e-93
LINC00460	0.141684	1.2649	1.12322	6.13491e-70	2.87502e-69
DUXAP9	0.665118	1.78795	1.12283	7.61737e-52	2.29886e-51
SYNE4	2.27785	3.40021	1.12236	9.01444e-64	3.61305e-63
KRTCAP2	6.97692	8.0988	1.12188	2.79083e-107	5.31009e-106
RP11-61N20.3	1.0222	2.14388	1.12167	8.92789e-88	7.19917e-87
HPRT1	3.61328	4.73388	1.1206	4.27612e-96	4.65681e-95
C12orf45	3.28229	4.40247	1.12018	2.45766e-111	6.23823e-110
AC000089.3	0.602959	1.72294	1.11998	1.97413e-97	2.27968e-96
HGH1	3.01777	4.13725	1.11949	8.14234e-82	5.41868e-81
MRPL19	3.19916	4.31838	1.11922	1.08419e-111	2.80377e-110
XKRX	0.976726	2.09566	1.11893	6.8442e-39	1.58111e-38
PRIM2	1.84125	2.96006	1.11881	2.07499e-115	7.04232e-114
SLMO2	4.19696	5.31518	1.11822	7.25778e-101	9.80575e-100
CTD-3010D24.3	0.0280937	1.14598	1.11789	2.69806e-117	1.05853e-115
ABHD11	4.0836	5.201	1.1174	1.56542e-72	7.84035e-72
EXOSC4	3.75415	4.87135	1.11721	1.76333e-87	1.40279e-86
LRIF1	2.14709	3.26415	1.11707	1.37737e-95	1.46948e-94
TMEM132A	3.03863	4.15565	1.11702	5.27962e-52	1.59649e-51
ANP32E	3.87137	4.98824	1.11687	1.95958e-77	1.14367e-76
RPL8	10.1079	11.2232	1.11528	2.90107e-91	2.64219e-90
LRRC61	2.42894	3.54378	1.11484	1.83725e-91	1.68332e-90
ABRACL	4.37179	5.48644	1.11465	2.90924e-81	1.91115e-80
SMOC1	0.576295	1.68963	1.11334	1.8021e-10	2.40748e-10
MRPL17	4.65112	5.76405	1.11292	2.74712e-103	4.19283e-102
FAM103A2P	1.74944	2.86208	1.11264	7.89811e-56	2.59562e-55
UQCC3	2.36129	3.47367	1.11238	9.23625e-102	1.3075e-100
FIGNL1	1.49951	2.61188	1.11237	3.8021e-89	3.21855e-88
RABIF	2.13079	3.24272	1.11193	6.92271e-125	6.98395e-123
GPRC5C	4.61108	5.72252	1.11144	4.88341e-44	1.2537e-43
PDIA3	7.44102	8.55181	1.11079	3.09337e-95	3.24742e-94
XKR9	0.426004	1.53668	1.11067	1.76022e-73	9.07851e-73
ATP10B	0.117029	1.22721	1.11018	1.61684e-105	2.77967e-104
CGREF1	0.796494	1.90563	1.10913	1.02397e-39	2.403e-39
TSPAN5	2.06341	3.17247	1.10906	3.42067e-71	1.65586e-70
FEZF1	0.0498367	1.15873	1.1089	5.36595e-96	5.81951e-95
C6orf132	2.46837	3.57725	1.10888	6.70813e-75	3.62579e-74
SGPL1	3.179	4.28784	1.10884	1.03537e-117	4.16896e-116
IGKV5-2	0.953903	2.06098	1.10708	9.15996e-30	1.78201e-29
MCM10	0.358754	1.46565	1.1069	1.06308e-94	1.08681e-93
DPP3	3.98921	5.09548	1.10627	2.96536e-94	2.98995e-93
COMP	2.15335	3.25914	1.10578	1.05637e-19	1.6959e-19
RBBP8NL	0.24664	1.3523	1.10566	5.89899e-116	2.09095e-114
GSTZ1	3.10144	4.20684	1.1054	1.45416e-69	6.7475e-69
TRUB1	1.93424	3.03911	1.10487	8.46597e-106	1.4776e-104
ICT1	3.85255	4.95675	1.1042	1.06288e-96	1.18997e-95
CDK5	2.69079	3.79463	1.10384	1.59723e-100	2.11898e-99
LINC01436	0.907374	2.01104	1.10367	7.31114e-21	1.20125e-20
C1orf210	2.82726	3.93023	1.10297	2.404e-53	7.49403e-53
IGKV1D-8	0.335775	1.43847	1.1027	1.60707e-63	6.39382e-63
APITD1	2.98815	4.09049	1.10234	2.39874e-91	2.1923e-90
FGG	3.76919	4.87136	1.10217	1.41341e-05	1.68037e-05
ARHGAP11A	1.06685	2.16879	1.10195	7.4121e-80	4.66394e-79
SRPRB	4.11503	5.21637	1.10134	3.3245e-77	1.93229e-76
E2F5	2.10944	3.21015	1.10071	2.97246e-93	2.90151e-92
CENPK	1.26887	2.36905	1.10018	7.48263e-76	4.16203e-75
OAS3	2.98214	4.08232	1.10018	6.2712e-57	2.10465e-56
TXNDC5	5.74835	6.8484	1.10006	1.72533e-82	1.17372e-81
PDGFRL	1.92742	3.02725	1.09982	1.22091e-53	3.83331e-53
RAD54L	0.856348	1.956	1.09966	1.89014e-74	1.00477e-73
XBP1	6.83338	7.93271	1.09933	2.83826e-71	1.37684e-70
MROH6	3.10226	4.201	1.09874	2.3923e-44	6.1753e-44
HHIPL2	0.277156	1.37577	1.09861	2.86323e-30	5.61783e-30
FAM84B	3.7204	4.81888	1.09848	2.24718e-67	9.85913e-67
AIM2	1.06877	2.16681	1.09804	2.79071e-34	5.90121e-34
PPAPDC1A	0.18408	1.28195	1.09787	8.57432e-76	4.76204e-75
DGCR5	0.189033	1.28654	1.09751	1.20026e-95	1.28426e-94
NDC1	1.7508	2.84737	1.09658	6.76996e-113	1.87486e-111
AP1S3	1.65905	2.75553	1.09648	1.87744e-71	9.14855e-71
CLDN12	3.3287	4.42443	1.09573	5.27345e-100	6.86707e-99
RP11-713M15.2	0.891849	1.98582	1.09397	2.38272e-56	7.90552e-56
SLC39A6	3.41433	4.50805	1.09371	6.24398e-89	5.25175e-88
MYCBP	3.24398	4.33671	1.09273	3.40885e-100	4.47071e-99
AC009005.2	1.02405	2.11646	1.09241	2.5517e-65	1.06385e-64
ERICH5	0.542616	1.63494	1.09233	1.00084e-50	2.94257e-50
HELLS	1.20004	2.29171	1.09167	1.4556e-79	9.09055e-79
CTB-191K22.5	3.20691	4.29815	1.09124	9.58985e-30	1.86544e-29
PHKA1	1.18884	2.28002	1.09119	4.72397e-114	1.40578e-112
LTB	3.0107	4.10087	1.09017	1.35785e-36	3.00054e-36
ATP5J2	7.67746	8.76736	1.0899	1.32793e-98	1.61793e-97
AHCY	5.15295	6.2423	1.08934	1.14529e-93	1.13301e-92
SKA1	0.345955	1.43486	1.08891	2.79496e-101	3.84984e-100
RAB38	2.11564	3.20398	1.08833	1.23375e-62	4.79936e-62
BACE2	3.99502	5.08207	1.08705	6.23615e-43	1.56104e-42
FAM173B	2.28277	3.36886	1.08609	1.50019e-102	2.20183e-101
FAM136A	3.6748	4.7608	1.086	8.54863e-115	2.70623e-113
FCGBP	1.25507	2.34093	1.08586	6.92461e-27	1.27756e-26
H2AFX	3.6573	4.74244	1.08513	5.48295e-78	3.2538e-77
SUV39H2	1.36286	2.44681	1.08395	2.14227e-106	3.84123e-105
RP11-254I22.3	0.0723425	1.15356	1.08122	1.44929e-93	1.42683e-92
AP003419.11	3.45424	4.53514	1.0809	4.91846e-37	1.0961e-36
SPR	3.77643	4.85598	1.07955	7.8275e-85	5.70094e-84
MYL6B	4.36742	5.44662	1.0792	6.40383e-98	7.5469e-97
SPIB	0.609109	1.68814	1.07904	1.70434e-59	6.1456e-59
ADORA2B	1.5685	2.64709	1.07859	9.62054e-67	4.16315e-66
IVL	0.173628	1.25215	1.07853	1.21461e-12	1.70696e-12
ALG8	3.8771	4.95559	1.07849	3.03077e-109	6.64056e-108
FAHD1	2.7588	3.83643	1.07763	3.31057e-101	4.5464e-100
FANCI	1.90619	2.98285	1.07667	1.269e-73	6.56897e-73
ZG16B	1.15113	2.22776	1.07663	1.4467e-20	2.36451e-20
TIMM23	4.35643	5.4329	1.07647	2.41779e-114	7.38652e-113
PODNL1	2.06849	3.14491	1.07642	2.54034e-31	5.09038e-31
SAC3D1	2.31407	3.38996	1.0759	1.94887e-83	1.3611e-82
SSR1	4.86342	5.93913	1.07571	1.67565e-99	2.13806e-98
DOLPP1	2.47966	3.55536	1.07571	2.7773e-109	6.11438e-108
TBX15	0.509261	1.58467	1.0754	1.3637e-51	4.09334e-51
BRCC3	2.57705	3.652	1.07495	2.34515e-119	1.11842e-117
HORMAD1	0.290469	1.36479	1.07433	3.69923e-09	4.80113e-09
RBBP4	5.20346	6.27761	1.07415	1.11929e-112	3.04914e-111
KNOP1	2.79586	3.86979	1.07393	1.1781e-95	1.26129e-94
DNAJC19P9	0.549539	1.62332	1.07379	3.68017e-67	1.6077e-66
H2AFV	5.94638	7.01991	1.07352	3.50601e-125	3.78669e-123
MRPL35	3.29642	4.36906	1.07264	1.90507e-106	3.42596e-105
RP11-465B22.3	1.27041	2.343	1.07259	2.28061e-53	7.11058e-53
TPMT	2.63432	3.706	1.07168	1.50894e-115	5.19807e-114
METTL18	1.80648	2.87806	1.07158	3.30697e-111	8.29499e-110
PDIK1L	1.36413	2.43551	1.07137	1.7163e-111	4.38898e-110
CXCR3	0.966426	2.03769	1.07126	1.11051e-61	4.21021e-61
ARMC1	2.85832	3.92883	1.07051	7.13011e-109	1.52165e-107
CDCA2	0.363082	1.43353	1.07045	3.76346e-106	6.69582e-105
KLF5	3.92898	4.99937	1.07039	9.23562e-48	2.55e-47
IARS2	4.29153	5.3617	1.07017	5.36591e-112	1.41151e-110
WDR66	1.78136	2.85067	1.06932	2.14078e-35	4.62598e-35
STIL	0.622703	1.69151	1.06881	5.15158e-108	1.03488e-106
IGKV1-37	0.194116	1.26249	1.06838	6.18473e-65	2.55761e-64
TACO1	2.95331	4.02156	1.06825	2.95908e-108	6.07057e-107
LAMP5	0.628642	1.69679	1.06815	1.78862e-70	8.50579e-70
COA4	4.74814	5.81586	1.06772	5.35559e-105	8.98027e-104
FRMD5	0.207092	1.2748	1.06771	1.42325e-108	2.97635e-107
LSM5	4.58397	5.65127	1.06731	1.06073e-97	1.24051e-96
PARPBP	0.912459	1.97943	1.06698	5.75598e-89	4.84352e-88
FOXD3-AS1	0.0775452	1.14435	1.06681	2.97545e-78	1.78187e-77
PPP1R1B	3.08984	4.15601	1.06618	8.574e-14	1.23231e-13
TMEM254	3.21681	4.28291	1.0661	1.68318e-95	1.78847e-94
CNOT11	3.92044	4.98513	1.06469	4.21083e-118	1.78557e-116
CKAP2	1.95083	3.01548	1.06465	9.35667e-89	7.8019e-88
ITM2C	4.97036	6.03466	1.0643	3.41078e-69	1.56642e-68
GSTA1	2.24646	3.31034	1.06388	5.13191e-11	6.9453e-11
RPL37	9.84354	10.9073	1.06378	7.60688e-99	9.39905e-98
SLC25A39	5.84462	6.90832	1.0637	9.26705e-100	1.19657e-98
ZNF593	2.60614	3.66963	1.06349	1.64084e-86	1.26056e-85
MSI2	3.02877	4.09143	1.06266	4.39587e-98	5.21062e-97
MRPS28	4.50481	5.56738	1.06257	5.02362e-91	4.53707e-90
RP11-215A21.2	0.478345	1.54083	1.06248	2.89996e-99	3.66205e-98
UNG	3.1816	4.24381	1.06222	5.16489e-104	8.18934e-103
NIFK	4.1105	5.17268	1.06219	1.05736e-101	1.48996e-100
MYCL	1.18269	2.24481	1.06212	3.82508e-68	1.7084e-67
EMB	3.27469	4.33644	1.06175	3.10116e-54	9.86664e-54
SIX2	0.252044	1.31375	1.0617	2.20062e-52	6.70634e-52
POF1B	0.583485	1.6447	1.06121	5.57463e-30	1.08866e-29
ALDH1B1	2.57572	3.63636	1.06064	6.84085e-73	3.46305e-72
INTS7	2.33983	3.40039	1.06056	1.08066e-107	2.13355e-106
SUMO1P3	1.12773	2.18798	1.06024	6.01627e-75	3.25854e-74
BOLA1	3.32569	4.38588	1.06019	5.31329e-88	4.32244e-87
UMPS	3.11925	4.17943	1.06018	2.23035e-90	1.96128e-89
KDELR2	5.91225	6.97184	1.05959	2.57633e-107	4.91725e-106
GFPT1	3.33592	4.39424	1.05832	9.22018e-92	8.55441e-91
ZDHHC13	2.34665	3.40469	1.05804	1.76308e-107	3.40041e-106
ICMT	3.80986	4.8675	1.05765	1.1187e-105	1.93777e-104
TC2N	3.59848	4.65573	1.05726	1.80615e-62	6.99637e-62
MB	1.82842	2.88563	1.05721	1.40476e-25	2.52179e-25
ENPP5	2.14394	3.20112	1.05718	3.7317e-56	1.233e-55
ARAP1-AS1	1.64001	2.69711	1.0571	1.54338e-16	2.34509e-16
DPY19L1	3.25388	4.31086	1.05698	7.22186e-74	3.76813e-73
ACY1	3.75949	4.81622	1.05673	6.93745e-78	4.10501e-77
RALGPS2	1.44081	2.49751	1.0567	2.19015e-88	1.8041e-87
CENPL	1.2858	2.34232	1.05652	1.28888e-111	3.32842e-110
PRSS22	3.11126	4.16705	1.05579	3.32038e-40	7.8574e-40
BZW1	5.58113	6.63689	1.05576	1.7323e-89	1.48077e-88
GINS4	0.772484	1.82789	1.05541	3.18757e-91	2.89594e-90
TMEM99	2.94486	4.00024	1.05538	3.53824e-69	1.62333e-68
TMEM209	2.19592	3.25102	1.0551	4.90752e-101	6.68449e-100
KLK6	0.0674251	1.12238	1.05495	4.26528e-49	1.21381e-48
C8orf76	3.42648	4.48126	1.05478	2.59358e-103	3.96179e-102
ACOT13	3.2856	4.34038	1.05477	6.00508e-88	4.87226e-87
XXbac-BPG246D15.9	1.13261	2.18728	1.05467	2.26294e-42	5.5884e-42
DCAF12	3.57376	4.62785	1.05409	2.03635e-114	6.24198e-113
PARP1	4.53002	5.58394	1.05391	6.81051e-108	1.35921e-106
RMI1	1.37817	2.43168	1.05351	4.43875e-114	1.3252e-112
PPP2R2C	0.1494	1.20289	1.05349	1.09964e-29	2.13656e-29
BET1	3.44301	4.49632	1.05331	1.52106e-96	1.69057e-95
CAPN13	2.42484	3.47804	1.0532	7.94456e-29	1.52106e-28
CCDC43	2.84264	3.89517	1.05253	6.90404e-115	2.20845e-113
GLMP	4.97309	6.02498	1.05189	4.41028e-86	3.34202e-85
TTC22	1.52977	2.58139	1.05163	4.97941e-88	4.05261e-87
PLEKHN1	0.850893	1.90214	1.05124	1.61367e-78	9.75266e-78
SLC35F5	3.96032	5.01147	1.05116	9.51182e-105	1.57339e-103
SHCBP1	0.975123	2.02607	1.05094	2.45882e-77	1.43185e-76
CNIH1	5.27454	6.32459	1.05005	1.01999e-84	7.38489e-84
ODC1	4.97985	6.02958	1.04973	5.85224e-26	1.05938e-25
ILF2	6.06484	7.11398	1.04915	3.88451e-108	7.88105e-107
P4HA1	4.13792	5.18706	1.04914	2.17597e-78	1.30907e-77
PIGM	1.72703	2.77601	1.04898	1.51239e-115	5.19839e-114
CRIPT	2.40841	3.45738	1.04897	1.88416e-113	5.40549e-112
SLC16A3	5.31082	6.35955	1.04873	8.06123e-51	2.37618e-50
KLK8	0.225709	1.27434	1.04863	9.63077e-13	1.35554e-12
POP7	3.93527	4.9838	1.04853	7.94127e-91	7.12309e-90
ATP5L	7.17856	8.2262	1.04765	8.39982e-101	1.13237e-99
NME1-NME2	7.99078	9.03814	1.04736	2.18989e-85	1.62327e-84
RPN2	6.65346	7.70049	1.04703	6.10439e-105	1.01893e-103
WDHD1	1.16548	2.21245	1.04697	1.18698e-88	9.85272e-88
MTX1	4.61206	5.65859	1.04653	1.65809e-104	2.70374e-103
KPNA7	0.284391	1.32952	1.04513	1.83028e-96	2.02567e-95
SLC1A4	2.31706	3.36211	1.04505	5.73056e-78	3.39964e-77
HPN	3.55763	4.60259	1.04496	8.97245e-31	1.77704e-30
FTSJ2	3.33329	4.37738	1.04409	2.76087e-102	3.99467e-101
BBOX1-AS1	0.0375936	1.08145	1.04386	2.83384e-87	2.23987e-86
NDUFB9	6.7029	7.74633	1.04343	1.47128e-83	1.03147e-82
BPIFB1	3.20912	4.25232	1.0432	1.83659e-08	2.3483e-08
GSR	3.89811	4.94025	1.04213	4.64625e-60	1.69771e-59
THNSL1	0.839825	1.88171	1.04189	3.35096e-115	1.10263e-113
KRT81	0.158959	1.20055	1.04159	1.36248e-73	7.04887e-73
AK2	5.773	6.81459	1.04159	1.51943e-115	5.2049e-114
IGKV3-7	0.101963	1.1435	1.04154	1.59691e-91	1.46751e-90
MLEC	4.66123	5.70269	1.04146	5.21994e-87	4.0767e-86
ADAM12	0.789781	1.831	1.04122	9.17667e-51	2.7015e-50
PAK6	0.912687	1.95362	1.04093	3.9323e-94	3.94541e-93
GMNN	2.98551	4.02641	1.04091	6.77353e-84	4.79079e-83
MRPL11	4.58165	5.62189	1.04025	1.25732e-99	1.61325e-98
NUP155	2.29628	3.3357	1.03942	1.13571e-99	1.46028e-98
EEF1A1P9	0.52878	1.56647	1.03769	1.76783e-82	1.2013e-81
CBX2	1.03247	2.07	1.03754	1.94118e-55	6.32848e-55
CTD-2510F5.4	0.311674	1.34899	1.03731	7.63586e-82	5.089e-81
TM7SF2	3.52487	4.56192	1.03705	4.35947e-46	1.16547e-45
FUNDC1	2.88489	3.92162	1.03673	3.08686e-109	6.75541e-108
ADPRHL1	0.930174	1.96671	1.03654	2.44083e-83	1.69951e-82
TOMM22	4.37085	5.40704	1.03619	6.11416e-99	7.5904e-98
LRG1	2.71775	3.75314	1.0354	4.39714e-40	1.03827e-39
STK26	2.18778	3.22307	1.03529	1.96889e-87	1.56361e-86
TMEM105	0.513519	1.54846	1.03495	6.9067e-83	4.74071e-82
PTHLH	0.825591	1.86006	1.03447	2.4304e-37	5.44933e-37
TTC9	1.79475	2.82915	1.0344	9.45591e-70	4.40436e-69
THBS2	3.51406	4.5482	1.03414	8.18951e-26	1.4784e-25
MFSD9	1.79409	2.82757	1.03349	2.25432e-109	5.00502e-108
BPIFB2	0.197681	1.23098	1.0333	4.71881e-32	9.56947e-32
HMGA2	0.119773	1.15254	1.03276	4.49868e-33	9.29974e-33
RFC4	2.89472	3.92732	1.0326	3.27795e-64	1.32628e-63
WDR12	3.51635	4.54877	1.03242	1.69873e-69	7.8593e-69
SLC9A3R1	4.36093	5.39257	1.03164	6.81388e-72	3.35865e-71
FLAD1	4.01668	5.04801	1.03133	2.05982e-96	2.27559e-95
CACYBP	4.93915	5.97033	1.03118	5.10848e-81	3.33085e-80
CHID1	5.04326	6.07301	1.02975	9.8748e-110	2.24395e-108
MTL5	0.645457	1.67515	1.02969	9.87508e-52	2.97337e-51
TMEM156	0.964149	1.99347	1.02933	2.38226e-51	7.10423e-51
PSMC1P1	3.38456	4.41368	1.02912	2.38087e-81	1.56573e-80
SCOC	4.43806	5.46708	1.02902	1.34917e-91	1.24295e-90
PITPNA-AS1	2.30077	3.32928	1.0285	5.51565e-66	2.34428e-65
USP18	2.44986	3.47798	1.02812	1.11916e-74	5.99615e-74
LRRC8D	2.30024	3.32709	1.02685	6.97302e-105	1.15971e-103
PNPLA4	2.63402	3.66058	1.02656	1.69105e-67	7.44054e-67
SAMD10	1.75581	2.78211	1.0263	2.46794e-92	2.33336e-91
ARL1	4.48339	5.50941	1.02602	1.0389e-107	2.05331e-106
PRRG2	2.1267	3.15264	1.02594	3.46421e-77	2.01222e-76
TMEM159	4.04014	5.06565	1.02551	8.1587e-66	3.44452e-65
ATAD2	1.99275	3.01802	1.02527	1.58693e-65	6.65851e-65
ELMO3	2.97821	4.00225	1.02404	2.23129e-74	1.18236e-73
TONSL	1.21287	2.23652	1.02365	7.34023e-80	4.62188e-79
CPD	3.83647	4.85993	1.02346	9.77746e-54	3.0772e-53
SDSL	2.55302	3.57634	1.02332	2.55493e-60	9.38784e-60
LINC00665	2.06664	3.08974	1.0231	1.03884e-31	2.094e-31
UNC5CL	1.34236	2.36531	1.02295	1.15643e-47	3.18768e-47
ANKEF1	0.890388	1.9128	1.02242	3.98336e-102	5.73636e-101
NUDT8	2.60963	3.63166	1.02203	1.54843e-66	6.67545e-66
PSMB3	6.50252	7.5242	1.02167	4.56519e-99	5.70213e-98
PPM1H	1.15388	2.1754	1.02152	2.13826e-62	8.25671e-62
RALY-AS1	1.07248	2.09387	1.02139	1.1978e-102	1.77271e-101
CHAF1B	0.876681	1.89806	1.02138	6.32931e-110	1.46363e-108
COA7	1.89654	2.91753	1.02099	3.10952e-92	2.93089e-91
RAB26	0.553001	1.57295	1.01995	8.10425e-75	4.36626e-74
DIO2	0.493079	1.51299	1.01991	4.09842e-64	1.6546e-63
ANAPC11	6.17323	7.19225	1.01902	1.80594e-90	1.59264e-89
SF3B4	4.66077	5.67936	1.01859	1.60884e-107	3.11603e-106
HIST1H2BD	3.60626	4.62473	1.01847	1.15384e-24	2.03572e-24
KIF15	0.620357	1.63836	1.018	1.05573e-83	7.43265e-83
AC007009.1	1.2676	2.28494	1.01734	7.69317e-45	2.00332e-44
WNT3	0.832978	1.84957	1.01659	7.74621e-87	6.01896e-86
NCCRP1	0.222794	1.23788	1.01509	8.28991e-52	2.49895e-51
RAN	7.54792	8.56269	1.01477	5.37543e-82	3.59557e-81
C1GALT1	2.87209	3.88641	1.01432	2.26866e-67	9.95098e-67
PFDN6	5.24389	6.25801	1.01412	2.07506e-97	2.39473e-96
HDHD3	3.37395	4.38757	1.01362	3.02895e-88	2.47947e-87
GPR37	0.287219	1.30042	1.0132	3.73495e-66	1.59371e-65
TMEM62	3.54803	4.56122	1.01319	7.27234e-97	8.20697e-96
IGHV3-64	0.732045	1.74448	1.01244	2.58686e-23	4.45274e-23
FBXO16	1.02969	2.04116	1.01147	5.09821e-82	3.41262e-81
GDPD1	1.03097	2.04229	1.01133	9.79375e-91	8.74626e-90
MED20	2.5075	3.51875	1.01125	3.6946e-109	8.04704e-108
STT3A	5.52118	6.53241	1.01123	1.31779e-97	1.53139e-96
ZNF281	2.33317	3.34436	1.01119	6.98739e-98	8.20829e-97
C1GALT1C1	3.45261	4.4633	1.01069	9.311e-105	1.54156e-103
YARS2	2.85132	3.86187	1.01055	1.34439e-93	1.32498e-92
NFE2L3	2.90229	3.91275	1.01046	2.35775e-59	8.45685e-59
MRPS10	3.61469	4.62476	1.01007	6.64081e-109	1.41946e-107
PLK4	1.04517	2.0551	1.00993	6.41909e-79	3.93263e-78
TRPM8	0.0376489	1.04661	1.00896	2.45046e-107	4.68188e-106
RP11-423H2.1	2.98798	3.99682	1.00884	1.13039e-71	5.53771e-71
TRAM1	6.24813	7.25657	1.00844	1.54894e-66	6.67606e-66
HLTF	2.26746	3.27565	1.0082	1.84086e-83	1.28713e-82
MRPS12	4.09635	5.1039	1.00755	5.91143e-76	3.3041e-75
HMBS	3.34753	4.35487	1.00734	2.47756e-74	1.31135e-73
HOXD1	1.03676	2.0436	1.00683	3.17447e-20	5.15307e-20
TST	4.33418	5.34084	1.00667	1.33174e-36	2.94354e-36
CPSF3	3.39914	4.40558	1.00644	3.0485e-118	1.30474e-116
RP11-1223D19.2	0.275607	1.28144	1.00583	3.53681e-53	1.09825e-52
RP11-132A1.4	0.371753	1.3775	1.00575	1.21387e-72	6.10125e-72
GGCX	4.16277	5.16851	1.00574	4.05816e-96	4.4247e-95
CLSPN	0.538408	1.5431	1.00469	4.57296e-81	2.98592e-80
ZMPSTE24	3.7381	4.7424	1.0043	1.14349e-99	1.46926e-98
HOXA10	0.195186	1.19865	1.00346	2.38732e-28	4.53388e-28
MRPL36	4.48722	5.49012	1.0029	2.6429e-88	2.17023e-87
UCP2	5.85512	6.85734	1.00221	2.47442e-57	8.40725e-57
PGK1	7.52158	8.52338	1.0018	1.3185e-78	7.99505e-78
MRPL42	3.92525	4.92699	1.00173	3.53261e-93	3.4428e-92
TPBG	2.60162	3.60319	1.00156	2.3496e-65	9.81368e-65
QPRT	3.13848	4.13996	1.00148	1.38074e-23	2.38988e-23
OR7E14P	0.936366	1.93754	1.00118	6.64762e-85	4.84738e-84
UQCRH	6.86975	7.87066	1.00091	2.61633e-107	4.98842e-106
SGOL2	0.707169	1.70807	1.0009	4.21357e-100	5.4986e-99
PPP1CA	6.18325	7.1841	1.00084	8.90651e-104	1.39176e-102
ZNF28	2.08814	3.08898	1.00084	1.13304e-82	7.74522e-82
NKX2-1-AS1	1.34049	2.34108	1.00059	1.05555e-47	2.91267e-47
ADAM28	2.37807	3.37833	1.00027	1.71895e-42	4.25531e-42
FAM167A	2.6312	1.63103	-1.00016	2.66182e-41	6.42906e-41
LRRFIP1	6.1852	5.18493	-1.00027	1.02484e-108	2.16039e-107
NPEPL1	5.13828	4.13776	-1.00052	5.71309e-63	2.24045e-62
NXF1	6.10039	5.09978	-1.00061	6.76188e-75	3.65269e-74
ASRGL1	4.41604	3.41519	-1.00085	2.09775e-34	4.44613e-34
ZNF439	2.39434	1.39332	-1.00103	9.22428e-88	7.4349e-87
TRIB2	4.82447	3.823	-1.00148	5.9267e-62	2.26567e-61
TPST2	4.98825	3.98671	-1.00154	2.59e-98	3.11836e-97
RP3-416H24.1	3.08394	2.08231	-1.00163	6.7655e-37	1.50353e-36
AC068580.5	1.30641	0.304678	-1.00173	1.22772e-53	3.85404e-53
FLT1	3.9936	2.99177	-1.00183	3.21265e-57	1.08873e-56
GATA1	1.14298	0.14083	-1.00215	2.95398e-126	3.95898e-124
AC147651.4	2.15567	1.15353	-1.00215	9.72257e-76	5.38998e-75
ACSS2	5.75343	4.75095	-1.00248	1.11927e-68	5.05308e-68
RGS18	2.10022	1.09739	-1.00282	1.37585e-76	7.83803e-76
SH3GL3	1.21326	0.210365	-1.00289	1.39445e-107	2.71224e-106
PPARG	4.02398	3.02054	-1.00344	3.78727e-38	8.61686e-38
IL10RA	4.40029	3.39678	-1.00351	6.53447e-59	2.3073e-58
ADRA1B	1.74331	0.739596	-1.00372	7.49066e-61	2.78413e-60
CTB-55O6.12	1.92842	0.92464	-1.00378	6.67019e-115	2.13737e-113
SLC12A6	3.62876	2.62491	-1.00384	1.30739e-92	1.24702e-91
SPTAN1	7.04756	6.04364	-1.00392	1.46873e-97	1.70213e-96
CTC-529I10.1	1.9973	0.992737	-1.00456	9.46315e-60	3.43182e-59
LINC01268	1.29144	0.286673	-1.00477	8.87745e-108	1.76215e-106
RP11-274B21.14	2.92151	1.91651	-1.00499	1.85624e-55	6.05481e-55
DIO3	1.3378	0.332724	-1.00508	2.85047e-90	2.49821e-89
MS4A4A	4.79202	3.78674	-1.00528	7.62636e-41	1.82589e-40
MSX1	1.72074	0.71481	-1.00593	4.91223e-90	4.28473e-89
PCDH15	1.16079	0.154797	-1.00599	8.99526e-112	2.33609e-110
FKBP1B	3.59759	2.59159	-1.006	6.12159e-62	2.3392e-61
CSGALNACT2	4.22112	3.21469	-1.00643	1.49896e-96	1.66803e-95
TBXA2R	1.99884	0.992361	-1.00648	8.09227e-95	8.30997e-94
NAV3	1.67885	0.671984	-1.00687	5.39655e-91	4.87149e-90
EGR1	6.52963	5.52266	-1.00698	2.04238e-20	3.32861e-20
GRAP2	2.37258	1.36462	-1.00796	2.52753e-67	1.1068e-66
SRSF11	6.76968	5.76165	-1.00803	9.31335e-69	4.21812e-68
KLHL29	2.19435	1.18628	-1.00807	5.58076e-91	5.0353e-90
DGKG	2.20179	1.19368	-1.00811	1.3097e-66	5.65819e-66
CHPT1	5.23067	4.22246	-1.00821	4.49765e-63	1.77137e-62
HCK	4.81036	3.80213	-1.00822	6.12263e-44	1.56723e-43
TYK2	6.49204	5.48379	-1.00826	5.6829e-60	2.07196e-59
CRMP1	2.9552	1.94673	-1.00848	3.76823e-82	2.53624e-81
DSE	3.81626	2.80742	-1.00884	8.63485e-67	3.74456e-66
TPGS1	3.02771	2.01847	-1.00923	7.37991e-72	3.6318e-71
AC008268.1	2.34057	1.33091	-1.00966	3.68071e-24	6.43388e-24
CCDC152	2.10128	1.09131	-1.00996	8.35508e-93	8.01922e-92
CTD-2228K2.7	3.70702	2.69638	-1.01064	7.50309e-30	1.46247e-29
UBASH3B	2.57332	1.56259	-1.01074	3.71731e-66	1.58692e-65
ARRDC4	3.496	2.48509	-1.01091	5.22116e-67	2.27331e-66
RALGDS	5.65234	4.64135	-1.01098	5.45473e-78	3.23809e-77
MAMDC4	2.49735	1.48634	-1.01101	2.00963e-43	5.08809e-43
AF131215.2	1.66253	0.651483	-1.01104	3.89405e-106	6.92145e-105
NEK3	3.62399	2.61263	-1.01136	3.20621e-71	1.55451e-70
MYADM	6.27242	5.26091	-1.01151	3.23918e-54	1.02933e-53
LRMP	3.08173	2.07015	-1.01158	8.62928e-60	3.13313e-59
LINC00969	5.43605	4.42445	-1.0116	2.62126e-47	7.16524e-47
TMEM200B	2.69858	1.68693	-1.01165	9.18638e-61	3.40819e-60
ADM5	1.7214	0.709592	-1.01181	1.89621e-83	1.32482e-82
IP6K3	1.89961	0.887129	-1.01248	7.84757e-52	2.36716e-51
SLCO3A1	4.46975	3.45686	-1.01289	2.49873e-79	1.54632e-78
RP11-206L10.3	1.96244	0.949293	-1.01315	1.51422e-63	6.03356e-63
CD300C	2.5036	1.49029	-1.01332	2.43605e-64	9.89566e-64
ARAP1	6.42187	5.40852	-1.01335	1.60816e-96	1.78305e-95
RAD51-AS1	2.78044	1.76703	-1.01342	5.07531e-69	2.32041e-68
RP11-110I1.5	2.63925	1.62583	-1.01343	5.3347e-38	1.21046e-37
SMAD9	2.09905	1.08505	-1.014	6.21409e-92	5.81238e-91
TTC7B	4.24691	3.23265	-1.01426	1.52586e-88	1.26143e-87
NLRP3	2.31582	1.3013	-1.01452	1.85495e-62	7.17935e-62
ROCK1	4.21305	3.19851	-1.01454	7.85022e-91	7.05176e-90
DENND5A	5.6538	4.63925	-1.01456	1.51425e-106	2.74735e-105
CHRM1	1.12078	0.105355	-1.01542	5.7642e-114	1.70704e-112
ATN1	6.33633	5.32064	-1.01569	1.00786e-89	8.68797e-89
PXK	3.90127	2.88529	-1.01598	1.87115e-104	3.04307e-103
SFI1	4.27414	3.25804	-1.0161	1.32298e-53	4.14952e-53
AC144831.1	1.55175	0.535218	-1.01653	7.49316e-113	2.0689e-111
DNAJC18	3.15789	2.14131	-1.01658	2.72954e-73	1.39719e-72
RP11-325K4.2	2.21917	1.20192	-1.01725	1.72891e-62	6.70138e-62
MAPK12	3.53145	2.51368	-1.01777	3.14382e-50	9.14504e-50
GSTT2B	3.48507	2.46687	-1.0182	8.06342e-33	1.65866e-32
RP3-508I15.19	1.72638	0.707896	-1.01848	2.94067e-80	1.87869e-79
RERGL	1.70113	0.681826	-1.01931	1.16459e-62	4.53221e-62
RARRES1	4.81775	3.7982	-1.01954	2.64785e-25	4.72745e-25
GLT1D1	1.49673	0.477004	-1.01973	3.52339e-96	3.85536e-95
TAZ	5.31756	4.29771	-1.01985	9.60319e-61	3.56211e-60
S100A4	9.02483	8.00464	-1.02019	3.29116e-45	8.64506e-45
SLC7A6	3.73315	2.7127	-1.02045	1.59797e-76	9.09216e-76
SAMHD1	5.55478	4.53402	-1.02077	3.99083e-62	1.53072e-61
CFAP69	2.36911	1.34828	-1.02083	3.80598e-58	1.31877e-57
STX12	5.45247	4.43139	-1.02108	5.90553e-117	2.24961e-115
CRY2	4.5152	3.49398	-1.02122	2.00205e-79	1.24398e-78
PRKD1	2.77124	1.74999	-1.02125	5.11212e-76	2.86606e-75
ASAP1	4.39781	3.37564	-1.02217	1.26743e-75	7.00557e-75
C15orf59	2.12413	1.10173	-1.0224	8.87193e-65	3.64996e-64
RP11-932O9.9	2.46048	1.43744	-1.02304	6.27532e-62	2.39644e-61
DNAJB4	3.88364	2.8602	-1.02344	3.46866e-69	1.5922e-68
NHSL2	1.79389	0.770271	-1.02362	2.54823e-109	5.63034e-108
JDP2	5.22785	4.20383	-1.02402	4.19902e-82	2.82205e-81
TBC1D10C	3.73142	2.70705	-1.02437	1.89515e-51	5.66632e-51
MCC	2.28392	1.25904	-1.02488	3.22291e-92	3.03466e-91
APOBR	3.30996	2.2849	-1.02506	1.0766e-54	3.45828e-54
ST6GALNAC2	3.71139	2.68628	-1.0251	4.99821e-44	1.28263e-43
ZNF106	3.91926	2.89364	-1.02561	7.17334e-88	5.79963e-87
PKN3	3.33722	2.31035	-1.02688	6.67413e-86	5.02228e-85
KIAA1109	4.4625	3.43552	-1.02698	5.74918e-87	4.48241e-86
RP11-802O23.3	1.74668	0.719496	-1.02719	2.39627e-107	4.58312e-106
PTCRA	1.56417	0.536886	-1.02728	7.24169e-91	6.51149e-90
KDR	4.18516	3.15774	-1.02742	9.69576e-51	2.85203e-50
TMEM190	2.47896	1.45146	-1.02751	1.42246e-16	2.16297e-16
EPOR	3.63301	2.60547	-1.02754	1.62939e-72	8.15404e-72
PQLC2L	2.44016	1.41203	-1.02813	7.17124e-53	2.20925e-52
ARAP2	3.2453	2.21716	-1.02814	7.94484e-82	5.28917e-81
ST6GALNAC5	2.67892	1.65075	-1.02817	1.86917e-58	6.52343e-58
KAT2B	3.42353	2.39398	-1.02955	8.05011e-95	8.2713e-94
MMP2	7.50086	6.47105	-1.02981	3.47717e-39	8.08361e-39
CDHR4	1.82848	0.798644	-1.02984	9.36694e-31	1.8545e-30
ARHGAP30	4.12783	3.09742	-1.03042	2.04374e-68	9.17486e-68
ANKRD20A17P	1.28317	0.252476	-1.0307	5.88796e-107	1.09867e-105
CYP4F12	1.93213	0.90137	-1.03076	7.70991e-56	2.53468e-55
ZNF662	2.09574	1.06397	-1.03178	9.83191e-75	5.28465e-74
C1R	7.95622	6.92426	-1.03196	7.68394e-60	2.79321e-59
TMEM44	4.10758	3.07557	-1.03201	1.42762e-63	5.69714e-63
MGEA5	6.03805	5.00575	-1.0323	9.28208e-76	5.15045e-75
CADM3	1.93829	0.90591	-1.03239	1.52058e-65	6.38304e-65
USP15	5.48566	4.45322	-1.03244	1.1745e-78	7.136e-78
MAF	3.74317	2.70975	-1.03343	4.56799e-79	2.80887e-78
ARMCX4	2.8937	1.85984	-1.03386	5.92017e-90	5.15167e-89
RP5-839B4.8	1.79679	0.762877	-1.03391	2.43611e-55	7.92233e-55
RP11-274B21.12	4.07816	3.04368	-1.03448	1.46426e-51	4.39374e-51
RP3-342P20.2	1.94345	0.908888	-1.03456	1.28398e-42	3.18712e-42
RP11-79D8.2	2.89181	1.85695	-1.03485	6.46866e-63	2.53459e-62
AC005519.4	1.7066	0.671443	-1.03515	7.08994e-69	3.22383e-68
WHAMMP3	1.76681	0.731645	-1.03516	8.32232e-107	1.53728e-105
KLF8	2.62453	1.58876	-1.03576	1.17757e-80	7.61585e-80
PLCG2	3.82082	2.78499	-1.03583	3.06122e-74	1.61515e-73
VASN	4.66448	3.62785	-1.03663	2.0136e-44	5.20729e-44
HLA-V	1.74032	0.703633	-1.03669	1.36458e-70	6.50443e-70
TBC1D1	5.27587	4.23905	-1.03682	7.80314e-78	4.60686e-77
FAM101B	3.37423	2.33678	-1.03745	1.45136e-81	9.58921e-81
SLC14A1	1.65093	0.61332	-1.03761	1.70339e-72	8.51975e-72
ZNF37BP	2.6898	1.65216	-1.03764	2.4048e-65	1.00374e-64
AKNA	4.7411	3.70345	-1.03765	7.31907e-81	4.75533e-80
RP11-73M18.7	2.96871	1.9308	-1.03791	1.24332e-84	8.98408e-84
TJP2	5.25743	4.2191	-1.03833	5.0354e-87	3.93593e-86
AMPD2	5.26221	4.22385	-1.03836	4.77908e-57	1.61066e-56
LRRN4CL	1.51285	0.47373	-1.03912	2.14006e-92	2.03068e-91
KCNA5	1.31783	0.278692	-1.03914	2.60876e-104	4.2091e-103
ANKRD44	3.40676	2.36748	-1.03929	8.69408e-74	4.52728e-73
TNFRSF11B	2.77136	1.73202	-1.03934	3.05012e-39	7.10161e-39
C9orf24	2.86708	1.82727	-1.03981	1.87744e-14	2.73607e-14
CRTAC1	3.72226	2.68244	-1.03982	1.94144e-15	2.88941e-15
RP5-1085F17.3	2.78302	1.74293	-1.04009	1.77962e-82	1.20887e-81
TLN1	7.45422	6.41394	-1.04028	6.95514e-114	2.04653e-112
C19orf66	5.10066	4.06033	-1.04033	8.21408e-75	4.42284e-74
RP4-717I23.3	4.15716	3.11682	-1.04034	1.10801e-49	3.19025e-49
SIGLEC14	2.62732	1.58687	-1.04045	1.10421e-56	3.68224e-56
PALLD	6.12029	5.07973	-1.04056	1.11818e-56	3.72813e-56
AC004623.3	1.41894	0.378171	-1.04077	2.61017e-78	1.56465e-77
SLC22A15	2.33147	1.29044	-1.04103	1.00266e-86	7.75153e-86
GPRC5D	2.10348	1.06244	-1.04104	8.15455e-60	2.96193e-59
ASIC3	2.18519	1.14341	-1.04178	2.40216e-55	7.81467e-55
RPL24P8	2.17797	1.1362	-1.04178	1.17494e-63	4.69287e-63
LINC01001	4.51641	3.47443	-1.04198	8.05895e-49	2.28138e-48
FABP5P7	5.7124	4.67025	-1.04215	4.15548e-32	8.43453e-32
HMGN1P3	1.38366	0.341258	-1.04241	2.00885e-52	6.12699e-52
RGL4	1.88711	0.844653	-1.04246	4.41136e-61	1.65199e-60
IFRD1	5.22321	4.18058	-1.04263	4.43589e-51	1.31664e-50
NBPF8	3.18719	2.14455	-1.04265	2.7598e-71	1.33949e-70
CSTA	4.34012	3.29732	-1.04279	4.58435e-56	1.512e-55
C16orf86	2.17607	1.13314	-1.04293	5.9589e-105	9.9646e-104
SLC7A7	5.02782	3.98355	-1.04427	1.47291e-60	5.44147e-60
PCSK9	2.48038	1.43584	-1.04454	2.63796e-34	5.58013e-34
RP11-488L18.10	3.7771	2.73208	-1.04502	2.32573e-59	8.34527e-59
EBF4	3.58278	2.53766	-1.04512	1.60293e-53	5.01386e-53
PABPC1P3	1.43984	0.394433	-1.0454	9.29878e-78	5.47403e-77
CCDC78	3.02234	1.97691	-1.04543	2.11551e-21	3.51265e-21
RP11-672A2.4	1.37767	0.331655	-1.04601	3.14903e-116	1.14042e-114
RTN1	2.93131	1.88455	-1.04677	5.71733e-66	2.42831e-65
RILPL2	3.20355	2.15599	-1.04757	5.59274e-115	1.80155e-113
SLC1A1	3.22312	2.17539	-1.04773	7.55372e-41	1.80897e-40
NDEL1	5.36031	4.31249	-1.04782	2.73437e-111	6.91539e-110
PRF1	3.56181	2.51371	-1.04809	6.07093e-46	1.61853e-45
PPP2R5B	4.05488	3.0065	-1.04839	8.13729e-99	1.00207e-97
CLIC4	6.30656	5.25798	-1.04858	9.65822e-85	7.00374e-84
PAX8-AS1	3.66928	2.62062	-1.04866	1.0038e-22	1.70783e-22
CORO7	4.96794	3.91904	-1.0489	3.3504e-77	1.94673e-76
RMST	1.35419	0.304657	-1.04953	3.6225e-67	1.58288e-66
ADCY5	2.08572	1.03614	-1.04958	3.00612e-67	1.31511e-66
TIMP2	7.37008	6.32034	-1.04973	1.66181e-65	6.96474e-65
IRX1	1.7524	0.702027	-1.05038	1.27787e-63	5.10177e-63
LIMK2	5.15185	4.1004	-1.05145	4.1975e-75	2.28154e-74
RP3-402G11.25	1.74209	0.69063	-1.05147	8.32383e-79	5.07754e-78
RP11-34P13.13	3.17168	2.11986	-1.05183	2.36825e-47	6.48425e-47
CRYGS	2.02843	0.975902	-1.05253	6.30823e-75	3.41366e-74
WTIP	3.71539	2.66255	-1.05284	6.7915e-65	2.806e-64
CCND2	3.76512	2.71193	-1.05319	1.84361e-73	9.50059e-73
TMEM71	2.58175	1.52839	-1.05335	8.00697e-64	3.21136e-63
CACNB2	1.79176	0.738308	-1.05345	8.70503e-85	6.32001e-84
RP11-66N24.4	2.30502	1.24987	-1.05515	1.82587e-71	8.90195e-71
RP11-311C24.1	4.73515	3.67962	-1.05553	5.67194e-76	3.17314e-75
RP11-73M18.8	3.89939	2.84375	-1.05564	1.43855e-80	9.2743e-80
AF131215.9	1.61702	0.560563	-1.05646	1.01782e-107	2.01599e-106
NMUR1	1.41139	0.354886	-1.05651	3.39744e-116	1.22315e-114
SLC27A3	5.85866	4.80105	-1.05761	6.42732e-57	2.15586e-56
WSB1	7.08084	6.02255	-1.05829	2.08373e-54	6.65726e-54
APOA1	1.39465	0.336038	-1.05861	1.9024e-107	3.65759e-106
AC068580.6	2.05718	0.99822	-1.05896	2.21928e-54	7.08542e-54
SPHK1	3.96807	2.90877	-1.05931	2.765e-34	5.84752e-34
SLFN11	4.53496	3.47557	-1.05939	2.51772e-63	9.97794e-63
SPAG9	5.44427	4.38471	-1.05956	6.65506e-73	3.36993e-72
TXLNGY	2.51538	1.45547	-1.05991	1.98934e-24	3.49533e-24
TRGC2	2.85795	1.79801	-1.05994	2.9768e-51	8.86426e-51
SPRY1	5.47552	4.41478	-1.06074	5.79538e-59	2.05146e-58
CD53	6.44425	5.38334	-1.06091	4.14024e-61	1.55109e-60
IMPDH1P10	2.10242	1.04137	-1.06104	2.09411e-65	8.75656e-65
SNHG14	4.16505	3.10335	-1.06169	2.64839e-68	1.18777e-67
PCSK5	2.40969	1.34767	-1.06202	1.1872e-94	1.21235e-93
STAG3L5P-PVRIG2P-PILRB	4.79689	3.73429	-1.0626	6.90273e-48	1.91278e-47
TNFSF12	5.57734	4.51432	-1.06302	8.99609e-100	1.16322e-98
HLA-F-AS1	2.36732	1.30393	-1.06339	2.01344e-77	1.17473e-76
MAATS1	2.05565	0.990848	-1.0648	1.17657e-64	4.81996e-64
COL21A1	2.84057	1.7757	-1.06487	1.05923e-44	2.75396e-44
EBF1	2.00576	0.940491	-1.06527	1.5574e-102	2.27852e-101
SAT1	9.97543	8.91002	-1.06541	1.2401e-62	4.82301e-62
CASP1	5.38073	4.31466	-1.06607	1.26647e-59	4.5775e-59
RP11-513N24.1	1.26323	0.196926	-1.0663	6.50148e-111	1.59378e-109
RCAN2	3.60382	2.53749	-1.06633	3.88954e-58	1.34747e-57
ANXA6	6.65178	5.58528	-1.06649	9.20801e-93	8.82863e-92
RP11-73M18.10	2.7467	1.67963	-1.06707	2.71597e-83	1.88751e-82
RP4-737E23.6	1.17506	0.107952	-1.06711	6.17797e-126	7.71657e-124
CATIP-AS1	1.97864	0.911424	-1.06721	1.18876e-60	4.40234e-60
MICU3	1.90429	0.836763	-1.06753	1.5526e-106	2.81414e-105
MS4A2	2.22015	1.1524	-1.06775	3.99795e-53	1.23913e-52
BEND7	3.20486	2.13708	-1.06778	6.39717e-62	2.44145e-61
BCO2	2.02121	0.953288	-1.06793	1.38907e-83	9.74579e-83
ABR	5.82736	4.75942	-1.06794	7.55197e-94	7.49523e-93
ARHGEF2	6.25356	5.1853	-1.06827	2.31937e-85	1.71787e-84
TG	1.64381	0.575161	-1.06865	5.52787e-63	2.16921e-62
ARHGAP10	3.63861	2.56962	-1.069	4.34722e-87	3.40671e-86
RP11-713N11.6	1.46556	0.395924	-1.06964	2.43963e-82	1.64866e-81
RP5-1160K1.6	1.50392	0.434156	-1.06976	5.71453e-69	2.60812e-68
PPP1R12B	4.09258	3.02278	-1.0698	9.43031e-56	3.09583e-55
SRGAP2	4.65724	3.58697	-1.07027	1.5566e-95	1.65685e-94
REEP1	1.8622	0.791896	-1.07031	4.83099e-85	3.53958e-84
ATP13A4-AS1	1.99287	0.922024	-1.07085	3.17132e-30	6.21702e-30
TAOK2	5.09831	4.02744	-1.07087	2.14176e-99	2.72711e-98
CCDC39	1.66044	0.58943	-1.07101	1.10402e-88	9.17648e-88
CTC1	4.59222	3.52109	-1.07113	1.74822e-73	9.01912e-73
HCG4P11	1.67982	0.608534	-1.07128	1.15939e-55	3.80067e-55
SCARA3	3.44801	2.37657	-1.07144	2.56889e-51	7.65704e-51
TBC1D8	4.46427	3.39231	-1.07195	6.46602e-47	1.75288e-46
KDM6B	4.27287	3.20059	-1.07228	1.44991e-64	5.92386e-64
CAMTA2	5.50947	4.43711	-1.07236	1.62475e-81	1.07271e-80
NCALD	3.82759	2.75523	-1.07236	5.53761e-59	1.96134e-58
PTPRG	3.55996	2.48736	-1.0726	1.81109e-73	9.3356e-73
ECM2	3.10266	2.02924	-1.07342	2.46772e-57	8.38759e-57
MAPKBP1	3.04083	1.96737	-1.07346	1.24299e-96	1.38739e-95
CAPRIN2	3.66332	2.58943	-1.07389	1.20352e-81	7.9718e-81
SMCHD1	4.30133	3.22743	-1.07391	1.18489e-58	4.15663e-58
CCDC85A	1.63192	0.558011	-1.07391	3.67817e-98	4.37119e-97
SERPINB9	3.76805	2.69391	-1.07413	6.22981e-56	2.05176e-55
ATP1B2	1.73913	0.664742	-1.07439	2.25926e-87	1.79112e-86
DZIP1	2.76158	1.68697	-1.07461	3.15167e-83	2.18617e-82
TNFRSF1B	5.05422	3.97907	-1.07515	2.93054e-75	1.60046e-74
SNHG18	3.23805	2.16273	-1.07532	6.56703e-58	2.26139e-57
ZDHHC14	2.9947	1.91824	-1.07645	6.08066e-95	6.29575e-94
ZNF471	1.88246	0.805748	-1.07671	1.41342e-88	1.16953e-87
PSTPIP1	3.73745	2.66042	-1.07703	4.18115e-51	1.24183e-50
SLC1A3	3.29756	2.22019	-1.07736	4.14968e-49	1.18146e-48
BCRP3	3.10788	2.03022	-1.07767	6.25458e-50	1.80851e-49
CGNL1	3.44701	2.3693	-1.07771	6.62599e-61	2.46674e-60
TEAD4	4.08931	3.01141	-1.0779	2.0457e-74	1.08652e-73
FAM156B	3.97501	2.89706	-1.07795	3.86065e-59	1.37455e-58
ZSWIM8-AS1	1.72711	0.648878	-1.07824	3.34614e-79	2.06239e-78
ADAMTS9-AS2	1.49631	0.418015	-1.07829	5.53345e-101	7.50921e-100
AC000123.3	2.42964	1.35131	-1.07833	1.4417e-68	6.49754e-68
PLCB4	2.22395	1.1456	-1.07835	1.88914e-62	7.30856e-62
ADGRA2	3.5427	2.46419	-1.07851	1.59979e-68	7.19591e-68
TUBB1	1.22804	0.14918	-1.07886	1.02589e-118	4.57193e-117
RP11-188P20.3	1.59693	0.517764	-1.07917	6.94031e-89	5.82942e-88
RS1	1.22206	0.142748	-1.07931	1.58482e-119	7.67781e-118
MAP7D3	2.58722	1.50783	-1.07939	1.90869e-97	2.2055e-96
LINC01088	1.76565	0.68547	-1.08018	4.89523e-73	2.49324e-72
PNPLA7	2.56236	1.48102	-1.08134	3.44314e-62	1.32259e-61
THEMIS2	5.49245	4.4111	-1.08135	2.84902e-75	1.5578e-74
RFX2	3.46434	2.38291	-1.08143	5.99303e-67	2.60445e-66
SBF2	3.86784	2.78627	-1.08157	1.35663e-78	8.22356e-78
RP11-575L7.8	2.08606	1.00443	-1.08163	6.36911e-57	2.13712e-56
ATP1B3	6.99696	5.91525	-1.08171	8.68587e-78	5.1165e-77
TMSB4XP4	1.93333	0.85124	-1.08209	7.80618e-89	6.5477e-88
SH3RF3	2.40744	1.32507	-1.08237	2.06068e-92	1.95636e-91
RP5-1056L3.3	2.09692	1.01439	-1.08253	6.11866e-42	1.49733e-41
PPP3CC	3.99916	2.91634	-1.08282	1.04766e-120	5.60821e-119
ADORA2A	3.24227	2.15926	-1.08301	8.43297e-78	4.97391e-77
APCDD1	3.80921	2.72511	-1.08411	1.47771e-50	4.3287e-50
BMP6	2.73053	1.64622	-1.08431	4.54695e-52	1.37653e-51
RNASE2	2.63619	1.55065	-1.08554	5.07017e-29	9.74698e-29
CYP4F29P	1.69619	0.610223	-1.08597	1.84642e-73	9.51238e-73
LA16c-358B7.3	2.31104	1.22497	-1.08607	1.23213e-64	5.04303e-64
MEDAG	2.84388	1.75759	-1.08629	1.07354e-30	2.12338e-30
MYO1C	6.6049	5.51853	-1.08637	9.20756e-111	2.24218e-109
HACD1	3.94069	2.85429	-1.0864	6.26732e-44	1.60382e-43
SMAD7	4.66245	3.57576	-1.08669	2.10707e-85	1.56315e-84
MLXIPL	1.97325	0.886326	-1.08692	8.34951e-57	2.79448e-56
AC009120.6	3.17996	2.09232	-1.08764	1.17403e-58	4.11931e-58
SLC25A34	1.54313	0.455364	-1.08777	1.57112e-99	2.00886e-98
PILRA	4.46763	3.3791	-1.08853	2.04571e-64	8.32289e-64
FCHSD1	3.94727	2.85857	-1.08869	4.49804e-61	1.68376e-60
SLC25A37	5.31139	4.22245	-1.08894	1.40881e-46	3.79394e-46
CEBPB	6.47141	5.38203	-1.08939	1.81447e-71	8.84874e-71
HNRNPA1P33	2.04521	0.955388	-1.08983	7.33344e-58	2.52105e-57
INPP5K	5.21854	4.12843	-1.09011	7.35623e-116	2.59746e-114
CDK3	3.10647	2.01631	-1.09016	2.66482e-59	9.53964e-59
RP11-513M16.7	2.10319	1.0127	-1.09049	5.77221e-81	3.75962e-80
PRKCDBP	4.9213	3.83054	-1.09076	4.7367e-57	1.59667e-56
C1S	7.92956	6.83842	-1.09113	2.50766e-58	8.73187e-58
SLX1A-SULT1A3	3.18764	2.09646	-1.09119	4.09695e-50	1.18837e-49
RP11-789C17.5	1.67736	0.586165	-1.09119	1.71867e-56	5.71467e-56
PHC1	4.12932	3.03785	-1.09147	1.2478e-79	7.81943e-79
RP11-97C16.1	2.9514	1.85975	-1.09165	4.35774e-65	1.80676e-64
NCKAP1L	4.31687	3.22498	-1.09189	6.41491e-65	2.65101e-64
CHKB	5.91989	4.82797	-1.09192	8.93105e-65	3.67345e-64
REM1	1.80933	0.717171	-1.09216	3.29078e-85	2.42854e-84
P2RX7	2.53575	1.44331	-1.09244	1.58165e-80	1.01861e-79
C8orf46	1.63547	0.542837	-1.09263	1.14768e-77	6.74325e-77
RP11-211G3.2	1.3567	0.264048	-1.09265	6.14377e-86	4.63078e-85
LINC00622	1.58457	0.49181	-1.09276	1.98232e-106	3.55791e-105
LA16c-380F5.3	1.92018	0.827386	-1.09279	1.02853e-78	6.26157e-78
ZMYND15	2.77739	1.68376	-1.09364	6.10131e-81	3.97256e-80
TLE2	5.20453	4.11069	-1.09383	2.26086e-71	1.09935e-70
PPT2	3.6018	2.50793	-1.09387	6.35735e-73	3.22095e-72
LINC00891	1.8662	0.770544	-1.09565	1.34812e-76	7.68483e-76
FFAR2	1.95318	0.857487	-1.0957	2.33475e-58	8.13441e-58
CADM3-AS1	1.28285	0.186833	-1.09601	1.44364e-116	5.38754e-115
RP11-89K11.1	1.91845	0.822043	-1.0964	6.37289e-88	5.16157e-87
PRDM6	1.98929	0.892844	-1.09645	2.15796e-95	2.27977e-94
DISP1	3.00145	1.90496	-1.09649	3.39096e-90	2.96342e-89
DNAJC19P5	1.67521	0.577575	-1.09764	1.63527e-70	7.78257e-70
FRMD4B	4.20343	3.10562	-1.09781	1.43192e-99	1.83343e-98
TSHZ3	2.29055	1.19271	-1.09784	9.06751e-92	8.41702e-91
TCEB1P19	2.29787	1.19964	-1.09823	5.29143e-73	2.69204e-72
RASGEF1B	3.95814	2.85989	-1.09824	3.0009e-87	2.36682e-86
RP4-639F20.1	3.23764	2.13915	-1.0985	2.79143e-86	2.13023e-85
DGKD	4.68792	3.5894	-1.09852	2.36905e-60	8.71007e-60
RP11-787I22.3	1.49934	0.400519	-1.09882	9.39696e-96	1.01017e-94
LBH	6.48634	5.3875	-1.09884	4.88085e-67	2.12716e-66
HBD	1.27877	0.179613	-1.09915	1.85317e-75	1.01966e-74
BST1	3.40779	2.30863	-1.09916	9.53295e-82	6.32578e-81
SATB1	3.61898	2.51971	-1.09927	4.56428e-80	2.89581e-79
C20orf194	3.00456	1.90516	-1.0994	5.1358e-116	1.8346e-114
HSPA7	3.38247	2.28295	-1.09952	8.5932e-33	1.76606e-32
FOXO3	4.38873	3.28911	-1.09962	7.25666e-95	7.48116e-94
RP4-669L17.10	4.59648	3.49604	-1.10043	7.49017e-53	2.30634e-52
CDKN1A	6.7433	5.64247	-1.10083	6.61049e-54	2.088e-53
PDPN	4.52961	3.42877	-1.10084	3.27066e-48	9.13207e-48
ACAP3	4.86116	3.76026	-1.1009	7.47455e-53	2.30191e-52
OVCH2	1.23705	0.136004	-1.10105	3.20412e-116	1.15809e-114
DNAH17	2.11454	1.01322	-1.10131	6.37984e-84	4.51581e-83
CMTM5	1.23429	0.132965	-1.10132	1.37941e-127	2.53274e-125
MMP25-AS1	3.10311	2.00139	-1.10173	4.07654e-58	1.41145e-57
ADCY3	5.19577	4.09402	-1.10175	1.49816e-76	8.53217e-76
VIM	9.8198	8.71778	-1.10203	2.19203e-82	1.48352e-81
KIAA1683	2.03415	0.93197	-1.10218	3.41803e-60	1.25141e-59
NFKBIA	8.21548	7.113	-1.10248	5.56299e-61	2.0769e-60
DTNA	3.30364	2.20111	-1.10253	3.51712e-59	1.2537e-58
CTA-212A2.1	1.45787	0.355322	-1.10255	1.53285e-124	1.44331e-122
TOM1L2	4.46112	3.35803	-1.10309	5.25096e-103	7.87204e-102
RP11-147I3.1	2.11496	1.0118	-1.10316	3.20476e-65	1.33279e-64
STAT5A	4.47498	3.37118	-1.10381	9.26476e-100	1.19657e-98
FAM212B	2.22792	1.12334	-1.10458	3.78337e-114	1.13507e-112
CDC42EP2	3.83238	2.72701	-1.10537	3.54917e-74	1.86776e-73
NDST2	4.34441	3.23886	-1.10555	4.2145e-90	3.67962e-89
GAB1	3.38461	2.27818	-1.10643	8.23076e-89	6.8881e-88
RP11-334C17.5	3.04996	1.94345	-1.10651	7.53972e-44	1.92675e-43
ZSCAN18	5.19425	4.0874	-1.10684	3.37362e-74	1.77691e-73
SCHIP1	2.28971	1.18283	-1.10688	9.2677e-82	6.15645e-81
FSTL1	6.30905	5.20146	-1.10758	4.92073e-56	1.62236e-55
RP11-154D6.1	1.33459	0.226601	-1.10799	2.30046e-110	5.47844e-109
THRA	4.61961	3.5115	-1.10811	3.42224e-97	3.90769e-96
LRRC71	1.56215	0.453727	-1.10842	7.62139e-72	3.74863e-71
LYL1	3.32601	2.21687	-1.10914	5.11148e-71	2.46201e-70
TRPC4	1.36966	0.259985	-1.10968	2.00342e-109	4.45336e-108
RP11-384F7.2	1.29933	0.189059	-1.11027	6.22256e-113	1.7311e-111
RIN3	4.42317	3.31259	-1.11057	4.2654e-103	6.42996e-102
ANKRD10-IT1	3.29975	2.18816	-1.11159	1.03005e-51	3.10097e-51
VCL	5.80542	4.69329	-1.11212	1.29458e-88	1.07265e-87
RP11-96C23.11	1.3772	0.264885	-1.11231	5.10901e-101	6.95378e-100
CHRD	3.02754	1.91485	-1.11269	7.27285e-42	1.77741e-41
GUSBP9	2.28322	1.17039	-1.11283	4.61305e-65	1.91111e-64
KCNJ8	3.5496	2.4353	-1.1143	4.34678e-76	2.44295e-75
ZNF589	3.28529	2.17046	-1.11483	2.13792e-82	1.4485e-81
LRCH1	3.40761	2.29263	-1.11497	1.58428e-110	3.79751e-109
VAMP1	3.177	2.06166	-1.11534	1.15255e-69	5.35882e-69
CNTN6	1.5134	0.397872	-1.11552	4.30088e-94	4.3105e-93
NTRK2	1.73396	0.617926	-1.11603	5.48064e-75	2.97194e-74
KALRN	3.09605	1.97991	-1.11614	5.71273e-74	2.98921e-73
RP5-855D21.3	1.96801	0.851707	-1.1163	1.13511e-57	3.8855e-57
RN7SKP16	1.70089	0.584535	-1.11636	3.04012e-62	1.169e-61
TM6SF1	3.09652	1.9791	-1.11742	3.01341e-84	2.15122e-83
CD37	5.90211	4.78469	-1.11742	2.16786e-59	7.79098e-59
FERMT3	5.3045	4.18698	-1.11752	5.81237e-68	2.58154e-67
HNRNPA1P7	1.8301	0.711978	-1.11812	7.82304e-70	3.65679e-69
RP11-347I19.8	2.00171	0.88324	-1.11847	1.35541e-67	5.9709e-67
TTC28	2.89887	1.78028	-1.11859	2.41835e-101	3.34362e-100
VAMP2	6.02254	4.90346	-1.11908	2.65296e-112	7.11109e-111
PLA2G6	4.34246	3.22326	-1.1192	2.12297e-44	5.48703e-44
GALNT16	1.75236	0.632449	-1.11991	4.60611e-91	4.16205e-90
RP11-268J15.5	2.43748	1.31742	-1.12006	4.32906e-64	1.74618e-63
TRO	2.5557	1.43564	-1.12006	2.57293e-57	8.73874e-57
ADRA1D	1.31943	0.198591	-1.12084	1.22253e-123	9.80767e-122
MAFK	5.43003	4.3084	-1.12163	5.60028e-58	1.93102e-57
PLAC8	5.06357	3.94041	-1.12316	1.76064e-37	3.95681e-37
ZNF276	4.43015	3.30671	-1.12345	1.20847e-69	5.61313e-69
ARHGAP24	3.61132	2.48718	-1.12414	1.89225e-96	2.09298e-95
TLE4	3.66893	2.54443	-1.1245	2.93892e-94	2.96492e-93
ADRA2C	1.79755	0.672374	-1.12518	3.86648e-88	3.15382e-87
RP11-166D19.1	3.32495	2.19957	-1.12538	3.93244e-51	1.16834e-50
AC068831.15	3.63454	2.50911	-1.12543	4.90987e-59	1.74338e-58
PHYHD1	4.75732	3.63137	-1.12596	4.30331e-33	8.90088e-33
PPARGC1B	1.74179	0.615576	-1.12621	3.75702e-114	1.12901e-112
GAB2	3.9839	2.85759	-1.12632	7.46933e-95	7.69177e-94
DAB2IP	4.45107	3.32401	-1.12706	1.76787e-103	2.72087e-102
CSRP1	8.02561	6.89793	-1.12767	1.66092e-99	2.12221e-98
MAPK15	3.81569	2.68683	-1.12886	8.71103e-24	1.51189e-23
HEY1	3.75751	2.62847	-1.12904	2.56555e-61	9.65287e-61
JAK2	3.15764	2.02831	-1.12933	5.89201e-102	8.43863e-101
CCRL2	3.38881	2.25845	-1.13036	1.92954e-73	9.92666e-73
UVSSA	3.2969	2.16653	-1.13037	4.78292e-58	1.65229e-57
BEX5	3.15513	2.02466	-1.13047	1.65019e-48	4.64141e-48
KRT1	1.41136	0.280408	-1.13095	5.87292e-87	4.575e-86
AC005253.2	2.07376	0.942354	-1.13141	3.27993e-76	1.85098e-75
MYOM2	2.47728	1.34498	-1.1323	7.10227e-69	3.22864e-68
MICA	4.67389	3.54046	-1.13342	6.05945e-77	3.49537e-76
CLU	9.20104	8.06715	-1.13389	9.38809e-35	2.00622e-34
TPT1-AS1	4.0467	2.9124	-1.1343	2.47317e-80	1.58554e-79
VEPH1	3.42221	2.28783	-1.13437	2.72954e-33	5.65974e-33
GSAP	4.58769	3.45154	-1.13615	2.72184e-80	1.74192e-79
LRCH4	5.96246	4.82571	-1.13676	1.0505e-76	6.01069e-76
GJC1	2.46425	1.32745	-1.1368	2.171e-81	1.43079e-80
CLK4	3.95103	2.81423	-1.1368	1.28395e-78	7.78808e-78
HOXB-AS3	2.98092	1.8441	-1.13682	8.82556e-74	4.59314e-73
PGA3	1.39623	0.258955	-1.13728	1.46327e-32	2.99421e-32
AC116366.6	1.779	0.641656	-1.13734	2.89784e-97	3.32753e-96
RNPC3	4.03188	2.89307	-1.13881	8.57472e-65	3.52847e-64
TMEM139	3.24541	2.10631	-1.1391	2.91031e-33	6.03254e-33
LMBR1L	5.44831	4.30873	-1.13958	3.90592e-67	1.70551e-66
COL4A2	6.96941	5.8292	-1.14021	5.31828e-60	1.94094e-59
HECW2	2.84653	1.70618	-1.14035	1.94157e-81	1.28096e-80
LTBP2	5.52924	4.38833	-1.1409	2.50718e-49	7.16599e-49
ITPR1	4.14418	3.00309	-1.14109	1.12804e-87	9.05245e-87
FMOD	5.38283	4.24136	-1.14147	4.12976e-67	1.80282e-66
APBB2	4.07875	2.93718	-1.14156	6.99897e-92	6.53321e-91
RP11-419C5.2	3.22483	2.08304	-1.14179	9.44224e-48	2.60666e-47
SYN2	1.31403	0.171455	-1.14258	9.84842e-124	8.03675e-122
GUCY1A2	1.8351	0.692498	-1.1426	3.54806e-103	5.38396e-102
CTB-31O20.4	1.71885	0.576114	-1.14274	7.09331e-88	5.73998e-87
ALDH1A2	2.64467	1.50145	-1.14321	7.81305e-63	3.05484e-62
DZIP1L	2.54749	1.40411	-1.14338	3.63126e-75	1.97844e-74
SEMA5A	2.41781	1.27432	-1.14349	2.90165e-76	1.64182e-75
ACE	5.00616	3.86228	-1.14389	4.23955e-48	1.18104e-47
TRHDE-AS1	1.28661	0.14205	-1.14456	9.50474e-119	4.24615e-117
RP11-434H6.7	2.51085	1.3661	-1.14476	2.09604e-82	1.42118e-81
NPIPA3	2.6714	1.52609	-1.14531	1.48373e-65	6.23404e-65
C10orf128	4.05383	2.90836	-1.14547	4.7108e-72	2.33015e-71
PDLIM7	6.31406	5.1665	-1.14756	6.73186e-56	2.21591e-55
SERTM1	1.30143	0.153841	-1.14759	2.11127e-107	4.04223e-106
LILRA1	1.71361	0.565742	-1.14787	1.06047e-104	1.74944e-103
CTD-2527I21.14	1.98278	0.834669	-1.14811	1.12501e-60	4.16962e-60
IFNGR1	6.81568	5.66639	-1.1493	2.48944e-96	2.73705e-95
RP11-253E3.3	1.77464	0.625172	-1.14947	2.83373e-116	1.03234e-114
LINC00702	1.63022	0.48007	-1.15015	9.85416e-108	1.95391e-106
FAM43A	2.91677	1.76634	-1.15042	4.92577e-80	3.12085e-79
LINC00930	1.56927	0.417885	-1.15139	6.37743e-87	4.96169e-86
TCEAL7	2.27936	1.12719	-1.15217	2.52831e-99	3.20154e-98
EML3	5.64098	4.48865	-1.15232	2.48059e-80	1.58975e-79
CELF2	4.44175	3.28942	-1.15233	8.60561e-87	6.66981e-86
CTD-2545M3.8	1.65721	0.504273	-1.15294	8.25837e-85	6.00999e-84
PARP15	2.69199	1.53896	-1.15303	2.59973e-63	1.02985e-62
RP11-159D12.2	3.00597	1.85281	-1.15315	9.62051e-53	2.95191e-52
RXFP1	1.52068	0.367331	-1.15335	1.28285e-109	2.89366e-108
LARP6	3.35468	2.20108	-1.1536	5.04674e-53	1.56077e-52
TNFAIP2	6.94674	5.79265	-1.15409	2.33494e-40	5.54544e-40
LINC01506	1.55063	0.39633	-1.1543	1.50623e-98	1.83152e-97
LPAR6	4.40417	3.24942	-1.15475	1.86997e-69	8.64195e-69
SH2B3	3.92047	2.76482	-1.15565	1.03424e-109	2.34441e-108
LAIR1	5.3243	4.16847	-1.15583	2.76507e-59	9.89274e-59
LONRF1	3.84816	2.69173	-1.15642	6.17549e-103	9.21107e-102
PLIN4	1.56132	0.404823	-1.1565	2.69513e-93	2.63781e-92
TMEM119	4.63018	3.4732	-1.15698	1.45031e-50	4.24978e-50
CDKN1C	4.59034	3.43318	-1.15715	1.10947e-61	4.20713e-61
CACNA1D	2.37935	1.22134	-1.15801	2.2242e-72	1.11065e-71
SAMSN1	4.16352	3.00545	-1.15807	1.85733e-60	6.84376e-60
MMP23A	3.49305	2.33444	-1.15861	2.31503e-59	8.30848e-59
LA16c-390E6.4	1.80978	0.651012	-1.15877	2.47152e-66	1.06027e-65
TSPAN9	4.67968	3.52016	-1.15951	1.04616e-95	1.12134e-94
TMEM150B	2.99558	1.83593	-1.15965	3.41891e-66	1.46157e-65
MAN1C1	3.6877	2.52799	-1.15971	1.75419e-79	1.09182e-78
HCLS1	5.98155	4.82092	-1.16063	4.59781e-70	2.16296e-69
FAM153A	1.77363	0.611619	-1.16201	5.88437e-71	2.83131e-70
PLEKHM1P	3.76207	2.59997	-1.1621	4.18894e-67	1.82817e-66
H1FX-AS1	2.38398	1.22179	-1.16219	3.62178e-76	2.04049e-75
MCOLN1	5.01684	3.85464	-1.1622	1.34459e-104	2.2102e-103
CEACAM4	2.15024	0.987775	-1.16246	3.24891e-59	1.15899e-58
ARMCX1	3.72071	2.55811	-1.1626	2.94693e-97	3.37967e-96
CTD-2303H24.2	2.59487	1.43127	-1.16359	1.77929e-50	5.20216e-50
SYTL4	3.64853	2.48493	-1.1636	2.26457e-68	1.01612e-67
CRIPAK	2.99573	1.83199	-1.16374	2.29337e-65	9.58319e-65
TUBB6	6.19801	5.03406	-1.16395	4.69821e-86	3.55727e-85
P3H2	3.91078	2.7464	-1.16437	4.15351e-33	8.59296e-33
MAOA	5.91799	4.75265	-1.16534	7.30896e-46	1.94662e-45
MNDA	4.42786	3.262	-1.16586	1.82849e-51	5.46967e-51
GCOM1	1.68121	0.515013	-1.1662	2.63629e-93	2.58436e-92
GDPD5	3.70594	2.53953	-1.16642	1.62196e-65	6.80083e-65
SLC25A29	5.22684	4.06041	-1.16644	8.71598e-58	2.99185e-57
NPR3	2.93675	1.76988	-1.16686	7.18837e-65	2.9673e-64
C8orf88	2.01676	0.849804	-1.16696	8.38248e-106	1.46582e-104
AC018766.4	2.89957	1.7324	-1.16716	6.72913e-66	2.8462e-65
CA1	1.38949	0.220999	-1.16849	2.73884e-101	3.77537e-100
BMX	1.62028	0.451689	-1.16859	8.96533e-113	2.46058e-111
KL	1.78563	0.616964	-1.16867	6.8574e-101	9.27163e-100
FAS	4.52765	3.35888	-1.16877	5.81671e-66	2.46881e-65
CARD16	5.55249	4.38368	-1.16881	1.87399e-64	7.63104e-64
PGS1	5.25866	4.08899	-1.16967	7.66796e-95	7.88305e-94
RP11-389C8.2	2.1943	1.0245	-1.1698	7.85695e-102	1.11657e-100
ZC3H12A	4.56758	3.39745	-1.17013	5.29998e-44	1.35798e-43
RP11-326C3.7	2.39938	1.22883	-1.17055	2.84409e-70	1.34658e-69
PKD2	4.1174	2.94661	-1.17079	1.11935e-88	9.29972e-88
NECAB1	1.72519	0.554097	-1.1711	1.1781e-106	2.15449e-105
CTC-529I10.2	2.1725	1.00082	-1.17168	4.32762e-68	1.92956e-67
KIAA1456	1.76669	0.594612	-1.17208	1.16201e-109	2.62754e-108
ITGAL	4.28928	3.117	-1.17228	3.69787e-59	1.31716e-58
CLDN15	3.18689	2.01415	-1.17274	3.56162e-76	2.00783e-75
NXPH3	1.96189	0.789016	-1.17287	1.03155e-98	1.26522e-97
SDHAP1	4.34256	3.16911	-1.17346	7.54227e-71	3.61765e-70
NPIPB3	5.66749	4.49328	-1.17421	1.23015e-54	3.94668e-54
NKG7	4.81917	3.64467	-1.1745	2.01017e-38	4.59751e-38
RP11-1319K7.1	1.87121	0.69622	-1.17499	4.93457e-85	3.61259e-84
HSPA2	3.3414	2.16628	-1.17513	3.15856e-69	1.45167e-68
CPB2	2.29962	1.12335	-1.17626	3.97093e-20	6.43117e-20
WAS	4.3316	3.15528	-1.17631	1.74985e-79	1.08949e-78
RAB8B	3.99594	2.81862	-1.17732	2.18441e-104	3.54067e-103
PDE3B	2.77352	1.59578	-1.17774	1.62009e-82	1.10417e-81
NBPF26	2.75147	1.57367	-1.1778	1.90403e-73	9.80091e-73
MAP1LC3A	5.47561	4.29779	-1.17782	6.16691e-69	2.81109e-68
LLNLR-470E3.1	2.18253	1.00427	-1.17825	1.89113e-75	1.03992e-74
CDH6	2.20641	1.028	-1.17841	5.86042e-87	4.5672e-86
FOS	7.93317	6.75417	-1.179	9.94956e-27	1.83068e-26
PCDHGB7	2.34798	1.16825	-1.17973	2.48197e-105	4.23134e-104
WASH5P	4.88254	3.70234	-1.1802	5.42322e-61	2.02596e-60
KIF1C	5.91592	4.73566	-1.18025	8.73068e-101	1.17525e-99
SNHG12	5.34793	4.1675	-1.18043	3.17534e-52	9.64154e-52
CNTNAP1	2.78037	1.59956	-1.18081	6.90821e-82	4.61075e-81
COL16A1	4.95484	3.77305	-1.18179	4.62784e-52	1.40079e-51
REV3L	3.45637	2.27446	-1.18191	1.17679e-106	2.15423e-105
PILRB	4.36989	3.18764	-1.18225	6.94482e-48	1.92387e-47
INPP5A	4.40498	3.22243	-1.18254	2.30704e-120	1.19999e-118
COL4A5	2.91976	1.73623	-1.18353	4.31211e-64	1.7401e-63
SLC38A5	4.77652	3.59123	-1.18528	2.74987e-60	1.00961e-59
SEMA3F-AS1	1.94736	0.759772	-1.18758	3.56591e-100	4.66669e-99
RP11-134L10.1	2.20205	1.0128	-1.18924	2.9286e-99	3.69568e-98
ARPC4-TTLL3	3.43448	2.2443	-1.19017	4.54037e-81	2.96569e-80
CALHM2	4.51605	3.3254	-1.19064	1.08322e-95	1.16038e-94
UAP1L1	3.56901	2.37825	-1.19076	3.98003e-72	1.9724e-71
NDUFA4L2	5.11173	3.92088	-1.19085	3.08657e-57	1.04678e-56
SRSF5	8.02827	6.8374	-1.19087	1.10724e-103	1.71996e-102
FABP5	6.5528	5.36182	-1.19098	2.56986e-45	6.7717e-45
RP11-87H9.4	2.59674	1.40553	-1.19122	2.22016e-66	9.5355e-66
RP11-166B2.1	2.87752	1.68593	-1.19159	6.43427e-63	2.52166e-62
MEF2A	4.66837	3.47673	-1.19165	2.74862e-123	2.03497e-121
RRN3P2	1.86451	0.672302	-1.19221	2.37197e-82	1.60353e-81
bP-2189O9.2	1.48452	0.292082	-1.19243	2.93275e-103	4.47245e-102
VENTX	1.72833	0.535528	-1.1928	2.47509e-89	2.10492e-88
THSD4	3.03218	1.83744	-1.19474	1.1697e-91	1.07924e-90
MATK	2.8662	1.67125	-1.19495	4.52773e-83	3.1265e-82
SETBP1	2.36497	1.16981	-1.19517	1.20078e-94	1.22486e-93
OGT	5.96763	4.7722	-1.19543	1.1025e-60	4.08703e-60
TTC14	4.30484	3.10866	-1.19618	2.15845e-78	1.29896e-77
RP11-146D12.2	1.44838	0.251559	-1.19682	1.2907e-104	2.12733e-103
STAT5B	4.93393	3.73701	-1.19693	2.04423e-116	7.53698e-115
DMXL2	4.68396	3.48613	-1.19783	1.35645e-73	7.01965e-73
NCF1	4.33676	3.1387	-1.19806	3.79493e-54	1.20343e-53
ACAP1	4.41021	3.21168	-1.19853	2.52501e-50	7.36016e-50
TMEM110-MUSTN1	2.32343	1.12419	-1.19924	3.69103e-94	3.70738e-93
OBSCN	3.30254	2.10314	-1.1994	1.92758e-62	7.45414e-62
MYOCD	1.52273	0.322809	-1.19992	2.93361e-109	6.44305e-108
ZSWIM8	6.31351	5.11355	-1.19996	8.53949e-90	7.37852e-89
PLCD1	4.21823	3.01739	-1.20085	4.33809e-95	4.52309e-94
PYGM	1.70016	0.498901	-1.20125	2.71577e-116	9.93313e-115
ACKR4	2.148	0.946563	-1.20144	3.33941e-86	2.54313e-85
CTD-2270P14.1	2.89283	1.69111	-1.20172	4.4799e-77	2.59563e-76
FNBP4	5.62975	4.42785	-1.20191	3.62663e-75	1.97651e-74
HCG27	2.31651	1.11449	-1.20201	7.9162e-65	3.26115e-64
CTD-2026K11.1	1.49048	0.288383	-1.2021	3.29842e-66	1.41138e-65
SELE	1.84662	0.644231	-1.20239	4.50502e-38	1.02372e-37
FLNA	9.47169	8.26902	-1.20267	1.21512e-74	6.49894e-74
KLHL6	3.01787	1.81473	-1.20314	1.67801e-76	9.54461e-76
NEBL	4.26418	3.0602	-1.20398	1.1338e-74	6.07284e-74
INPP5D	4.41723	3.21323	-1.204	4.83035e-60	1.76357e-59
PNPLA2	6.76889	5.56471	-1.20417	5.45989e-96	5.91789e-95
SNRPGP15	2.66686	1.46235	-1.20451	1.03204e-58	3.62735e-58
LAMA3	4.81158	3.60706	-1.20451	7.91731e-39	1.82671e-38
OR2A20P	2.6523	1.44722	-1.20508	5.59424e-76	3.13254e-75
RNF182	1.60857	0.402864	-1.20571	7.08182e-110	1.62609e-108
CTD-2647L4.4	2.31505	1.10852	-1.20653	5.65219e-90	4.92548e-89
MKNK1	5.38525	4.17869	-1.20656	7.36286e-99	9.1098e-98
RP11-347C12.1	2.34984	1.14292	-1.20691	9.60536e-73	4.84251e-72
SAMD4A	3.66249	2.45546	-1.20703	1.15046e-58	4.03817e-58
JUN	6.82804	5.62083	-1.20721	2.42246e-52	7.37746e-52
ASPA	1.5461	0.338177	-1.20793	3.21302e-124	2.83438e-122
KLC1	6.36489	5.15691	-1.20798	3.96211e-101	5.42493e-100
NPIPB4	5.22201	4.01372	-1.20829	4.63338e-54	1.46603e-53
TSSC2	2.07961	0.869643	-1.20997	5.63654e-89	4.74736e-88
DDX17	7.64314	6.43291	-1.21023	2.93316e-93	2.86467e-92
ZMAT1	2.92973	1.71911	-1.21062	1.43511e-65	6.03251e-65
SIRPA	4.98463	3.77296	-1.21167	6.1407e-88	4.9779e-87
SIGLEC17P	1.91899	0.707293	-1.21169	1.84929e-100	2.45162e-99
AKAP8L	5.76794	4.55543	-1.21251	5.3281e-73	2.7092e-72
LINC00961	1.78881	0.576084	-1.21273	6.02674e-105	1.00689e-103
PRRT1	2.32566	1.11248	-1.21318	4.40185e-85	3.2316e-84
FCER1G	7.79396	6.58062	-1.21334	3.54401e-65	1.47287e-64
COX7CP1	1.88292	0.669216	-1.2137	2.05448e-50	5.99911e-50
GIMAP1-GIMAP5	2.98427	1.76983	-1.21444	4.26604e-89	3.60796e-88
CCDC68	3.12705	1.9117	-1.21535	4.1041e-80	2.61016e-79
ARHGAP23	4.35243	3.1366	-1.21583	7.01698e-85	5.11468e-84
RERG	3.4702	2.25379	-1.2164	1.03165e-69	4.79912e-69
SMG1P7	2.34463	1.12807	-1.21656	2.22848e-68	1.00017e-67
PTK2B	4.98317	3.7664	-1.21677	5.81962e-96	6.30036e-95
CFAP70	2.29804	1.08122	-1.21682	1.94857e-59	7.007e-59
PLEKHO2	4.96409	3.74722	-1.21688	1.90587e-101	2.65104e-100
ARHGEF7	4.9255	3.70856	-1.21694	1.6156e-93	1.58886e-92
ALAS2	1.35699	0.139257	-1.21773	2.18317e-102	3.16878e-101
BTAF1	3.87625	2.65807	-1.21818	1.63248e-77	9.54891e-77
GPRIN2	3.17091	1.95262	-1.21829	5.22314e-57	1.75838e-56
RP11-588H23.3	1.5542	0.335435	-1.21877	3.7547e-96	4.10358e-95
CCDC84	5.06573	3.84686	-1.21887	5.27232e-68	2.34451e-67
[truncated: 1,473 more rows]

## Sheet: Table S2
Table S2. Genes Associated with Differential Peak Genes (DPGs) Identified from ATAC-seq Analysis.
Peeks	baseMean	log2FoldChange	lfcSE	stat	pvalue	padj	up_down
chr1:2104447-2104948	73.6163	1.08328	0.330113	3.28153	0.00103245	0.572217	up
chr1:2104992-2105493	174.293	1.03988	0.367723	2.82789	0.00468554	0.687714	up
chr1:2137184-2137685	85.2872	1.01897	0.38972	2.61461	0.00893302	0.735906	up
chr1:2159986-2160487	31.3341	1.27292	0.45511	2.79695	0.00515873	0.698008	up
chr1:3135302-3135803	38.6305	1.0209	0.444677	2.29582	0.0216859	0.808741	up
chr1:3250036-3250537	18.0192	1.2537	0.555672	2.25619	0.0240588	0.812228	up
chr1:3261579-3262080	28.2385	1.47075	0.553211	2.65857	0.00784722	0.733494	up
chr1:3348959-3349460	26.8338	1.25577	0.545949	2.30015	0.0214397	0.808076	up
chr1:5312800-5313301	60.5265	1.07133	0.438238	2.44463	0.0145	0.778335	up
chr1:5597892-5598393	48.782	1.27734	0.643924	1.98368	0.0472912	0.85124	up
chr1:6322122-6322623	31.5745	1.10165	0.549614	2.0044	0.045027	0.850101	up
chr1:6922592-6923093	27.2239	-1.09802	0.54072	-2.03065	0.0422901	0.845148	down
chr1:7278003-7278504	39.0285	1.58629	0.610269	2.59934	0.00934044	0.740553	up
chr1:7481586-7482087	43.7966	1.42752	0.536384	2.66138	0.00778205	0.733494	up
chr1:9466948-9467449	40.7852	1.27602	0.441207	2.89212	0.00382653	0.675595	up
chr1:9471835-9472336	60.7318	1.00991	0.417915	2.41654	0.0156686	0.788948	up
chr1:10686362-10686863	71.3191	1.07291	0.393639	2.72563	0.00641786	0.711018	up
chr1:11292575-11293076	56.2589	1.42528	0.572472	2.48969	0.0127855	0.767558	up
chr1:14037024-14037525	28.2898	1.16937	0.479134	2.4406	0.014663	0.778335	up
chr1:14108887-14109388	86.9528	1.17375	0.546761	2.14674	0.0318144	0.831	up
chr1:14238544-14239045	23.9406	1.79576	0.553191	3.24618	0.00116963	0.576833	up
chr1:17599770-17600271	28.1503	-1.02706	0.462801	-2.21922	0.0264717	0.816162	down
chr1:18630559-18631060	20.1182	1.24576	0.548931	2.26942	0.0232426	0.812228	up
chr1:18631136-18631637	34.2846	1.5682	0.574788	2.72831	0.00636589	0.710963	up
chr1:19120458-19120959	23.9227	1.22539	0.523889	2.33903	0.019334	0.805926	up
chr1:19229801-19230302	22.6841	1.16647	0.493381	2.36423	0.0180677	0.79864	up
chr1:19338333-19338834	38.0545	1.20389	0.48994	2.45723	0.0140014	0.772834	up
chr1:19921199-19921700	54.9744	1.04216	0.453248	2.29932	0.0214868	0.808076	up
chr1:19979426-19979927	24.5484	1.0422	0.470288	2.21609	0.0266855	0.816241	up
chr1:21606205-21606706	47.5228	1.00548	0.456006	2.20498	0.0274554	0.817982	up
chr1:23591548-23592049	51.8624	-1.07472	0.442857	-2.42679	0.0152329	0.784298	down
chr1:25168352-25168853	36.5718	1.40324	0.532073	2.63731	0.00835655	0.733494	up
chr1:27294857-27295358	20.2464	1.01556	0.448108	2.26633	0.0234314	0.812228	up
chr1:27306823-27307324	44.84	1.44933	0.44047	3.29042	0.00100037	0.571329	up
chr1:27686549-27687050	51.5382	1.01597	0.446153	2.27717	0.0227763	0.812228	up
chr1:27928393-27928894	46.0932	1.11571	0.477894	2.33463	0.0195626	0.805926	up
chr1:29018241-29018742	32.3726	2.21699	0.515351	4.30191	1.69331e-05	0.214041	up
chr1:31071101-31071602	23.9823	1.42275	0.509462	2.79265	0.00522785	0.699354	up
chr1:32308639-32309140	23.7436	1.16802	0.46938	2.48843	0.012831	0.768249	up
chr1:32769318-32769819	60.1494	1.09067	0.41018	2.659	0.00783737	0.733494	up
chr1:33773172-33773673	14.7102	1.2848	0.589369	2.17997	0.02926	0.823323	up
chr1:34759389-34759890	37.8139	1.26706	0.545954	2.32081	0.0202969	0.808076	up
chr1:34825552-34826053	39.9058	1.39176	0.535348	2.59973	0.00932981	0.740553	up
chr1:36691367-36691868	19.9567	-1.28102	0.588271	-2.1776	0.0294355	0.823498	down
chr1:36751457-36751958	35.4878	-2.30603	0.629218	-3.66492	0.000247415	0.419168	down
chr1:37038203-37038704	39.8122	-1.43053	0.519522	-2.75354	0.0058954	0.704877	down
chr1:38923570-38924071	15.7123	1.48566	0.630234	2.35732	0.0184073	0.801361	up
chr1:40267761-40268262	62.835	1.02131	0.486625	2.09877	0.035837	0.835401	up
chr1:40423877-40424378	26.7401	1.20417	0.517899	2.3251	0.0200666	0.807494	up
chr1:41258549-41259050	16.9283	1.4604	0.543474	2.68716	0.00720625	0.719064	up
chr1:41280626-41281127	26.5238	1.07998	0.478603	2.25652	0.0240382	0.812228	up
chr1:41623672-41624173	32.0548	1.47073	0.41952	3.50573	0.000455353	0.4944	up
chr1:41626902-41627403	44.7987	1.02647	0.447347	2.29458	0.0217574	0.808741	up
chr1:44288804-44289305	13.121	1.13915	0.514204	2.21537	0.0267344	0.816241	up
chr1:44425258-44425759	18.0542	1.22388	0.58855	2.07948	0.0375734	0.836891	up
chr1:44603590-44604091	33.0127	1.25363	0.551712	2.27226	0.0230707	0.812228	up
chr1:45335836-45336337	28.755	1.33046	0.515825	2.57929	0.00990026	0.74675	up
chr1:45872044-45872545	73.1009	-1.05912	0.498687	-2.12381	0.033686	0.83275	down
chr1:46681606-46682107	26.2629	1.32649	0.500506	2.6503	0.0080421	0.733494	up
chr1:48741289-48741790	37.2494	1.4274	0.616097	2.31685	0.020512	0.808076	up
chr1:50123039-50123540	38.9817	1.62216	0.597914	2.71303	0.00666716	0.716194	up
chr1:50246827-50247328	30.2666	1.22406	0.549527	2.22747	0.0259159	0.81605	up
chr1:51581230-51581731	34.7474	1.39358	0.54353	2.56394	0.0103491	0.748953	up
chr1:53899188-53899689	51.9699	1.03708	0.498211	2.08161	0.0373777	0.836891	up
chr1:54001577-54002078	32.6165	1.09109	0.491877	2.21821	0.0265403	0.816241	up
chr1:54125063-54125564	32.2298	1.04784	0.474851	2.20667	0.027337	0.817982	up
chr1:54919543-54920044	18.71	1.30924	0.555583	2.35651	0.0184474	0.801361	up
chr1:55418508-55419009	62.1519	1.13719	0.519361	2.1896	0.0285534	0.820015	up
chr1:55593323-55593824	22.9562	1.34285	0.495602	2.70954	0.00673765	0.716437	up
chr1:56501416-56501917	22.3978	1.2668	0.507638	2.49548	0.0125785	0.767558	up
chr1:56535803-56536304	39.9917	1.5536	0.546669	2.84193	0.00448408	0.68462	up
chr1:58858271-58858772	46.3141	1.23379	0.457131	2.69899	0.00695494	0.717664	up
chr1:58870272-58870773	40.2677	1.18725	0.557676	2.12892	0.0332607	0.832476	up
chr1:58874675-58875176	47.6846	1.06576	0.495052	2.15282	0.0313331	0.829814	up
chr1:58901074-58901575	36.4612	1.10535	0.354206	3.12066	0.00180448	0.58421	up
chr1:59052061-59052562	36.0649	1.53113	0.587343	2.60688	0.0091372	0.737293	up
chr1:59556813-59557314	45.8296	1.41041	0.610494	2.31028	0.0208725	0.808076	up
chr1:61601583-61602084	17.0009	1.43032	0.681281	2.09945	0.0357772	0.835401	up
chr1:61640697-61641198	30.8823	1.15635	0.541176	2.13674	0.0326188	0.831249	up
chr1:62263786-62264287	15.2001	1.53674	0.653816	2.35042	0.0187521	0.803697	up
chr1:62384564-62385065	29.2969	1.07098	0.525786	2.03691	0.0416595	0.843034	up
chr1:63663827-63664328	28.8289	1.23851	0.561737	2.20479	0.0274688	0.817982	up
chr1:63983687-63984188	25.4914	1.35884	0.55658	2.44142	0.0146298	0.778335	up
chr1:64072479-64072980	30.6834	1.47049	0.527177	2.78937	0.00528104	0.699354	up
chr1:64499951-64500452	25.0599	1.04496	0.506945	2.06128	0.0392764	0.838884	up
chr1:64595582-64596083	30.7611	1.17057	0.514309	2.276	0.0228459	0.812228	up
chr1:64596191-64596692	43.6298	1.31067	0.474804	2.76045	0.00577222	0.70208	up
chr1:64623748-64624249	51.8919	1.23083	0.471315	2.61149	0.00901499	0.735906	up
chr1:64624289-64624790	29.709	1.64854	0.561653	2.93516	0.00333379	0.656899	up
chr1:65469887-65470388	40.2716	1.31279	0.54599	2.40443	0.0161979	0.790212	up
chr1:65512248-65512749	35.9716	1.10279	0.48591	2.26954	0.0232352	0.812228	up
chr1:67907394-67907895	27.0328	1.7052	0.636882	2.67742	0.00741924	0.724032	up
chr1:67908224-67908725	37.1498	1.61545	0.539637	2.99359	0.0027572	0.635033	up
chr1:68185695-68186196	15.8015	1.16315	0.580612	2.00332	0.0451425	0.850584	up
chr1:68307945-68308446	49.0618	1.25235	0.502833	2.4906	0.0127529	0.767558	up
chr1:69947808-69948309	17.3603	-1.40787	0.611551	-2.30214	0.0213273	0.808076	down
chr1:72371538-72372039	25.0787	-1.5762	0.598221	-2.63481	0.00841837	0.733494	down
chr1:74407889-74408390	37.2222	1.10078	0.531683	2.07037	0.0384175	0.837819	up
chr1:75461817-75462318	28.9175	1.68354	0.56968	2.95524	0.00312421	0.64675	up
chr1:75476527-75477028	15.1788	1.33928	0.647839	2.0673	0.0387061	0.838314	up
chr1:75502702-75503203	44.582	1.23687	0.448454	2.75808	0.00581413	0.704413	up
chr1:75503562-75504063	28.5448	1.26932	0.470419	2.69828	0.00696988	0.717664	up
chr1:75626189-75626690	19.4062	1.24207	0.522662	2.37644	0.0174807	0.797764	up
chr1:76144132-76144633	41.9928	1.58254	0.474007	3.33865	0.000841859	0.54471	up
chr1:76290227-76290728	17.0748	1.25184	0.591015	2.11813	0.0341645	0.83275	up
chr1:78834277-78834778	17.6375	1.39186	0.587267	2.37006	0.0177852	0.797764	up
chr1:82867754-82868255	24.9787	1.22089	0.461627	2.64475	0.00817517	0.733494	up
chr1:84261057-84261558	31.7462	1.52197	0.501069	3.03744	0.00238598	0.613888	up
chr1:84286047-84286548	23.7433	1.37175	0.488056	2.81065	0.00494419	0.697443	up
chr1:84387075-84387576	38.6973	1.08767	0.490896	2.21569	0.0267128	0.816241	up
chr1:84390157-84390658	25.5036	1.18659	0.513829	2.3093	0.020927	0.808076	up
chr1:87201747-87202248	20.3872	1.14722	0.538603	2.13	0.0331719	0.832096	up
chr1:88582368-88582869	27.9489	1.77712	0.574009	3.09599	0.00196158	0.599212	up
chr1:89735275-89735776	29.5691	1.27413	0.51243	2.48645	0.0129024	0.768249	up
chr1:91559758-91560259	44.1282	1.13325	0.507759	2.23186	0.0256241	0.81605	up
chr1:91564634-91565135	28.5778	1.65525	0.636499	2.60056	0.00930721	0.740553	up
chr1:91567481-91567982	47.4335	1.03529	0.423937	2.44209	0.0146026	0.778335	up
chr1:91611350-91611851	28.022	1.18801	0.541961	2.19205	0.0283756	0.819378	up
chr1:91731766-91732267	46.6353	1.04259	0.530953	1.96362	0.0495745	0.8545	up
chr1:91741717-91742218	27.6186	1.01117	0.45025	2.24579	0.0247175	0.81605	up
chr1:91826993-91827494	45.0179	1.10684	0.528443	2.09453	0.0362125	0.836185	up
chr1:92756649-92757150	29.5569	1.38046	0.481857	2.86487	0.00417181	0.681456	up
chr1:94875826-94876327	22.1895	-1.52872	0.550091	-2.77903	0.00545213	0.699354	down
chr1:95369917-95370418	27.3995	1.83018	0.569362	3.21444	0.00130698	0.576833	up
chr1:95370514-95371015	34.0488	1.47407	0.611819	2.40933	0.0159818	0.790212	up
chr1:95372413-95372914	14.5156	1.56816	0.683461	2.29445	0.0217649	0.808741	up
chr1:97281858-97282359	31.2174	1.12541	0.509921	2.20702	0.0273125	0.817982	up
chr1:104706676-104707177	18.6049	1.4182	0.667251	2.12543	0.0335504	0.83275	up
chr1:109117459-109117960	30.7271	1.32508	0.556361	2.38168	0.0172337	0.796483	up
chr1:109766153-109766654	18.9932	1.02294	0.514758	1.98724	0.0468963	0.85124	up
chr1:110150258-110150759	19.5087	-1.05636	0.494236	-2.13735	0.0325692	0.831249	down
chr1:116521153-116521654	29.9494	-1.14674	0.527437	-2.17417	0.0296923	0.824164	down
chr1:117161856-117162357	21.2744	1.59707	0.537878	2.9692	0.00298581	0.636083	up
chr1:118154135-118154636	17.8881	-1.06659	0.450244	-2.36891	0.0178406	0.797764	down
chr1:119542614-119543115	71.0792	-1.0814	0.421641	-2.56473	0.0103256	0.748938	down
chr1:119977940-119978441	73.9572	-1.23026	0.487342	-2.52443	0.0115885	0.763636	down
chr1:144963505-144964006	35.3297	1.03129	0.445184	2.31656	0.020528	0.808076	up
chr1:147343247-147343748	32.6252	1.3145	0.605917	2.16944	0.0300495	0.824545	up
chr1:148365496-148365997	18.7661	-1.07419	0.481331	-2.2317	0.0256351	0.81605	down
chr1:150650230-150650731	84.923	1.36542	0.502143	2.71918	0.00654444	0.714047	up
chr1:151324342-151324843	49.2822	1.16291	0.505203	2.30187	0.0213425	0.808076	up
chr1:152162729-152163230	56.2764	-1.50909	0.472001	-3.19721	0.00138761	0.576833	down
chr1:152517118-152517619	27.1173	-1.20815	0.481788	-2.50765	0.0121538	0.764936	down
chr1:152566635-152567136	20.0358	-1.35003	0.52924	-2.55088	0.0107453	0.753697	down
chr1:152752182-152752683	26.1617	-1.36381	0.567734	-2.4022	0.0162969	0.791305	down
chr1:152954267-152954768	42.2606	-1.10954	0.566085	-1.96002	0.049994	0.85519	down
chr1:153000216-153000717	27.5258	-1.08699	0.554552	-1.96012	0.0499816	0.85519	down
chr1:153170976-153171477	21.8954	1.01583	0.45791	2.2184	0.0265278	0.816237	up
chr1:153348640-153349141	64.8178	-1.04732	0.435392	-2.40546	0.016152	0.790212	down
chr1:153390852-153391353	49.733	-1.12395	0.485953	-2.31287	0.0207298	0.808076	down
chr1:155670744-155671245	25.2864	1.1323	0.569607	1.98785	0.0468278	0.85124	up
chr1:155920679-155921180	48.3618	1.24789	0.45371	2.75041	0.00595202	0.705171	up
chr1:156406202-156406703	19.9143	1.04005	0.497004	2.09264	0.0363812	0.836185	up
chr1:156517772-156518273	57.3112	1.57789	0.554277	2.84676	0.00441672	0.68462	up
chr1:156518416-156518917	59.0362	1.72007	0.539121	3.19051	0.00142022	0.576833	up
chr1:156577375-156577876	61.6192	1.80822	0.531987	3.399	0.000676321	0.513359	up
chr1:156586795-156587296	59.5608	1.45214	0.45677	3.17914	0.00147712	0.576833	up
chr1:157776041-157776542	17.2118	1.00061	0.46767	2.13956	0.0323903	0.831	up
chr1:158016601-158017102	24.0377	-1.11432	0.466375	-2.38932	0.0168796	0.795408	down
chr1:159282036-159282537	27.0478	-2.31697	0.571458	-4.0545	5.02417e-05	0.30388	down
chr1:159598188-159598689	61.3458	-1.31369	0.541665	-2.42529	0.0152962	0.784298	down
chr1:159600880-159601381	21.8116	-1.49156	0.511024	-2.91876	0.00351429	0.668088	down
chr1:159752613-159753114	27.7607	-1.25433	0.442588	-2.83407	0.00459588	0.68462	down
chr1:160157079-160157580	56.2993	2.27555	0.58443	3.89363	9.87557e-05	0.353087	up
chr1:160747069-160747570	25.32	1.10414	0.527166	2.09447	0.0362179	0.836185	up
chr1:160760996-160761497	24.9034	1.14919	0.550076	2.08914	0.036695	0.836774	up
chr1:161040498-161040999	42.0877	-1.07115	0.426227	-2.5131	0.0119677	0.764936	down
chr1:162240498-162240999	48.5114	1.41686	0.534092	2.65284	0.00798187	0.733494	up
chr1:162732110-162732611	20.0482	1.16628	0.547718	2.12933	0.0332267	0.832096	up
chr1:162846844-162847345	37.6789	1.19677	0.600625	1.99254	0.0463118	0.85124	up
chr1:162856246-162856747	62.255	1.03361	0.461741	2.23851	0.0251878	0.81605	up
chr1:162873938-162874439	84.0172	1.30333	0.551824	2.36186	0.0181834	0.799823	up
chr1:163013740-163014241	26.6265	1.44454	0.601257	2.40253	0.0162822	0.790993	up
chr1:163082968-163083469	18.0926	1.17383	0.525801	2.23246	0.0255846	0.81605	up
chr1:163083669-163084170	34.3859	1.30673	0.525548	2.48641	0.0129041	0.768249	up
chr1:163084402-163084903	52.9337	2.01145	0.622235	3.23262	0.00122663	0.576833	up
chr1:163090486-163090987	24.4126	1.20503	0.575798	2.0928	0.0363667	0.836185	up
chr1:163094114-163094615	13.4472	1.51546	0.555909	2.7261	0.00640885	0.710963	up
chr1:163295941-163296442	11.6604	1.31468	0.580294	2.26553	0.0234799	0.812228	up
chr1:163296469-163296970	17.029	2.38331	0.667994	3.56785	0.000359916	0.459345	up
chr1:163826326-163826827	12.4811	1.06272	0.534687	1.98756	0.0468599	0.85124	up
chr1:164384630-164385131	19.7063	1.32041	0.534457	2.47056	0.0134903	0.768662	up
chr1:164598713-164599214	31.6204	-1.22797	0.527051	-2.32988	0.0198125	0.805926	down
chr1:164720593-164721094	27.9496	-1.0025	0.481145	-2.08358	0.0371986	0.836872	down
chr1:164748511-164749012	66.4255	-1.65976	0.58317	-2.8461	0.00442582	0.68462	down
chr1:165050187-165050688	23.8938	-1.09873	0.531259	-2.06817	0.0386242	0.837819	down
chr1:165254323-165254824	17.0893	1.26186	0.622635	2.02664	0.0426995	0.845148	up
chr1:165299156-165299657	9.59389	1.23535	0.623916	1.97999	0.0477052	0.85124	up
chr1:165616159-165616660	111.184	1.061	0.487899	2.17463	0.0296579	0.824164	up
chr1:165634001-165634502	30.7491	1.29627	0.398341	3.25416	0.00113726	0.576833	up
chr1:166170702-166171203	13.2442	1.14223	0.541273	2.11026	0.0348363	0.832839	up
chr1:166840940-166841441	82.7046	1.21119	0.427247	2.83488	0.00458434	0.68462	up
chr1:167270414-167270915	17.6524	-1.12471	0.542027	-2.07502	0.0379849	0.837819	down
chr1:167789465-167789966	29.0159	-1.06549	0.504618	-2.11148	0.0347308	0.832839	down
chr1:168609077-168609578	36.8678	-1.40964	0.461918	-3.05171	0.00227545	0.610557	down
chr1:168688560-168689061	21.4413	1.32279	0.538909	2.45456	0.0141056	0.773149	up
chr1:168972115-168972616	67.0033	1.03227	0.426998	2.41749	0.0156278	0.788948	up
chr1:169727210-169727711	37.5466	1.3345	0.41911	3.18413	0.00145192	0.576833	up
chr1:169744866-169745367	38.132	1.21071	0.524498	2.30832	0.0209812	0.808076	up
chr1:170773324-170773825	23.9537	2.2699	0.617196	3.67776	0.000235291	0.419168	up
chr1:170775167-170775668	16.4029	1.83444	0.612349	2.99574	0.00273776	0.632651	up
chr1:170808190-170808691	74.5312	1.18684	0.462723	2.5649	0.0103207	0.748938	up
chr1:170811009-170811510	31.6469	1.39817	0.512733	2.7269	0.00639325	0.710963	up
chr1:170836049-170836550	25.0626	1.38137	0.4638	2.97837	0.00289788	0.636083	up
chr1:170857951-170858452	16.9117	1.50102	0.703191	2.13459	0.0327946	0.831249	up
chr1:170864827-170865328	31.8204	1.261	0.452636	2.7859	0.00533792	0.699354	up
chr1:170896065-170896566	68.2377	1.26374	0.430496	2.93553	0.00332978	0.656899	up
chr1:171507051-171507552	27.9279	1.18992	0.472861	2.51643	0.0118552	0.763636	up
chr1:171789262-171789763	21.5373	1.28069	0.487348	2.62787	0.00859223	0.734641	up
chr1:173370539-173371040	27.7641	1.22423	0.519539	2.35638	0.018454	0.801361	up
chr1:174848790-174849291	41.372	-1.66046	0.594312	-2.79391	0.00520744	0.698318	down
chr1:175138517-175139018	40.7105	1.27146	0.543457	2.33957	0.0193058	0.805926	up
chr1:176009873-176010374	17.3164	1.35355	0.544687	2.48501	0.012955	0.768249	up
chr1:176515258-176515759	41.9728	-1.58058	0.588105	-2.68759	0.00719706	0.719064	down
chr1:176517391-176517892	61.5808	-1.56468	0.757521	-2.06553	0.0388731	0.83857	down
chr1:176692432-176692933	28.9168	1.17328	0.504113	2.32741	0.0199432	0.80657	up
chr1:176692937-176693438	23.0134	1.4835	0.581996	2.54898	0.0108039	0.753877	up
chr1:176694722-176695223	27.5814	1.03001	0.481563	2.13889	0.0324447	0.831	up
chr1:176846324-176846825	17.4453	-1.6926	0.553572	-3.0576	0.00223116	0.610557	down
chr1:177884879-177885380	22.4459	1.14194	0.553737	2.06225	0.0391838	0.838884	up
chr1:178261367-178261868	35.9516	1.33787	0.442644	3.02244	0.00250742	0.616547	up
chr1:178262026-178262527	29.8053	1.47577	0.468403	3.15064	0.00162912	0.576833	up
chr1:179774951-179775452	17.4574	1.4692	0.620507	2.36775	0.0178968	0.798404	up
chr1:179779836-179780337	18.6951	-1.15652	0.553327	-2.09012	0.0366072	0.836481	down
chr1:179930843-179931344	16.587	1.37954	0.595568	2.31635	0.0205393	0.808076	up
chr1:180141300-180141801	55.0682	1.12142	0.527089	2.12757	0.0333731	0.83275	up
chr1:180614641-180615142	26.6036	1.08355	0.47908	2.26174	0.0237137	0.812228	up
chr1:180615807-180616308	34.9456	1.29361	0.418104	3.09398	0.00197488	0.599438	up
chr1:180994203-180994704	43.001	1.1133	0.514408	2.16423	0.0304465	0.82553	up
chr1:182205588-182206089	39.1033	-1.00396	0.447723	-2.24236	0.0249379	0.81605	down
chr1:182408667-182409168	46.0618	1.28214	0.496279	2.58351	0.00978017	0.745328	up
chr1:182617689-182618190	74.0898	1.07073	0.356956	2.99961	0.00270326	0.628046	up
chr1:182687307-182687808	47.4424	1.16574	0.409761	2.84492	0.00444225	0.68462	up
chr1:182740082-182740583	28.3409	1.47387	0.576851	2.55502	0.0106181	0.753205	up
chr1:183069712-183070213	109.405	1.02826	0.390399	2.63387	0.00844187	0.733494	up
chr1:183323800-183324301	42.2642	1.20837	0.426398	2.83391	0.00459818	0.68462	up
chr1:183374660-183375161	56.3266	1.13007	0.569457	1.98446	0.0472044	0.85124	up
chr1:183857595-183858096	18.5707	1.19566	0.5631	2.12336	0.0337237	0.83275	up
chr1:183996386-183996887	28.1648	1.09877	0.452634	2.42751	0.0152029	0.784298	up
chr1:184286885-184287386	46.4316	2.58817	0.586098	4.41594	1.00574e-05	0.199871	up
chr1:185327126-185327627	24.0032	1.74413	0.552869	3.15468	0.00160674	0.576833	up
chr1:185565232-185565733	29.9102	1.02871	0.462967	2.222	0.0262834	0.81605	up
chr1:185654524-185655025	23.4814	1.81159	0.533238	3.39734	0.000680447	0.513359	up
chr1:185878798-185879299	31.2254	1.11248	0.425527	2.61436	0.00893955	0.735906	up
chr1:186054875-186055376	38.8404	1.66447	0.520293	3.1991	0.00137858	0.576833	up
chr1:186094100-186094601	52.6651	1.02504	0.472886	2.16763	0.0301868	0.82518	up
chr1:186822110-186822611	26.2182	1.19638	0.599907	1.99428	0.0461211	0.851111	up
chr1:186948584-186949085	24.3049	-1.05717	0.509535	-2.07476	0.0380083	0.837819	down
chr1:187517471-187517972	19.8319	-1.80208	0.536503	-3.35894	0.000782428	0.540233	down
chr1:187691382-187691883	47.9455	-1.69347	0.509668	-3.32269	0.000891553	0.553686	down
chr1:187714454-187714955	28.988	-1.94417	0.595066	-3.26715	0.00108637	0.575819	down
chr1:188027545-188028046	32.0464	-1.77357	0.538625	-3.29277	0.000992059	0.571329	down
chr1:188073358-188073859	25.0401	1.45882	0.552667	2.63961	0.0083002	0.733494	up
chr1:189657651-189658152	15.1241	-1.55897	0.632218	-2.46587	0.013668	0.770102	down
chr1:189692760-189693261	26.4809	-1.25856	0.577096	-2.18085	0.0291948	0.823323	down
chr1:190527626-190528127	16.4895	1.21864	0.575058	2.11916	0.034077	0.83275	up
chr1:191984673-191985174	11.2887	1.44811	0.671204	2.15748	0.0309684	0.829782	up
chr1:192861737-192862238	35.3096	-1.73444	0.616263	-2.81445	0.00488615	0.694213	down
chr1:192904485-192904986	51.3331	-1.27821	0.493772	-2.58867	0.00963476	0.745328	down
chr1:192954755-192955256	40.0116	1.52	0.482055	3.15316	0.00161514	0.576833	up
chr1:193337378-193337879	18.0863	1.36865	0.58498	2.33964	0.0193021	0.805926	up
chr1:193338046-193338547	27.7924	1.05827	0.480254	2.20356	0.0275554	0.818205	up
chr1:193532759-193533260	18.9072	1.20702	0.542944	2.22309	0.0262095	0.81605	up
chr1:194227149-194227650	36.276	-1.26588	0.479794	-2.63837	0.00833048	0.733494	down
chr1:194969335-194969836	24.0634	1.34813	0.608737	2.21464	0.0267847	0.816241	up
chr1:196897040-196897541	23.6968	1.21165	0.581	2.08545	0.0370281	0.836872	up
chr1:197442024-197442525	33.8389	-1.33631	0.61718	-2.16519	0.0303735	0.825455	down
chr1:197444723-197445224	15.1661	-1.1507	0.556335	-2.06836	0.0386066	0.837819	down
chr1:197951036-197951537	34.1979	1.11912	0.40962	2.73209	0.00629343	0.710963	up
chr1:197985316-197985817	47.4783	1.76709	0.562617	3.14085	0.00168461	0.576833	up
chr1:198220376-198220877	43.8853	1.10156	0.532645	2.0681	0.0386309	0.837819	up
chr1:198449991-198450492	61.4723	1.29911	0.453147	2.86687	0.00414553	0.681456	up
chr1:199844376-199844877	15.2795	1.21066	0.529677	2.28567	0.0222737	0.810392	up
chr1:200793612-200794113	27.765	1.07406	0.430361	2.49572	0.0125702	0.767558	up
chr1:201353200-201353701	32.3515	1.19985	0.485893	2.46938	0.0135347	0.768662	up
chr1:202222241-202222742	91.6697	1.28658	0.484926	2.65315	0.00797433	0.733494	up
chr1:203212897-203213398	31.0408	1.18067	0.477947	2.47028	0.0135006	0.768662	up
chr1:204723179-204723680	25.9538	1.03585	0.471413	2.19732	0.0279975	0.818565	up
chr1:205117915-205118416	20.7849	1.23269	0.573925	2.14782	0.0317281	0.831	up
chr1:206021512-206022013	42.9396	1.21437	0.528561	2.29751	0.0215899	0.8084	up
chr1:206243092-206243593	43.9576	1.46136	0.582266	2.50978	0.0120808	0.764936	up
chr1:206334456-206334957	39.4732	1.58204	0.460908	3.43245	0.000598163	0.512503	up
chr1:206542401-206542902	21.4244	1.03161	0.477586	2.16006	0.0307682	0.828019	up
chr1:207009941-207010442	63.0923	1.03638	0.479305	2.16225	0.0305989	0.827144	up
chr1:207244419-207244920	32.7769	1.04482	0.512879	2.03716	0.0416343	0.843034	up
chr1:208149690-208150191	28.5466	1.10098	0.456893	2.4097	0.0159657	0.790212	up
chr1:208178114-208178615	189.722	1.09329	0.445682	2.45307	0.0141642	0.7743	up
chr1:208231827-208232328	66.3906	1.12317	0.478505	2.34725	0.0189126	0.805185	up
chr1:208234672-208235173	120.841	1.20095	0.462084	2.59899	0.0093498	0.7407	up
chr1:208881788-208882289	16.0663	1.29045	0.622759	2.07215	0.0382514	0.837819	up
chr1:209250929-209251430	16.4779	1.27612	0.505192	2.52602	0.0115364	0.763636	up
chr1:209252093-209252594	68.6441	1.07824	0.541455	1.99138	0.0464396	0.85124	up
chr1:209252628-209253129	29.2857	1.40156	0.618187	2.26721	0.0233777	0.812228	up
chr1:209299760-209300261	20.1096	2.83784	0.679015	4.17935	2.92338e-05	0.214041	up
chr1:210379102-210379603	19.0903	1.43479	0.581805	2.46611	0.013659	0.770102	up
chr1:210568490-210568991	36.3492	1.2857	0.554745	2.31764	0.0204687	0.808076	up
chr1:210788860-210789361	25.7756	1.72358	0.626429	2.75144	0.00593345	0.704877	up
chr1:211336429-211336930	54.3723	1.13834	0.534829	2.12842	0.0333022	0.832476	up
chr1:212271730-212272231	19.9349	1.59967	0.585313	2.73301	0.00627585	0.710963	up
chr1:213530514-213531015	22.1891	1.42666	0.565421	2.52319	0.0116295	0.763636	up
chr1:213717412-213717913	18.9698	1.186	0.577834	2.05249	0.0401216	0.841109	up
chr1:213984322-213984823	18.9262	1.14211	0.496853	2.29868	0.0215232	0.808076	up
chr1:214050880-214051381	32.9507	1.27993	0.60438	2.11775	0.0341963	0.83275	up
chr1:214083237-214083738	24.6788	2.2862	0.59888	3.81746	0.000134834	0.360711	up
chr1:214216730-214217231	86.1844	1.58238	0.504495	3.13655	0.00170946	0.576833	up
chr1:214234573-214235074	29.9538	1.24073	0.587031	2.11358	0.0345516	0.832839	up
chr1:214541612-214542113	27.3826	1.09382	0.441907	2.47522	0.0133153	0.768662	up
chr1:214665500-214666001	46.7909	1.00038	0.424585	2.35613	0.0184666	0.801361	up
chr1:215458074-215458575	33.0373	1.9885	0.5942	3.34651	0.000818358	0.541862	up
chr1:215636126-215636627	31.7421	1.26515	0.52003	2.43285	0.0149806	0.782183	up
chr1:215678506-215679007	24.8142	1.17034	0.487818	2.39914	0.0164336	0.792965	up
chr1:217348921-217349422	30.4578	-2.60955	0.678929	-3.84363	0.000121226	0.353087	down
chr1:218585411-218585912	78.4149	1.05792	0.454016	2.33013	0.0197992	0.805926	up
chr1:219163506-219164007	14.7833	1.3866	0.5674	2.44379	0.014534	0.778335	up
chr1:219296121-219296622	16.8115	1.45017	0.542769	2.67179	0.00754469	0.729083	up
chr1:219317676-219318177	31.1385	1.01459	0.439856	2.30663	0.0210752	0.808076	up
chr1:219555727-219556228	37.1789	2.19317	0.643287	3.40932	0.000651251	0.512503	up
chr1:219915128-219915629	20.9202	1.54941	0.620402	2.49743	0.0125099	0.767307	up
chr1:220927278-220927779	17.9599	1.29596	0.586274	2.21051	0.0270698	0.816964	up
chr1:221397176-221397677	25.1468	-1.18106	0.584452	-2.02079	0.0433013	0.847569	down
chr1:221701740-221702241	27.0261	-1.07274	0.531454	-2.01849	0.0435399	0.848691	down
chr1:222010292-222010793	53.4222	1.11846	0.512046	2.1843	0.0289403	0.822998	up
chr1:222601176-222601677	36.3483	1.33711	0.571714	2.33878	0.0193468	0.805926	up
chr1:222825694-222826195	62.5338	1.58557	0.463077	3.42399	0.000617082	0.512503	up
chr1:223095340-223095841	22.7799	1.58323	0.518504	3.05345	0.00226225	0.610557	up
chr1:223096127-223096628	19.7426	1.22126	0.532169	2.29488	0.0217402	0.808741	up
chr1:223103098-223103599	69.0358	1.84946	0.529761	3.49113	0.000480991	0.506867	up
chr1:223460706-223461207	49.3777	1.42998	0.560034	2.55337	0.0106686	0.753205	up
chr1:223765104-223765605	92.9618	1.02941	0.523969	1.96464	0.0494561	0.8545	up
chr1:224058228-224058729	73.4236	-1.06979	0.536414	-1.99434	0.046115	0.851111	down
chr1:224782701-224783202	33.3815	1.07422	0.53076	2.02392	0.0429781	0.846101	up
chr1:225209068-225209569	27.8335	2.63478	0.626936	4.20263	2.63835e-05	0.214041	up
chr1:225341591-225342092	13.1111	1.52121	0.566225	2.68658	0.00721885	0.719064	up
chr1:225761798-225762299	22.7513	-1.1284	0.495435	-2.27759	0.0227509	0.812228	down
chr1:226283615-226284116	17.9791	1.542	0.628094	2.45504	0.0140867	0.772834	up
chr1:226535569-226536070	21.6719	1.43399	0.587628	2.4403	0.0146752	0.778335	up
chr1:226536133-226536634	18.468	1.3172	0.608304	2.16537	0.0303593	0.825455	up
chr1:227915625-227916126	33.2248	1.12468	0.549804	2.04559	0.0407964	0.842066	up
chr1:227934724-227935225	141.031	-1.49554	0.451514	-3.31227	0.000925423	0.5631	down
chr1:227996104-227996605	27.5395	-1.10294	0.507925	-2.17147	0.0298956	0.824392	down
chr1:228867626-228868127	22.617	1.09053	0.425206	2.56471	0.0103263	0.748938	up
chr1:228868151-228868652	24.6396	1.02116	0.413413	2.47006	0.013509	0.768662	up
chr1:229098974-229099475	28.7307	1.13781	0.457421	2.48743	0.0128668	0.768249	up
chr1:229207880-229208381	66.9187	1.47791	0.625164	2.36403	0.0180772	0.79864	up
chr1:229323135-229323636	19.9953	1.53755	0.57998	2.65104	0.00802446	0.733494	up
chr1:229665765-229666266	27.6284	1.73111	0.614509	2.81707	0.00484643	0.694213	up
chr1:229848705-229849206	34.31	1.08832	0.531727	2.04676	0.0406815	0.842066	up
chr1:230242335-230242836	26.6424	1.30515	0.480328	2.71721	0.00658352	0.715813	up
chr1:231248680-231249181	23.5018	1.07025	0.423362	2.52799	0.0114718	0.763206	up
chr1:232194294-232194795	22.3549	1.44804	0.560111	2.58527	0.00973039	0.745328	up
chr1:232206991-232207492	27.2748	1.40674	0.576888	2.43849	0.0147486	0.778875	up
chr1:232546247-232546748	20.7988	1.28848	0.572688	2.24988	0.0244562	0.814759	up
chr1:232622889-232623390	55.0844	1.30305	0.542378	2.40247	0.0162848	0.790993	up
chr1:232925768-232926269	28.5199	1.20681	0.530046	2.27681	0.0227977	0.812228	up
chr1:233059294-233059795	14.2186	1.15312	0.49683	2.32095	0.0202896	0.808076	up
chr1:234170627-234171128	30.6487	-1.18786	0.505674	-2.34906	0.0188211	0.803879	down
chr1:234185981-234186482	38.6036	-1.6903	0.486972	-3.47104	0.000518455	0.511513	down
chr1:234716878-234717379	108.342	1.07325	0.490406	2.18849	0.0286338	0.820963	up
chr1:235630285-235630786	52.6715	1.20169	0.566723	2.12042	0.0339709	0.83275	up
chr1:236039611-236040112	81.9489	1.04473	0.379833	2.75049	0.00595055	0.705171	up
chr1:236301515-236302016	27.9499	1.12283	0.495478	2.26615	0.0234419	0.812228	up
chr1:236322109-236322610	31.3405	2.0314	0.721741	2.81458	0.00488409	0.694213	up
chr1:236334829-236335330	26.5195	1.69742	0.569142	2.98242	0.00285978	0.636083	up
chr1:236336659-236337160	39.937	1.20804	0.604971	1.99686	0.0458404	0.851111	up
chr1:236450714-236451215	34.0327	1.97441	0.548883	3.59713	0.000321745	0.445611	up
chr1:237774187-237774688	19.1913	1.50718	0.557992	2.70107	0.00691162	0.717664	up
chr1:238892551-238893052	28.5115	1.03758	0.497457	2.08577	0.0369998	0.836872	up
chr1:239355617-239356118	22.1795	1.84	0.584743	3.14668	0.00165135	0.576833	up
chr1:239446562-239447063	15.3788	1.1943	0.605226	1.97331	0.0484603	0.853481	up
chr1:239814172-239814673	64.0614	-1.34608	0.486771	-2.76533	0.00568645	0.699371	down
chr1:239912461-239912962	64.6994	-1.2359	0.496357	-2.48993	0.0127767	0.767558	down
chr1:240278025-240278526	15.1332	1.13195	0.564237	2.00617	0.0448384	0.850085	up
chr1:240312687-240313188	55.9016	1.35494	0.610523	2.21931	0.0264653	0.816148	up
chr1:240337765-240338266	17.0804	1.4743	0.596622	2.47107	0.0134709	0.768662	up
chr1:240425020-240425521	32.0439	1.43823	0.493865	2.91219	0.00358904	0.668088	up
chr1:240436161-240436662	47.3752	1.70781	0.537366	3.17812	0.00148231	0.576833	up
chr1:240498989-240499490	40.7494	1.15934	0.461741	2.5108	0.0120458	0.764936	up
chr1:240515520-240516021	34.6321	2.37193	0.562343	4.21795	2.46531e-05	0.214041	up
chr1:240522479-240522980	55.0086	1.50766	0.636187	2.36983	0.0177962	0.797764	up
chr1:240539660-240540161	28.4052	1.55475	0.640644	2.42686	0.0152302	0.784298	up
chr1:240597290-240597791	38.446	1.06047	0.485657	2.18357	0.0289941	0.822998	up
chr1:240609472-240609973	26.5512	1.32768	0.588661	2.25543	0.0241065	0.81238	up
chr1:240652826-240653327	20.2244	1.71549	0.591922	2.89817	0.00375345	0.673545	up
chr1:241167025-241167526	19.693	1.8152	0.58928	3.08036	0.00206749	0.605472	up
chr1:241191721-241192222	46.5562	2.11884	0.65531	3.23334	0.00122354	0.576833	up
chr1:241430494-241430995	23.9886	1.13799	0.529004	2.1512	0.0314605	0.830458	up
chr1:242187801-242188302	21.3605	1.50813	0.583479	2.58472	0.00974594	0.745328	up
chr1:242188667-242189168	21.8552	1.38524	0.611393	2.26572	0.0234687	0.812228	up
chr1:242567217-242567718	26.4258	1.18147	0.561621	2.10367	0.0354072	0.834841	up
chr1:243447904-243448405	29.8067	-1.17355	0.52001	-2.25678	0.024022	0.812228	down
chr1:243537500-243538001	26.2095	1.60785	0.762602	2.10837	0.0349987	0.833261	up
chr1:244254029-244254530	30.9237	1.53597	0.521111	2.94749	0.00320366	0.651852	up
chr1:244989817-244990318	36.6277	-1.54243	0.52175	-2.95626	0.00311392	0.64675	down
chr1:245090225-245090726	38.0446	2.04924	0.593624	3.45208	0.00055629	0.512503	up
chr1:245621526-245622027	48.622	1.5369	0.58076	2.64636	0.00813627	0.733494	up
chr1:245648790-245649291	24.0311	1.121	0.552599	2.02859	0.0425002	0.845148	up
chr1:245971013-245971514	22.8422	1.26752	0.483469	2.62173	0.0087485	0.735267	up
chr1:246152003-246152504	93.7511	1.31319	0.66383	1.9782	0.0479057	0.851337	up
chr1:246293667-246294168	31.9775	2.19624	0.580868	3.78097	0.000156221	0.388076	up
chr1:246433364-246433865	24.8934	1.19064	0.564774	2.10817	0.0350166	0.833277	up
chr1:246597380-246597881	75.517	1.42904	0.496673	2.87723	0.00401178	0.680178	up
chr1:246709790-246710291	17.6597	1.24635	0.585169	2.12989	0.0331807	0.832096	up
chr1:246786667-246787168	43.1324	1.77001	0.521012	3.39726	0.000680653	0.513359	up
chr1:246787724-246788225	24.2997	1.28376	0.520996	2.46405	0.0137378	0.770893	up
chr1:246947232-246947733	71.6383	1.42732	0.557471	2.56034	0.0104569	0.750769	up
chr1:247039497-247039998	25.2906	2.41287	0.650831	3.70737	0.000209425	0.419168	up
chr1:247333700-247334201	43.1108	1.13584	0.470804	2.41256	0.015841	0.790212	up
chr1:247677448-247677949	23.3995	2.28644	0.691303	3.30744	0.00094152	0.56637	up
chr1:247857359-247857860	34.2083	1.28655	0.534566	2.40671	0.0160968	0.790212	up
chr2:1231539-1232040	52.8391	1.54541	0.526444	2.93556	0.0033295	0.656899	up
chr2:1509122-1509623	41.1397	-1.04237	0.514807	-2.02478	0.0428898	0.845471	down
chr2:3356721-3357222	34.6528	1.04146	0.499342	2.08567	0.0370083	0.836872	up
chr2:5692047-5692548	20.8485	1.11325	0.483792	2.30109	0.0213864	0.808076	up
chr2:6202666-6203167	66.0567	-1.14002	0.447592	-2.54701	0.0108651	0.755354	down
chr2:6206862-6207363	17.9132	-1.57716	0.6735	-2.34174	0.019194	0.805926	down
chr2:6793359-6793860	49.4634	1.28068	0.431858	2.96552	0.00302177	0.640112	up
chr2:7904260-7904761	29.3252	-1.58445	0.584299	-2.71171	0.00669364	0.716194	down
chr2:7919439-7919940	28.4085	1.49695	0.552796	2.70796	0.00676985	0.716747	up
chr2:8090908-8091409	75.0247	-1.00824	0.376615	-2.6771	0.00742624	0.724032	down
chr2:8201797-8202298	16.76	1.15962	0.568233	2.04074	0.0412764	0.842066	up
chr2:9315393-9315894	33.9355	-1.41619	0.518767	-2.72991	0.00633516	0.710963	down
chr2:9380865-9381366	117.527	-1.23278	0.503349	-2.44916	0.014319	0.776285	down
chr2:10011825-10012326	53.1888	-1.96466	0.543585	-3.61426	0.000301203	0.436468	down
chr2:10012876-10013377	86.203	-2.08313	0.52862	-3.9407	8.12446e-05	0.353087	down
chr2:10013546-10014047	34.7075	-1.48897	0.535179	-2.78219	0.00539931	0.699354	down
chr2:10368451-10368952	36.8051	1.00952	0.415919	2.4272	0.0152158	0.784298	up
chr2:10438609-10439110	37.3935	1.02134	0.467426	2.18502	0.0288871	0.822998	up
chr2:10477423-10477924	31.1927	1.23403	0.487426	2.53173	0.0113503	0.761852	up
chr2:10478860-10479361	32.623	1.54013	0.53394	2.88446	0.00392087	0.675886	up
chr2:10479640-10480141	42.2802	1.91598	0.59136	3.23996	0.00119548	0.576833	up
chr2:10514649-10515150	22.4388	-2.06155	0.641204	-3.21511	0.00130393	0.576833	down
chr2:10535681-10536182	24.4286	-1.00868	0.48523	-2.07877	0.0376389	0.836891	down
chr2:10946936-10947437	32.3164	-1.2615	0.574498	-2.19583	0.0281044	0.818565	down
chr2:11539763-11540264	50.6586	1.30012	0.51923	2.50394	0.012282	0.764991	up
chr2:11542337-11542838	21.9013	1.03901	0.509295	2.04011	0.0413398	0.842066	up
chr2:12486485-12486986	32.2267	-1.42605	0.492876	-2.89331	0.00381201	0.675595	down
chr2:12507214-12507715	43.0267	-1.19861	0.511492	-2.34336	0.019111	0.805185	down
chr2:12607938-12608439	22.0187	-1.32556	0.57074	-2.32254	0.0202041	0.808076	down
chr2:13533205-13533706	16.5354	1.47187	0.624975	2.35508	0.0185185	0.801673	up
chr2:14189891-14190392	16.028	-1.52704	0.593571	-2.57264	0.0100927	0.748371	down
chr2:14524038-14524539	33.3053	-1.20408	0.540238	-2.22879	0.0258276	0.81605	down
chr2:15181964-15182465	25.5935	1.04096	0.469459	2.21737	0.0265978	0.816241	up
chr2:15781900-15782401	38.837	-1.28681	0.472854	-2.72136	0.00650134	0.711018	down
chr2:15940176-15940677	89.2599	-1.00835	0.489726	-2.05901	0.0394938	0.839043	down
chr2:15943271-15943772	45.9705	-1.05922	0.517283	-2.04767	0.0405926	0.842066	down
chr2:16513577-16514078	12.3494	-2.02256	0.712265	-2.83962	0.00451675	0.68462	down
chr2:17578368-17578869	26.223	1.03964	0.520303	1.99815	0.0456999	0.851111	up
chr2:18546621-18547122	35.8159	1.18346	0.389336	3.03969	0.00236825	0.613489	up
chr2:19124074-19124575	20.2697	-1.2344	0.550698	-2.24152	0.0249925	0.81605	down
chr2:19859903-19860404	36.4946	1.25768	0.512186	2.45551	0.0140684	0.772834	up
chr2:20334567-20335068	30.0441	-1.30174	0.443445	-2.93551	0.00333	0.656899	down
chr2:20383210-20383711	26.37	-1.07685	0.491296	-2.19186	0.0283894	0.819378	down
chr2:20601242-20601743	18.7315	-1.13266	0.515122	-2.19883	0.0278902	0.818565	down
chr2:24253245-24253746	21.6554	-1.10713	0.523507	-2.11484	0.034444	0.83275	down
chr2:25234579-25235080	29.476	-1.1725	0.488459	-2.4004	0.0163773	0.792542	down
chr2:26080326-26080827	25.082	-1.55222	0.574364	-2.7025	0.00688205	0.717664	down
chr2:26456542-26457043	45.4436	1.20788	0.465572	2.59439	0.00947577	0.74396	up
chr2:26457105-26457606	42.9711	1.09132	0.468709	2.32836	0.0198931	0.806344	up
chr2:27796996-27797497	42.5537	1.09113	0.474632	2.29889	0.0215113	0.808076	up
chr2:28277460-28277961	65.0893	1.88564	0.600412	3.14057	0.00168618	0.576833	up
chr2:28318704-28319205	32.4691	1.50856	0.570946	2.64221	0.0082366	0.733494	up
chr2:28545776-28546277	55.7478	1.06892	0.40909	2.61292	0.00897714	0.735906	up
chr2:29068474-29068975	43.4151	1.04228	0.513684	2.02903	0.0424551	0.845148	up
chr2:29663355-29663856	26.9701	-1.17986	0.470105	-2.50979	0.0120804	0.764936	down
chr2:29878861-29879362	94.7061	-1.07764	0.440159	-2.4483	0.0143533	0.776628	down
chr2:31256901-31257402	32.0085	1.12315	0.506668	2.21675	0.0266405	0.816241	up
chr2:31271963-31272464	47.3736	1.29193	0.56972	2.26766	0.0233501	0.812228	up
chr2:31285908-31286409	34.5236	1.17131	0.508263	2.30453	0.021193	0.808076	up
chr2:31496533-31497034	50.4964	-1.69492	0.594717	-2.84997	0.00437239	0.68462	down
chr2:33265816-33266317	31.2315	-1.02483	0.495237	-2.06938	0.0385109	0.837819	down
chr2:34317708-34318209	25.7922	1.10144	0.52061	2.11566	0.0343735	0.83275	up
chr2:38070871-38071372	26.521	-1.08248	0.548434	-1.97377	0.0484082	0.852991	down
chr2:38092165-38092666	56.5649	-1.02349	0.375896	-2.72281	0.00647295	0.711018	down
chr2:38763155-38763656	19.1156	1.07503	0.52777	2.03693	0.0416572	0.843034	up
chr2:39447443-39447944	24.7866	-1.15278	0.564313	-2.0428	0.0410724	0.842066	down
chr2:39696054-39696555	34.8545	1.0742	0.482144	2.22798	0.0258822	0.81605	up
chr2:39837842-39838343	45.1128	1.35019	0.481453	2.8044	0.005041	0.697443	up
chr2:39838377-39838878	41.6585	2.03399	0.577287	3.52336	0.000426111	0.488833	up
chr2:39839205-39839706	32.5207	1.38916	0.549481	2.52813	0.0114671	0.763206	up
chr2:40087341-40087842	42.4838	1.49385	0.57122	2.61519	0.00891766	0.735906	up
chr2:40087915-40088416	21.5258	1.55047	0.64925	2.38809	0.0169361	0.795408	up
chr2:41068652-41069153	14.6274	1.60189	0.577068	2.77591	0.0055048	0.699354	up
chr2:42996464-42996965	15.8297	1.04394	0.493799	2.11409	0.0345072	0.832839	up
chr2:43303774-43304275	53.3159	1.02911	0.413292	2.49004	0.0127729	0.767558	up
chr2:43472489-43472990	23.8368	1.01263	0.493168	2.05331	0.0400428	0.841109	up
chr2:44598265-44598766	18.7576	-1.19989	0.555766	-2.15897	0.0308521	0.829008	down
chr2:44747175-44747676	55.331	-1.05962	0.461219	-2.29743	0.0215942	0.8084	down
chr2:44937717-44938218	55.0252	-1.4309	0.507373	-2.82021	0.00479926	0.694213	down
chr2:44938991-44939492	45.0048	-1.13948	0.455413	-2.50207	0.0123468	0.765677	down
chr2:45388668-45389169	18.2395	-1.39222	0.640303	-2.17431	0.0296817	0.824164	down
chr2:45626614-45627115	45.5901	1.17024	0.42477	2.75499	0.00586946	0.704877	up
chr2:47198992-47199493	60.7367	-1.40973	0.569637	-2.47478	0.0133317	0.768662	down
chr2:47686004-47686505	36.3713	-1.6188	0.65417	-2.47459	0.0133388	0.768662	down
chr2:48144765-48145266	25.4664	1.14159	0.527201	2.16538	0.0303589	0.825455	up
chr2:48719081-48719582	61.3993	1.11445	0.435177	2.56092	0.0104395	0.750257	up
chr2:48849848-48850349	47.0497	1.0121	0.473724	2.13647	0.0326414	0.831249	up
chr2:48938164-48938665	19.8687	1.44935	0.646272	2.24263	0.0249205	0.81605	up
chr2:48993833-48994334	16.332	1.36111	0.636503	2.13841	0.0324832	0.831	up
chr2:52220292-52220793	46.6988	1.15346	0.532777	2.16499	0.0303886	0.825455	up
chr2:53583503-53584004	27.1246	1.63384	0.593321	2.75371	0.00589233	0.704877	up
chr2:54599791-54600292	61.2034	1.14893	0.380541	3.0192	0.00253443	0.619619	up
chr2:54609691-54610192	18.2601	1.32098	0.501098	2.63617	0.00838476	0.733494	up
chr2:54619574-54620075	47.7883	1.99252	0.545336	3.65375	0.000258437	0.419168	up
chr2:54624737-54625238	26.0006	1.02104	0.516477	1.97693	0.0480496	0.851695	up
chr2:55290688-55291189	23.0058	1.33351	0.447215	2.98181	0.0028655	0.636083	up
chr2:55390962-55391463	23.2688	1.10968	0.504511	2.19951	0.0278419	0.818565	up
chr2:55793514-55794015	40.8161	-1.38095	0.544351	-2.53687	0.0111848	0.757925	down
chr2:60188919-60189420	27.2217	-1.78809	0.640836	-2.79025	0.00526681	0.699354	down
chr2:60416177-60416678	48.4413	-1.11751	0.300077	-3.72406	0.000196043	0.419168	down
chr2:62424843-62425344	23.2811	-1.05312	0.474352	-2.22012	0.0264104	0.81605	down
chr2:63027150-63027651	39.8741	-1.11808	0.537924	-2.07851	0.0376626	0.836891	down
chr2:63056695-63057196	25.1976	-1.00439	0.488543	-2.05588	0.0397943	0.841109	down
chr2:63058147-63058648	22.9739	-1.07245	0.517492	-2.07239	0.0382289	0.837819	down
chr2:63059742-63060243	50.6038	-1.4509	0.439254	-3.30311	0.000956195	0.56637	down
chr2:63530631-63531132	23.9233	-1.76266	0.578021	-3.04947	0.00229242	0.610557	down
chr2:65338381-65338882	20.5229	-2.29696	0.580202	-3.95889	7.52987e-05	0.348898	down
chr2:65728777-65729278	34.2979	-1.40206	0.494342	-2.83621	0.00456523	0.68462	down
chr2:67436161-67436662	15.3176	1.01072	0.514769	1.96344	0.0495948	0.8545	up
chr2:68918415-68918916	15.1918	1.51954	0.611636	2.48438	0.0129776	0.768249	up
chr2:68952819-68953320	29.6394	1.48316	0.497794	2.97947	0.00288747	0.636083	up
chr2:71184154-71184655	17.8432	-2.02502	0.590933	-3.42682	0.000610687	0.512503	down
chr2:74695641-74696142	21.9918	-1.07453	0.519389	-2.06884	0.0385615	0.837819	down
chr2:74952550-74953051	19.4812	1.02741	0.516087	1.99076	0.0465072	0.85124	up
chr2:75528172-75528673	21.9432	1.26349	0.53596	2.35744	0.0184013	0.801361	up
chr2:76193022-76193523	28.3202	-2.14204	0.628727	-3.40695	0.000656933	0.512503	down
chr2:76273276-76273777	17.3759	-1.58452	0.536603	-2.95287	0.00314836	0.648053	down
chr2:76274125-76274626	23.0859	-1.66686	0.531509	-3.13608	0.00171222	0.576833	down
chr2:76429345-76429846	16.1197	-1.74694	0.636713	-2.74368	0.00607548	0.707353	down
chr2:76793024-76793525	17.6422	1.63418	0.620525	2.63354	0.00844992	0.733494	up
chr2:77091726-77092227	27.4361	1.40138	0.702007	1.99624	0.0459076	0.851111	up
chr2:77753996-77754497	17.4542	1.48486	0.592549	2.50589	0.0122145	0.764936	up
chr2:79788896-79789397	14.1126	1.29705	0.644896	2.01126	0.0442982	0.84933	up
chr2:81087623-81088124	22.7971	1.18384	0.555099	2.13266	0.0329523	0.831249	up
chr2:81858921-81859422	12.6019	1.37606	0.560369	2.45563	0.0140639	0.772834	up
chr2:81912369-81912870	16.4131	1.2519	0.578894	2.16258	0.0305737	0.827094	up
chr2:82993528-82994029	54.7964	-1.13644	0.579255	-1.9619	0.049774	0.854936	down
chr2:84104082-84104583	27.8853	-1.48745	0.592254	-2.5115	0.0120219	0.764936	down
chr2:85053782-85054283	52.2365	-1.87242	0.558716	-3.3513	0.000804344	0.541862	down
chr2:85457760-85458261	25.7605	-1.65974	0.552039	-3.00656	0.00264223	0.621939	down
chr2:85844381-85844882	27.4373	1.08837	0.537693	2.02416	0.0429541	0.845934	up
chr2:95240055-95240556	26.2181	1.20586	0.593724	2.031	0.0422547	0.845148	up
chr2:96819139-96819640	78.4732	1.03419	0.43507	2.37706	0.0174513	0.797764	up
chr2:98414185-98414686	37.23	1.01958	0.499606	2.04076	0.0412746	0.842066	up
chr2:98560174-98560675	56.5781	1.01307	0.498446	2.03245	0.0421081	0.845148	up
chr2:98583925-98584426	40.1807	1.28899	0.607069	2.1233	0.0337288	0.83275	up
chr2:99317177-99317678	17.7626	1.13269	0.539081	2.10115	0.0356279	0.835401	up
chr2:99880106-99880607	22.3579	-1.43681	0.581042	-2.47282	0.0134053	0.768662	down
chr2:100344396-100344897	18.3896	1.45335	0.571102	2.54482	0.0109335	0.75615	up
chr2:102001670-102002171	14.8071	-1.02931	0.490816	-2.09714	0.0359815	0.835953	down
chr2:102190447-102190948	23.9359	1.08868	0.466893	2.33176	0.0197134	0.805926	up
chr2:103386859-103387360	12.7984	1.40477	0.658844	2.13218	0.032992	0.831249	up
chr2:105387145-105387646	22.2568	1.04539	0.512578	2.03948	0.0414023	0.842066	up
chr2:105646146-105646647	33.7852	1.36405	0.518908	2.62869	0.00857146	0.734641	up
chr2:105785343-105785844	29.0309	1.34055	0.501293	2.67418	0.00749122	0.727229	up
chr2:106168597-106169098	25.9152	1.03422	0.379908	2.72229	0.0064832	0.711018	up
chr2:106355187-106355688	22.4954	1.55927	0.61945	2.51718	0.0118298	0.763636	up
chr2:107197521-107198022	32.5077	1.31788	0.599269	2.19915	0.0278674	0.818565	up
chr2:107746851-107747352	23.854	1.72567	0.630357	2.7376	0.00618885	0.710963	up
chr2:108128221-108128722	20.5109	1.89603	0.617248	3.07176	0.00212803	0.609123	up
chr2:108240870-108241371	26.6946	1.46168	0.55749	2.6219	0.00874416	0.735267	up
chr2:108300590-108301091	35.8465	1.19723	0.518457	2.30921	0.0209317	0.808076	up
chr2:108302984-108303485	18.9383	1.03967	0.525419	1.97874	0.0478456	0.85124	up
chr2:108340689-108341190	19.1666	1.05108	0.513	2.0489	0.0404722	0.842066	up
chr2:108884061-108884562	19.1955	1.22685	0.568516	2.15799	0.0309283	0.829637	up
chr2:108935176-108935677	35.1027	1.62352	0.439623	3.69298	0.000221641	0.419168	up
chr2:109660036-109660537	19.9399	1.00055	0.440364	2.2721	0.0230807	0.812228	up
chr2:109675590-109676091	71.4753	1.23019	0.477606	2.57574	0.0100026	0.748108	up
chr2:111221673-111222174	27.9887	1.05259	0.450253	2.33777	0.0193994	0.805926	up
chr2:111963349-111963850	43.9513	1.06666	0.364973	2.92256	0.00347167	0.6668	up
chr2:112028264-112028765	21.435	1.31959	0.526289	2.50734	0.0121642	0.764936	up
chr2:113118189-113118690	34.5714	1.18317	0.54022	2.19016	0.0285129	0.819896	up
chr2:113601920-113602421	61.5619	-1.1314	0.38095	-2.96993	0.00297865	0.636083	down
chr2:114642316-114642817	22.9943	1.317	0.55762	2.36182	0.0181856	0.799823	up
chr2:114968752-114969253	57.4552	1.31264	0.551897	2.37842	0.0173869	0.797764	up
chr2:115161160-115161661	52.9663	1.21967	0.521926	2.33686	0.0194465	0.805926	up
chr2:115161857-115162358	46.479	1.46095	0.470935	3.10224	0.00192063	0.593929	up
chr2:115400925-115401426	20.3654	1.41565	0.510662	2.77218	0.00556815	0.699354	up
chr2:115609915-115610416	57.0351	1.07146	0.445625	2.40441	0.0161988	0.790212	up
chr2:118095162-118095663	19.486	1.25143	0.478908	2.6131	0.0089725	0.735906	up
chr2:120548667-120549168	30.8097	1.05314	0.531332	1.98208	0.0474705	0.85124	up
chr2:121567904-121568405	19.8481	1.04447	0.500947	2.085	0.0370696	0.836872	up
chr2:122018995-122019496	32.5997	1.09888	0.537145	2.04579	0.0407772	0.842066	up
chr2:123095263-123095764	33.3736	-1.14413	0.581857	-1.96635	0.049258	0.854111	down
chr2:124034221-124034722	17.492	-1.39216	0.581247	-2.39513	0.0166144	0.79429	down
chr2:126111963-126112464	18.6266	1.00361	0.467853	2.14515	0.0319411	0.831	up
chr2:127950985-127951486	38.6533	1.04339	0.464322	2.24713	0.0246317	0.81605	up
chr2:129192875-129193376	17.624	1.33759	0.604033	2.21443	0.0267989	0.816241	up
chr2:130187749-130188250	22.0272	1.20662	0.520821	2.31677	0.0205161	0.808076	up
chr2:131681548-131682049	37.8022	1.04975	0.414371	2.53335	0.0112977	0.761088	up
chr2:132839193-132839694	12.2884	1.6113	0.644823	2.49883	0.0124603	0.766806	up
chr2:133412712-133413213	32.2068	1.00723	0.458799	2.19537	0.0281371	0.818699	up
chr2:133421593-133422094	57.5848	1.40637	0.456962	3.07765	0.00208641	0.607206	up
chr2:133435254-133435755	30.5074	1.4912	0.514555	2.89803	0.0037551	0.673545	up
chr2:133574588-133575089	62.425	1.14621	0.480541	2.38525	0.0170675	0.795408	up
chr2:134177577-134178078	31.268	1.0208	0.51302	1.98978	0.0466151	0.85124	up
chr2:134368111-134368612	47.5352	1.23108	0.478706	2.57168	0.0101208	0.748371	up
chr2:134457764-134458265	101.918	1.20387	0.459244	2.62143	0.0087563	0.735267	up
chr2:134628370-134628871	38.1657	1.25673	0.597921	2.10183	0.0355679	0.835401	up
chr2:134825694-134826195	32.3177	1.10651	0.524929	2.10792	0.0350381	0.833278	up
chr2:135049558-135050059	41.8938	1.01481	0.500213	2.02876	0.0424823	0.845148	up
chr2:135973968-135974469	27.0005	1.07303	0.544898	1.96924	0.0489259	0.85376	up
chr2:136104970-136105471	73.1393	1.41333	0.509352	2.77476	0.00552421	0.699354	up
chr2:137245179-137245680	16.8003	1.3823	0.611489	2.26055	0.0237874	0.812228	up
chr2:137525621-137526122	62.348	1.11702	0.5609	1.99148	0.0464281	0.85124	up
chr2:138652165-138652666	30.7089	1.24583	0.618157	2.0154	0.0438632	0.84933	up
chr2:141557322-141557823	26.7588	-1.08786	0.513552	-2.11831	0.0341489	0.83275	down
chr2:142777412-142777913	24.4531	1.22411	0.457003	2.67857	0.00739369	0.723105	up
chr2:145431581-145432082	31.7188	1.0247	0.443795	2.30896	0.0209459	0.808076	up
chr2:145729433-145729934	17.0528	1.30982	0.484938	2.701	0.00691311	0.717664	up
chr2:147031826-147032327	20.801	1.26828	0.63065	2.01106	0.0443187	0.84933	up
chr2:148607492-148607993	73.9737	1.28387	0.435668	2.9469	0.00320978	0.651852	up
chr2:155351074-155351575	23.9111	1.114	0.543405	2.05004	0.0403607	0.842066	up
chr2:156088511-156089012	57.7242	1.08417	0.493004	2.1991	0.0278707	0.818565	up
chr2:156707920-156708421	22.0528	-1.11874	0.565674	-1.97772	0.0479605	0.851695	down
chr2:157395729-157396230	34.9187	1.5137	0.444264	3.40721	0.000656315	0.512503	up
chr2:157931493-157931994	15.8056	1.72721	0.633369	2.72701	0.00639102	0.710963	up
chr2:157932753-157933254	35.8208	1.97584	0.654769	3.01761	0.00254775	0.619619	up
chr2:158593888-158594389	29.8054	1.93201	0.607496	3.18028	0.00147134	0.576833	up
chr2:158786765-158787266	24.5261	1.56835	0.528064	2.97001	0.00297792	0.636083	up
chr2:158905743-158906244	31.5333	1.71266	0.485038	3.53098	0.000414028	0.488833	up
chr2:158998403-158998904	37.5084	1.00258	0.48531	2.06586	0.0388416	0.83857	up
chr2:158999471-158999972	37.473	1.14172	0.41471	2.75306	0.00590406	0.704877	up
chr2:159060454-159060955	15.0994	1.10698	0.486334	2.27617	0.0228357	0.812228	up
chr2:159600709-159601210	30.6061	-1.00689	0.475029	-2.11964	0.0340361	0.83275	down
chr2:161573334-161573835	22.216	1.41066	0.58829	2.3979	0.0164892	0.792965	up
chr2:162587712-162588213	27.2092	1.29646	0.617785	2.09856	0.0358561	0.835401	up
chr2:162768564-162769065	24.9533	1.63868	0.561297	2.91945	0.00350647	0.668088	up
chr2:164694118-164694619	24.3961	1.04357	0.525901	1.98435	0.0472164	0.85124	up
chr2:164702865-164703366	16.4798	1.36739	0.542279	2.52157	0.0116834	0.763636	up
chr2:164898404-164898905	25.5222	1.46217	0.523334	2.79395	0.0052069	0.698318	up
chr2:165408088-165408589	19.3806	1.32043	0.578958	2.28071	0.0225658	0.811676	up
chr2:165413031-165413532	34.6594	2.16233	0.641519	3.37064	0.000749944	0.537058	up
chr2:165568375-165568876	25.0731	1.2328	0.584514	2.1091	0.0349356	0.832856	up
chr2:165617671-165618172	35.5719	1.24708	0.562047	2.21883	0.0264986	0.816237	up
chr2:165627395-165627896	24.713	1.53219	0.596657	2.56796	0.0102299	0.748509	up
chr2:168570986-168571487	51.596	1.0415	0.416045	2.50333	0.0123032	0.764991	up
chr2:168795988-168796489	25.0432	1.2047	0.475013	2.53615	0.011208	0.757981	up
chr2:168797162-168797663	18.2069	1.28548	0.525714	2.44521	0.0144769	0.778335	up
chr2:168814014-168814515	39.4943	2.72932	0.625944	4.36033	1.29868e-05	0.214041	up
chr2:168856464-168856965	93.5391	1.39429	0.508302	2.74303	0.00608753	0.707353	up
chr2:169848891-169849392	35.4294	2.15058	0.542524	3.96402	7.36971e-05	0.348898	up
chr2:171530290-171530791	46.2536	1.21063	0.499077	2.42574	0.0152771	0.784298	up
chr2:172008665-172009166	24.0563	-1.23023	0.526039	-2.33866	0.0193532	0.805926	down
chr2:172246594-172247095	40.7174	1.84162	0.501391	3.67302	0.0002397	0.419168	up
chr2:172253734-172254235	38.6477	1.10654	0.430454	2.57065	0.0101509	0.748371	up
chr2:175445241-175445742	14.2096	1.24853	0.632141	1.97509	0.0482583	0.852565	up
chr2:175801670-175802171	21.1477	1.48364	0.575496	2.57803	0.00993653	0.747589	up
chr2:175805470-175805971	22.1206	1.6696	0.558294	2.99053	0.0027849	0.636083	up
chr2:176079840-176080341	29.9142	2.01949	0.602787	3.35026	0.000807365	0.541862	up
chr2:176122447-176122948	28.9486	1.34946	0.517345	2.60844	0.00909567	0.736834	up
chr2:176361091-176361592	18.5606	1.25846	0.615891	2.04332	0.0410208	0.842066	up
chr2:176734282-176734783	18.0071	1.95125	0.683315	2.85556	0.0042961	0.68462	up
chr2:176768156-176768657	21.7371	1.05921	0.520026	2.03684	0.0416658	0.843034	up
chr2:178132685-178133186	65.4664	1.05168	0.350812	2.99786	0.00271886	0.630377	up
chr2:178327542-178328043	29.4348	1.15698	0.428846	2.6979	0.00697788	0.717664	up
chr2:179240552-179241053	44.5851	1.12612	0.344818	3.26584	0.00109139	0.575819	up
chr2:179629777-179630278	61.6362	1.05063	0.530564	1.98022	0.0476786	0.85124	up
chr2:179749057-179749558	44.7057	1.40289	0.461053	3.0428	0.00234385	0.611213	up
chr2:180141600-180142101	21.5759	1.38673	0.595458	2.32884	0.0198673	0.805926	up
chr2:181330865-181331366	20.6746	1.67229	0.60078	2.78354	0.00537698	0.699354	up
chr2:181671487-181671988	24.6046	1.80914	0.61909	2.92225	0.00347512	0.6668	up
chr2:181680420-181680921	26.5012	1.27295	0.580329	2.19349	0.0282718	0.819305	up
chr2:181954924-181955425	33.2394	1.059	0.456944	2.31757	0.0204726	0.808076	up
chr2:181957641-181958142	38.8438	1.13519	0.425279	2.66929	0.00760128	0.730774	up
chr2:182030799-182031300	36.4455	-1.18242	0.596858	-1.98108	0.0475826	0.85124	down
chr2:182377647-182378148	28.727	1.4004	0.524612	2.66941	0.0075985	0.730774	up
chr2:182803772-182804273	26.8415	1.87112	0.702206	2.66464	0.00770714	0.733494	up
chr2:185338099-185338600	29.3311	-1.21412	0.470933	-2.57811	0.00993422	0.747589	down
chr2:185864500-185865001	27.1163	2.07754	0.679494	3.05748	0.00223203	0.610557	up
chr2:187003028-187003529	20.5214	-1.60437	0.516976	-3.10337	0.00191332	0.593929	down
chr2:187519708-187520209	58.989	1.07348	0.520735	2.06147	0.0392578	0.838884	up
chr2:188099612-188100113	29.0548	1.35293	0.482002	2.8069	0.00500206	0.697443	up
chr2:188280648-188281149	44.6161	2.65074	0.627873	4.22177	2.42387e-05	0.214041	up
chr2:188283468-188283969	14.6995	1.14859	0.519266	2.21195	0.0269702	0.816241	up
chr2:188285016-188285517	27.1158	1.65136	0.537099	3.0746	0.00210789	0.609123	up
chr2:189181673-189182174	13.5348	1.14677	0.502346	2.28282	0.0224407	0.811272	up
chr2:190384939-190385440	20.7923	1.10536	0.507006	2.18017	0.0292448	0.823323	up
chr2:190578482-190578983	41.3623	1.0247	0.47224	2.16987	0.0300166	0.824545	up
chr2:190760342-190760843	54.6921	-1.26322	0.509862	-2.47757	0.0132281	0.768662	down
chr2:191742937-191743438	13.2436	1.5389	0.619026	2.486	0.0129186	0.768249	up
chr2:193868736-193869237	28.5355	1.08293	0.550659	1.96661	0.0492284	0.854111	up
chr2:197571796-197572297	18.0398	-1.15644	0.525909	-2.19893	0.0278831	0.818565	down
chr2:197871674-197872175	27.9756	1.42672	0.567687	2.51322	0.0119635	0.764936	up
chr2:199880192-199880693	15.8629	1.52235	0.567745	2.6814	0.00733157	0.719982	up
chr2:200130629-200131130	34.165	1.05303	0.411763	2.55736	0.010547	0.752635	up
chr2:200679139-200679640	18.4904	1.00935	0.423098	2.38562	0.0170505	0.795408	up
chr2:202574507-202575008	30.2058	1.08942	0.442295	2.4631	0.013774	0.770893	up
chr2:202717903-202718404	27.0353	1.16259	0.478251	2.43092	0.0150603	0.782524	up
chr2:203030488-203030989	51.9869	1.58984	0.445586	3.56797	0.000359761	0.459345	up
chr2:203123836-203124337	30.1263	1.0639	0.500685	2.12488	0.0335963	0.83275	up
chr2:203254571-203255072	18.3911	1.06153	0.526106	2.01771	0.043621	0.848977	up
chr2:203722329-203722830	21.2665	1.62759	0.515607	3.15664	0.00159597	0.576833	up
chr2:205235353-205235854	22.2227	-1.18962	0.561747	-2.11771	0.0341997	0.83275	down
chr2:205361199-205361700	17.9119	-1.22486	0.56982	-2.14956	0.03159	0.830458	down
chr2:205771057-205771558	44.4175	1.2078	0.486086	2.48475	0.0129641	0.768249	up
chr2:205776028-205776529	52.1109	1.1113	0.401063	2.77089	0.00559032	0.699354	up
chr2:205860533-205861034	23.0746	1.07361	0.520931	2.06094	0.0393091	0.838884	up
chr2:205902623-205903124	25.0851	1.42396	0.480639	2.96264	0.00305016	0.640112	up
chr2:206207262-206207763	22.5219	1.24486	0.522075	2.38444	0.0171051	0.79608	up
chr2:206624346-206624847	21.5606	1.97653	0.536826	3.68189	0.000231513	0.419168	up
chr2:207082584-207083085	38.6312	1.08593	0.459534	2.3631	0.0181226	0.79864	up
chr2:207089194-207089695	49.1176	1.69895	0.493972	3.43936	0.000583099	0.512503	up
chr2:207257419-207257920	49.5983	1.02065	0.51359	1.98728	0.0468915	0.85124	up
chr2:209389105-209389606	19.0957	1.42418	0.63913	2.22831	0.02586	0.81605	up
chr2:209476835-209477336	33.2704	1.11102	0.532419	2.08673	0.0369122	0.836872	up
chr2:209495059-209495560	44.4716	1.07631	0.382978	2.81037	0.00494847	0.697443	up
chr2:212935739-212936240	18.7184	1.33836	0.502217	2.6649	0.00770119	0.733494	up
chr2:215702081-215702582	40.7808	1.05521	0.46766	2.25637	0.0240477	0.812228	up
chr2:216315906-216316407	54.4432	-1.52086	0.5757	-2.64175	0.00824784	0.733494	down
chr2:216316632-216317133	25.5799	-1.28589	0.579111	-2.22045	0.0263882	0.81605	down
chr2:216373403-216373904	22.4158	-1.18296	0.550149	-2.15025	0.0315353	0.830458	down
chr2:216573117-216573618	43.9222	1.08187	0.430346	2.51396	0.0119382	0.764936	up
chr2:216632298-216632799	30.2084	1.37526	0.490168	2.8057	0.00502079	0.697443	up
chr2:216739527-216740028	17.8591	1.15884	0.549331	2.10955	0.0348975	0.832839	up
chr2:217047239-217047740	39.0469	1.35369	0.520019	2.60314	0.00923733	0.740348	up
chr2:218310754-218311255	37.4778	1.27831	0.44821	2.85204	0.00434397	0.68462	up
chr2:218312179-218312680	95.4837	1.13235	0.412656	2.74406	0.00606848	0.707353	up
chr2:219060762-219061263	50.6375	1.25108	0.433865	2.88357	0.00393189	0.676111	up
chr2:219081173-219081674	26.6464	2.03036	0.601335	3.37642	0.000734352	0.534201	up
chr2:219081940-219082441	29.677	1.47345	0.556802	2.64628	0.00813833	0.733494	up
chr2:219107803-219108304	34.9712	1.09083	0.5222	2.08892	0.0367149	0.836872	up
chr2:219110532-219111033	19.5946	1.09389	0.481332	2.27262	0.023049	0.812228	up
chr2:219111457-219111958	51.9692	1.56347	0.537714	2.90763	0.00364176	0.668088	up
chr2:219116725-219117226	34.3316	1.2375	0.471474	2.62474	0.00867153	0.734641	up
chr2:219451629-219452130	28.1033	1.09118	0.493052	2.21312	0.0268891	0.816241	up
chr2:219453691-219454192	50.1778	1.96818	0.584101	3.36958	0.000752821	0.537058	up
chr2:219460505-219461006	46.8079	1.1647	0.520954	2.2357	0.0253716	0.81605	up
chr2:219475716-219476217	44.868	1.94059	0.554341	3.50071	0.000464023	0.496548	up
chr2:219532066-219532567	43.3945	1.12243	0.457174	2.45516	0.0140824	0.772834	up
chr2:219772072-219772573	26.5491	1.90829	0.642266	2.97118	0.00296657	0.636083	up
chr2:219968709-219969210	31.9259	1.50563	0.529681	2.84252	0.00447581	0.68462	up
chr2:220279365-220279866	25.7015	1.11171	0.552861	2.01083	0.0443437	0.84933	up
chr2:221253183-221253684	15.9383	1.39966	0.577583	2.42331	0.01538	0.784575	up
chr2:221254288-221254789	68.3393	1.82735	0.517737	3.52951	0.000416337	0.488833	up
chr2:222141942-222142443	15.4948	1.85781	0.662644	2.80364	0.00505299	0.697443	up
chr2:223089978-223090479	20.4171	-1.33634	0.600457	-2.22553	0.0260456	0.81605	down
chr2:223538129-223538630	31.2002	1.52953	0.573167	2.66855	0.00761792	0.730858	up
chr2:224147121-224147622	14.2097	-1.23398	0.581424	-2.12235	0.0338087	0.83275	down
chr2:224818047-224818548	23.8846	1.79721	0.566976	3.16982	0.00152534	0.576833	up
chr2:225980844-225981345	20.5039	2.33311	0.635216	3.67294	0.000239774	0.419168	up
chr2:226216514-226217015	22.2929	1.09212	0.510992	2.13725	0.032578	0.831249	up
chr2:226267459-226267960	24.9442	1.58728	0.615417	2.5792	0.00990285	0.74675	up
chr2:226267982-226268483	31.2184	1.4615	0.657721	2.22206	0.0262791	0.81605	up
chr2:226320419-226320920	41.5886	1.2273	0.40489	3.0312	0.00243588	0.614085	up
chr2:226647611-226648112	46.8942	1.43865	0.533941	2.6944	0.00705162	0.718338	up
chr2:226648159-226648660	30.6851	1.21725	0.496069	2.45379	0.0141358	0.773891	up
chr2:226740240-226740741	34.8922	1.05886	0.508167	2.08369	0.037188	0.836872	up
chr2:227303507-227304008	15.4	1.89439	0.613786	3.0864	0.00202599	0.604806	up
chr2:227518079-227518580	33.3424	1.17689	0.488115	2.41108	0.0159053	0.790212	up
chr2:227666534-227667035	24.6688	1.02045	0.449368	2.27085	0.0231562	0.812228	up
chr2:227761912-227762413	25.189	-1.10946	0.487893	-2.27399	0.0229668	0.812228	down
chr2:228612993-228613494	25.239	-1.51964	0.605403	-2.51013	0.0120687	0.764936	down
chr2:229159996-229160497	33.9668	1.71688	0.575964	2.98088	0.00287422	0.636083	up
chr2:229206505-229207006	19.8369	2.06828	0.650467	3.17968	0.00147437	0.576833	up
chr2:229419693-229420194	25.2104	1.31805	0.527481	2.49876	0.012463	0.766806	up
chr2:229438734-229439235	20.3396	1.45852	0.594124	2.45491	0.0140919	0.772834	up
chr2:230085646-230086147	16.2723	-1.54574	0.587571	-2.63073	0.0085201	0.734213	down
chr2:231118107-231118608	23.2681	1.02296	0.470548	2.17397	0.029707	0.824164	up
chr2:231457037-231457538	27.649	1.16996	0.436526	2.68017	0.00735855	0.720889	up
chr2:231590602-231591103	62.616	1.39291	0.466254	2.98744	0.00281325	0.636083	up
chr2:232386517-232387018	39.3763	1.14952	0.377263	3.04701	0.00231132	0.611213	up
chr2:233513233-233513734	26.6741	1.00754	0.442147	2.27875	0.022682	0.812228	up
chr2:233691362-233691863	33.8555	1.38561	0.468952	2.95469	0.0031298	0.646911	up
chr2:233691949-233692450	14.3957	1.25531	0.537411	2.33584	0.0194996	0.805926	up
chr2:233692590-233693091	19.5743	1.46197	0.472995	3.09087	0.00199573	0.599438	up
chr2:233940819-233941320	23.3325	1.77254	0.538267	3.29304	0.000991092	0.571329	up
chr2:234060167-234060668	19.2943	1.93711	0.614274	3.15349	0.00161329	0.576833	up
chr2:234330853-234331354	26.186	1.18823	0.508468	2.33688	0.0194454	0.805926	up
chr2:234395740-234396241	29.1195	1.20079	0.562468	2.13486	0.0327726	0.831249	up
chr2:234405381-234405882	106.021	1.16633	0.399183	2.92179	0.00348031	0.666877	up
chr2:234586373-234586874	13.5761	1.53528	0.662313	2.31806	0.0204463	0.808076	up
chr2:234939473-234939974	24.1037	1.3639	0.496158	2.74893	0.00597898	0.706068	up
chr2:234949651-234950152	46.4713	1.05476	0.471499	2.23703	0.0252845	0.81605	up
chr2:234998437-234998938	110.634	1.03539	0.464494	2.22908	0.0258088	0.81605	up
chr2:235370924-235371425	26.0303	1.09447	0.500391	2.18723	0.028726	0.821948	up
chr2:235591890-235592391	31.3909	1.08006	0.462299	2.33628	0.0194765	0.805926	up
chr2:235968533-235969034	37.3233	1.4636	0.557704	2.62433	0.00868186	0.734641	up
chr2:236526753-236527254	27.7511	2.1185	0.502909	4.2125	2.52565e-05	0.214041	up
chr2:236559249-236559750	17.9202	1.75555	0.497135	3.53134	0.000413456	0.488833	up
chr2:236607776-236608277	20.3253	1.18247	0.546368	2.16424	0.0304462	0.82553	up
chr2:236659680-236660181	25.6425	1.01768	0.46575	2.18503	0.0288868	0.822998	up
chr2:236665600-236666101	18.9911	-1.4224	0.566943	-2.50889	0.012111	0.764936	down
chr2:236680358-236680859	25.3918	1.21299	0.578665	2.09619	0.0360655	0.835953	up
chr2:236826945-236827446	44.9477	1.88597	0.577487	3.26582	0.00109146	0.575819	up
chr2:237273480-237273981	20.1728	1.5034	0.598204	2.51318	0.0119648	0.764936	up
chr2:237770234-237770735	22.6905	1.43786	0.603901	2.38096	0.0172676	0.79724	up
chr2:238005483-238005984	19.5672	1.15815	0.524923	2.20631	0.027362	0.817982	up
chr2:238170293-238170794	65.8605	1.43258	0.498268	2.87513	0.00403861	0.680436	up
chr2:238466054-238466555	27.2088	1.03506	0.499963	2.07027	0.0384266	0.837819	up
chr2:238948371-238948872	67.8035	-1.11379	0.545876	-2.04037	0.0413138	0.842066	down
chr2:239098312-239098813	24.3193	1.06926	0.514501	2.07825	0.037686	0.836891	up
chr2:239630873-239631374	20.5013	-1.08512	0.552364	-1.9645	0.0494725	0.8545	down
chr2:239802366-239802867	19.3965	1.52357	0.605417	2.51656	0.0118508	0.763636	up
chr2:241285232-241285733	46.5156	1.35479	0.548874	2.46831	0.0135751	0.768662	up
chr2:241286347-241286848	29.5358	1.22703	0.509601	2.40783	0.0160476	0.790212	up
chr2:241334772-241335273	53.5055	1.13536	0.431991	2.6282	0.00858385	0.734641	up
chr2:241417575-241418076	12.7809	1.06952	0.524675	2.03843	0.0415065	0.842066	up
chr3:1235648-1236149	23.9068	1.80746	0.649533	2.78271	0.00539068	0.699354	up
chr3:2691740-2692241	18.4554	1.53155	0.67307	2.27547	0.0228776	0.812228	up
chr3:3610587-3611088	26.0005	1.47452	0.612438	2.40763	0.0160564	0.790212	up
chr3:4416869-4417370	21.2251	-1.56958	0.551964	-2.84363	0.00446033	0.68462	down
chr3:4547760-4548261	54.9946	1.02473	0.475194	2.15644	0.0310494	0.829814	up
chr3:4595705-4596206	39.6136	1.63324	0.592136	2.75821	0.0058118	0.704413	up
chr3:4744447-4744948	63.9721	1.22945	0.416495	2.9519	0.00315829	0.648975	up
chr3:4953001-4953502	23.1733	1.21799	0.538138	2.26334	0.0236149	0.812228	up
chr3:4954977-4955478	20.0159	1.47797	0.527162	2.80364	0.00505296	0.697443	up
chr3:5210838-5211339	33.3285	1.63865	0.521308	3.14334	0.0016703	0.576833	up
chr3:5317541-5318042	27.1313	1.04099	0.496431	2.09695	0.035998	0.835953	up
chr3:5322746-5323247	23.1062	1.7276	0.627943	2.7512	0.00593768	0.704877	up
chr3:5339876-5340377	20.7086	1.20084	0.606448	1.98012	0.0476902	0.85124	up
chr3:5342229-5342730	19.118	1.31303	0.531273	2.47148	0.0134556	0.768662	up
chr3:5343317-5343818	20.9185	1.70533	0.543467	3.13788	0.00170176	0.576833	up
chr3:5376747-5377248	50.2872	1.42195	0.488103	2.91321	0.00357737	0.668088	up
chr3:5691091-5691592	25.0034	1.40085	0.57504	2.43608	0.0148472	0.779406	up
chr3:6416112-6416613	23.6481	1.14719	0.519094	2.20999	0.027106	0.816964	up
chr3:6542757-6543258	17.8383	1.4174	0.591983	2.39433	0.0166507	0.794614	up
chr3:7146491-7146992	45.0131	1.16815	0.577988	2.02106	0.043274	0.847569	up
chr3:7328313-7328814	19.7205	1.32528	0.607117	2.18291	0.0290425	0.823178	up
chr3:7428338-7428839	20.6402	1.47553	0.540891	2.72796	0.00637269	0.710963	up
chr3:7788752-7789253	18.2264	1.04875	0.515423	2.03473	0.0418781	0.843945	up
chr3:8414823-8415324	24.0519	1.20469	0.529537	2.27499	0.0229064	0.812228	up
chr3:8509234-8509735	32.0477	1.08104	0.524778	2.05999	0.0393996	0.838884	up
chr3:10124349-10124850	20.5798	1.20114	0.575477	2.08721	0.0368693	0.836872	up
chr3:10804253-10804754	60.4821	-1.04164	0.492649	-2.11436	0.0344846	0.832839	down
chr3:11302366-11302867	26.2304	1.1012	0.506747	2.17307	0.0297748	0.824164	up
chr3:11618764-11619265	31.7021	1.25434	0.459784	2.7281	0.00637	0.710963	up
chr3:11703602-11704103	22.6416	1.41474	0.577636	2.4492	0.0143175	0.776285	up
chr3:12004077-12004578	23.184	-1.02395	0.508708	-2.01285	0.0441308	0.84933	down
chr3:12444456-12444957	23.9646	1.41427	0.540125	2.61842	0.0088338	0.735565	up
chr3:12444999-12445500	36.2	1.6729	0.557279	3.00191	0.00268292	0.628046	up
chr3:12768708-12769209	35.5261	-1.14885	0.501412	-2.29123	0.02195	0.810392	down
chr3:14463277-14463778	33.973	1.04865	0.467514	2.24304	0.0248946	0.81605	up
chr3:14480207-14480708	28.6427	1.35014	0.526056	2.56652	0.0102724	0.748938	up
chr3:14900190-14900691	16.5485	1.08151	0.527577	2.04996	0.0403686	0.842066	up
chr3:15138055-15138556	41.5596	1.00976	0.494877	2.04043	0.0413076	0.842066	up
chr3:15923565-15924066	34.4573	1.46815	0.553095	2.65443	0.00794435	0.733494	up
chr3:16200309-16200810	38.5364	-1.22141	0.525269	-2.32531	0.0200552	0.807494	down
chr3:20547291-20547792	36.9276	1.60763	0.539362	2.98061	0.00287679	0.636083	up
chr3:20583591-20584092	17.2403	1.23659	0.570214	2.16864	0.0301097	0.82518	up
chr3:20773285-20773786	21.7634	1.0204	0.452939	2.25284	0.0242695	0.813525	up
chr3:22555727-22556228	21.9509	1.29575	0.574679	2.25474	0.0241494	0.812916	up
chr3:23035821-23036322	64.5587	1.01629	0.475982	2.13514	0.0327495	0.831249	up
chr3:23580307-23580808	35.3454	-1.09257	0.53274	-2.05084	0.0402822	0.841776	down
chr3:25396624-25397125	24.3165	1.16258	0.501244	2.3194	0.0203734	0.808076	up
chr3:25967246-25967747	28.8072	1.54835	0.55833	2.77319	0.005551	0.699354	up
chr3:27293950-27294451	39.3083	1.00701	0.430714	2.33799	0.0193876	0.805926	up
chr3:28109785-28110286	21.5889	1.70162	0.574313	2.96287	0.00304783	0.640112	up
chr3:28114870-28115371	22.0031	1.60358	0.518289	3.09398	0.0019749	0.599438	up
chr3:28198078-28198579	24.3157	1.00916	0.469869	2.14774	0.0317342	0.831	up
chr3:28794589-28795090	21.4141	1.80096	0.677137	2.65966	0.00782189	0.733494	up
chr3:30081841-30082342	30.0409	1.04896	0.509802	2.05758	0.0396304	0.84075	up
chr3:31710069-31710570	61.0431	1.66323	0.524502	3.17106	0.00151885	0.576833	up
chr3:31940985-31941486	42.3466	1.50947	0.57896	2.60721	0.00912833	0.737005	up
chr3:31974141-31974642	23.793	1.0636	0.533661	1.99302	0.0462597	0.851111	up
chr3:33525171-33525672	25.0898	1.13045	0.511778	2.20886	0.0271845	0.817485	up
chr3:34174628-34175129	20.7171	1.3855	0.568489	2.43717	0.0148028	0.778875	up
chr3:36320180-36320681	15.9295	1.6051	0.547349	2.93251	0.00336238	0.656949	up
chr3:36475501-36476002	18.1266	1.05546	0.534156	1.97594	0.0481617	0.851815	up
chr3:37127270-37127771	17.5083	1.76704	0.537955	3.28473	0.0010208	0.571329	up
chr3:37542984-37543485	38.9389	1.08026	0.401601	2.68988	0.00714779	0.718976	up
chr3:37753295-37753796	40.5783	1.1671	0.5455	2.13951	0.0323947	0.831	up
chr3:39528800-39529301	12.6755	-1.46889	0.637597	-2.3038	0.0212341	0.808076	down
chr3:39529589-39530090	23.0813	-1.57912	0.57687	-2.73739	0.00619286	0.710963	down
chr3:41032749-41033250	38.2153	1.2589	0.473989	2.65597	0.00790818	0.733494	up
chr3:42043222-42043723	58.3785	1.10969	0.439382	2.52557	0.0115511	0.763636	up
chr3:42264583-42265084	53.1255	1.06088	0.424175	2.50105	0.0123825	0.7666	up
chr3:42900992-42901493	16.1315	1.08065	0.541851	1.99437	0.0461116	0.851111	up
chr3:43317115-43317616	31.8475	1.02206	0.51302	1.99224	0.0463447	0.85124	up
chr3:43423175-43423676	33.3988	1.27262	0.466463	2.72824	0.00636739	0.710963	up
chr3:43490299-43490800	18.2459	1.32189	0.597286	2.21315	0.026887	0.816241	up
chr3:43490848-43491349	28.0709	1.15511	0.552285	2.09151	0.0364823	0.836185	up
chr3:44420201-44420702	49.8641	1.14822	0.497585	2.30759	0.0210222	0.808076	up
chr3:47296006-47296507	25.9339	1.96525	0.497377	3.95123	7.77492e-05	0.348898	up
chr3:50816849-50817350	23.2932	1.38623	0.54181	2.55852	0.010512	0.752623	up
chr3:51549935-51550436	26.2909	1.02181	0.486385	2.10081	0.0356572	0.835401	up
chr3:52781668-52782169	21.3388	1.07851	0.528295	2.04149	0.0412025	0.842066	up
chr3:52866345-52866846	39.0657	1.11641	0.479776	2.32694	0.0199683	0.80657	up
chr3:53263289-53263790	39.3528	1.40217	0.483249	2.90155	0.00371316	0.671885	up
chr3:53420756-53421257	31.1487	1.07013	0.532572	2.00936	0.0444989	0.849874	up
chr3:53844317-53844818	40.1466	1.04483	0.382052	2.73478	0.00624213	0.710963	up
chr3:56036589-56037090	19.2118	1.60795	0.605631	2.655	0.00793077	0.733494	up
chr3:56581821-56582322	17.434	1.11278	0.557009	1.99777	0.0457416	0.851111	up
chr3:56819007-56819508	32.0932	1.02023	0.483081	2.11192	0.0346929	0.832839	up
chr3:57693667-57694168	65.2889	1.10141	0.416344	2.64543	0.00815867	0.733494	up
chr3:57958539-57959040	35.1379	1.00772	0.477503	2.11039	0.0348247	0.832839	up
chr3:57959076-57959577	50.2186	1.04488	0.452236	2.31047	0.0208621	0.808076	up
chr3:57961306-57961807	29.8706	1.10583	0.440314	2.51145	0.0120235	0.764936	up
chr3:58093744-58094245	36.5529	1.48685	0.50427	2.94851	0.00319311	0.65132	up
chr3:58164081-58164582	116.448	1.12948	0.424155	2.6629	0.00774704	0.733494	up
chr3:58520977-58521478	31.8866	1.68061	0.568332	2.95709	0.00310562	0.64675	up
chr3:58668209-58668710	14.0291	1.21868	0.620774	1.96317	0.0496268	0.854734	up
chr3:59606851-59607352	43.3577	1.37149	0.596645	2.29868	0.0215234	0.808076	up
chr3:61263350-61263851	35.7116	1.20085	0.428026	2.80557	0.00502281	0.697443	up
chr3:62360164-62360665	23.7553	1.36746	0.504159	2.71235	0.00668079	0.716194	up
chr3:66053366-66053867	43.0078	1.01767	0.335967	3.02907	0.00245311	0.616051	up
chr3:66606898-66607399	22.4456	1.23935	0.577085	2.14761	0.0317451	0.831	up
chr3:66656622-66657123	22.5146	1.43493	0.634936	2.25996	0.0238235	0.812228	up
chr3:67380046-67380547	21.1807	-1.62871	0.58872	-2.76653	0.00566567	0.699371	down
chr3:69249962-69250463	35.2993	1.08974	0.536872	2.0298	0.0423772	0.845148	up
chr3:69431431-69431932	17.9422	1.2613	0.608551	2.07263	0.0382069	0.837819	up
chr3:71031815-71032316	57.4426	1.07334	0.458657	2.34017	0.0192748	0.805926	up
chr3:71142704-71143205	27.6411	1.10162	0.406277	2.7115	0.00669797	0.716194	up
chr3:71251343-71251844	25.4669	1.06274	0.452833	2.34686	0.0189321	0.805185	up
chr3:71545880-71546381	31.1075	1.28995	0.557953	2.31193	0.0207815	0.808076	up
chr3:75727335-75727836	14.8511	1.09183	0.540912	2.0185	0.0435391	0.848691	up
chr3:75850452-75850953	25.6641	1.28526	0.571409	2.24928	0.0244949	0.814896	up
chr3:76566061-76566562	39.1225	1.11269	0.493412	2.2551	0.0241269	0.812675	up
chr3:80232714-80233215	17.4893	-1.14597	0.558508	-2.05185	0.0401843	0.841109	down
chr3:83355230-83355731	16.3644	1.1607	0.527208	2.2016	0.0276936	0.818335	up
chr3:85054684-85055185	55.8232	1.11053	0.490166	2.26563	0.0234743	0.812228	up
chr3:87196821-87197322	34.8944	1.61236	0.527746	3.05518	0.00224923	0.610557	up
chr3:88610792-88611293	34.6708	1.09871	0.486795	2.25702	0.0240066	0.812228	up
chr3:89474680-89475181	18.1933	1.16427	0.562229	2.0708	0.0383772	0.837819	up
chr3:90081146-90081647	14.0931	1.50159	0.632274	2.3749	0.0175539	0.797764	up
chr3:94178199-94178700	24.3506	1.60894	0.495504	3.24708	0.00116594	0.576833	up
chr3:97957474-97957975	51.3089	-1.29106	0.515247	-2.50571	0.0122205	0.764936	down
chr3:98482880-98483381	25.9152	1.03633	0.512003	2.02408	0.0429619	0.845934	up
chr3:99535201-99535702	19.5466	1.00257	0.507894	1.97399	0.0483834	0.852961	up
chr3:99877883-99878384	50.9984	1.00545	0.265855	3.78194	0.00015561	0.388076	up
chr3:100054171-100054672	24.1125	1.00544	0.420408	2.39159	0.0167756	0.795408	up
chr3:100269676-100270177	42.1344	1.00382	0.395115	2.54057	0.0110672	0.757925	up
chr3:100635197-100635698	29.3755	1.67836	0.623213	2.69308	0.00707949	0.718338	up
chr3:100891718-100892219	33.6773	1.59958	0.59353	2.69502	0.0070384	0.718338	up
chr3:101253328-101253829	23.5689	1.80541	0.585565	3.0832	0.00204791	0.605472	up
chr3:105394062-105394563	19.4709	-1.20487	0.548991	-2.19469	0.0281856	0.818741	down
chr3:105402379-105402880	40.9085	-1.23817	0.471417	-2.62649	0.00862707	0.734641	down
chr3:107939448-107939949	27.248	1.26326	0.611393	2.0662	0.03881	0.83857	up
chr3:108208085-108208586	22.0688	1.07927	0.435378	2.47892	0.0131779	0.768662	up
chr3:110680278-110680779	29.7136	1.57786	0.507555	3.10876	0.00187876	0.591007	up
chr3:112042927-112043428	122.216	1.20176	0.602396	1.99497	0.046046	0.851111	up
chr3:112056560-112057061	42.6863	1.48513	0.555223	2.67483	0.00747673	0.726837	up
chr3:114659056-114659557	34.5663	1.09355	0.516626	2.11672	0.0342839	0.83275	up
chr3:114668040-114668541	36.9162	1.0643	0.389481	2.7326	0.00628361	0.710963	up
chr3:115800353-115800854	34.7588	-1.18525	0.588428	-2.01427	0.0439809	0.84933	down
chr3:118802987-118803488	23.8574	1.15985	0.575387	2.01578	0.0438228	0.84933	up
chr3:119145756-119146257	65.0838	1.14487	0.539245	2.12309	0.033746	0.83275	up
chr3:120173527-120174028	38.4999	1.09554	0.45379	2.41419	0.0157701	0.789991	up
chr3:120497251-120497752	14.7642	1.47204	0.630882	2.3333	0.0196322	0.805926	up
chr3:120621492-120621993	17.7756	-1.40904	0.576796	-2.44288	0.0145706	0.778335	down
chr3:123409735-123410236	45.9499	1.14843	0.574256	1.99986	0.0455159	0.851111	up
chr3:123757918-123758419	26.6891	1.10353	0.494987	2.22941	0.0257865	0.81605	up
chr3:124945990-124946491	27.5802	1.30114	0.654485	1.98804	0.0468075	0.85124	up
chr3:126198166-126198667	44.2198	-1.01626	0.358618	-2.83381	0.00459965	0.68462	down
chr3:127612195-127612696	33.9931	1.11329	0.490524	2.26959	0.0232328	0.812228	up
chr3:129054303-129054804	54.548	1.09328	0.401693	2.72168	0.00649507	0.711018	up
chr3:129908328-129908829	44.088	1.85688	0.529732	3.50532	0.000456064	0.4944	up
chr3:130941723-130942224	17.8836	-1.57702	0.597691	-2.63852	0.00832699	0.733494	down
chr3:132009266-132009767	40.0388	-1.23855	0.630077	-1.96572	0.0493313	0.8545	down
chr3:132164334-132164835	20.6542	-1.37707	0.512994	-2.68437	0.00726672	0.719064	down
chr3:132285015-132285516	31.168	1.32742	0.51858	2.55971	0.0104758	0.751194	up
chr3:132378854-132379355	42.053	1.0361	0.493368	2.10006	0.0357235	0.835401	up
chr3:133188887-133189388	24.3384	1.4757	0.564826	2.61266	0.00898397	0.735906	up
chr3:133954704-133955205	37.2442	1.03312	0.523397	1.97388	0.0483959	0.852965	up
chr3:134008530-134009031	59.5814	1.02831	0.512011	2.00838	0.0446032	0.849874	up
chr3:134009301-134009802	55.5377	1.14907	0.472039	2.43428	0.0149216	0.780659	up
chr3:136198597-136199098	23.8827	1.24942	0.498485	2.50643	0.0121957	0.764936	up
chr3:136255279-136255780	25.7003	1.88818	0.607475	3.10824	0.00188205	0.591007	up
chr3:137763858-137764359	72.1738	1.08283	0.487645	2.22052	0.0263836	0.81605	up
chr3:137787420-137787921	38.3294	1.06893	0.521827	2.04843	0.0405179	0.842066	up
chr3:138038736-138039237	60.5682	1.12258	0.570165	1.96887	0.0489678	0.8538	up
chr3:138108080-138108581	42.9202	1.52286	0.619629	2.45769	0.0139833	0.772834	up
chr3:138673602-138674103	48.9028	1.16776	0.45161	2.58578	0.00971591	0.745328	up
chr3:140370395-140370896	27.5568	1.54435	0.519296	2.97393	0.00294011	0.636083	up
chr3:141000616-141001117	18.7637	-1.09387	0.533833	-2.04908	0.0404544	0.842066	down
chr3:141762886-141763387	32.3439	-1.09982	0.504529	-2.17989	0.0292659	0.823323	down
chr3:143072264-143072765	19.0594	1.11989	0.558757	2.00425	0.0450431	0.850101	up
chr3:143594172-143594673	30.6753	1.10715	0.55458	1.99637	0.0458936	0.851111	up
chr3:146092134-146092635	26.3807	-1.27563	0.533923	-2.38917	0.0168867	0.795408	down
chr3:147368655-147369156	17.7495	1.46791	0.602276	2.43727	0.0147986	0.778875	up
chr3:147389650-147390151	19.599	1.62413	0.562073	2.88954	0.00385811	0.675595	up
chr3:147392066-147392567	27.5866	1.66763	0.58548	2.84832	0.00439504	0.68462	up
chr3:147393134-147393635	21.9784	1.57038	0.553185	2.8388	0.0045283	0.68462	up
chr3:147397051-147397552	24.312	1.7154	0.661302	2.59398	0.00948721	0.74396	up
chr3:147409016-147409517	11.6783	1.53452	0.704561	2.17798	0.0294077	0.823498	up
chr3:148630550-148631051	34.0686	1.40162	0.594509	2.35762	0.0183926	0.801361	up
chr3:149356105-149356606	58.9543	1.14486	0.478784	2.39119	0.016794	0.795408	up
chr3:149356679-149357180	25.8539	1.0919	0.401623	2.71872	0.00655342	0.714467	up
chr3:149408878-149409379	22.1127	1.04688	0.509615	2.05425	0.0399513	0.841109	up
chr3:149426055-149426556	33.6767	1.24083	0.494516	2.50919	0.0121009	0.764936	up
chr3:150251519-150252020	25.0728	-1.43043	0.570347	-2.50799	0.0121419	0.764936	down
chr3:150253550-150254051	24.394	-1.18386	0.568174	-2.08362	0.0371949	0.836872	down
chr3:150535147-150535648	63.8447	1.08435	0.36235	2.99257	0.00276643	0.635055	up
chr3:150748130-150748631	32.1593	1.07086	0.424811	2.5208	0.011709	0.763636	up
chr3:152960630-152961131	23.5663	-1.03008	0.460575	-2.23652	0.0253178	0.81605	down
chr3:152969880-152970381	28.7001	-1.28113	0.592423	-2.16252	0.0305779	0.827094	down
chr3:155957301-155957802	55.1251	1.27302	0.487207	2.6129	0.00897785	0.735906	up
chr3:156424424-156424925	28.5621	-1.13094	0.537632	-2.10355	0.0354175	0.834874	down
chr3:157981849-157982350	28.6686	1.46251	0.559547	2.61375	0.00895555	0.735906	up
chr3:158774019-158774520	24.7312	-1.15271	0.56239	-2.04966	0.0403972	0.842066	down
chr3:159191419-159191920	24.3196	1.3987	0.533238	2.62303	0.00871511	0.734773	up
chr3:159380784-159381285	34.3876	1.28676	0.566095	2.27305	0.0230229	0.812228	up
chr3:160023455-160023956	25.196	1.51412	0.479759	3.156	0.00159947	0.576833	up
chr3:161443959-161444460	23.8574	-1.15866	0.51316	-2.25789	0.0239526	0.812228	down
chr3:161602462-161602963	16.233	-1.4076	0.546727	-2.57459	0.0100359	0.748212	down
chr3:162390848-162391349	19.7371	-1.26145	0.643459	-1.96041	0.0499477	0.854943	down
chr3:162411598-162412099	18.4699	-1.54958	0.733789	-2.11175	0.0347083	0.832839	down
chr3:166284987-166285488	23.3991	-1.57773	0.583919	-2.70197	0.00689297	0.717664	down
chr3:166663142-166663643	69.9279	-1.02153	0.442459	-2.30876	0.0209571	0.808076	down
chr3:166844071-166844572	29.0727	-1.14277	0.510052	-2.2405	0.0250588	0.81605	down
chr3:167977985-167978486	21.786	1.19307	0.579957	2.05717	0.0396695	0.840851	up
chr3:168414091-168414592	40.7226	1.15128	0.470384	2.44753	0.0143838	0.776971	up
chr3:168888345-168888846	27.5836	1.00043	0.460773	2.17121	0.0299155	0.824545	up
chr3:169268235-169268736	131.5	1.02897	0.426966	2.40995	0.0159545	0.790212	up
chr3:169389473-169389974	43.1728	1.166	0.546432	2.13384	0.0328559	0.831249	up
chr3:169524147-169524648	24.7834	1.07864	0.499407	2.15985	0.0307846	0.828019	up
chr3:169528054-169528555	20.092	1.17026	0.465207	2.51557	0.0118839	0.764121	up
chr3:169665379-169665880	27.9656	1.05735	0.439957	2.40331	0.0162476	0.790843	up
chr3:169998696-169999197	48.2123	1.08722	0.378048	2.87587	0.00402921	0.680436	up
chr3:170331059-170331560	57.2336	1.4232	0.526873	2.70121	0.00690871	0.717664	up
chr3:170537498-170537999	23.8885	1.22682	0.592533	2.07046	0.0384092	0.837819	up
chr3:173599627-173600128	31.1465	1.37013	0.502272	2.72786	0.00637472	0.710963	up
chr3:173660808-173661309	32.147	1.29012	0.527985	2.44347	0.0145468	0.778335	up
chr3:177483089-177483590	53.6763	1.02427	0.422988	2.4215	0.0154567	0.786914	up
chr3:178419014-178419515	28.587	-1.2496	0.474365	-2.63426	0.00843215	0.733494	down
chr3:182697506-182698007	21.3823	1.16886	0.432133	2.70485	0.00683357	0.717045	up
chr3:183929972-183930473	15.5096	1.32714	0.633675	2.09435	0.0362288	0.836185	up
chr3:183966127-183966628	35.9942	1.0426	0.515646	2.02193	0.0431837	0.847303	up
chr3:183969970-183970471	27.9954	1.13782	0.50682	2.24502	0.0247669	0.81605	up
chr3:184011093-184011594	27.9031	1.14404	0.549985	2.08013	0.0375141	0.836891	up
chr3:185473463-185473964	37.7155	-2.06424	0.515929	-4.00102	6.30694e-05	0.348898	down
chr3:186044400-186044901	33.0558	1.16298	0.448329	2.59403	0.0094859	0.74396	up
chr3:186124633-186125134	58.6948	1.17503	0.554139	2.12047	0.0339667	0.83275	up
chr3:186211049-186211550	32.3256	1.08639	0.472973	2.29694	0.0216224	0.808741	up
chr3:186888579-186889080	27.461	1.59828	0.495568	3.22516	0.00125904	0.576833	up
chr3:186890834-186891335	21.3972	1.40345	0.504021	2.78451	0.00536087	0.699354	up
chr3:187839344-187839845	34.4201	-1.16198	0.537602	-2.16142	0.0306628	0.827621	down
chr3:188290296-188290797	53.1378	1.57316	0.469296	3.35217	0.000801804	0.541862	up
chr3:188679646-188680147	32.4615	-1.3966	0.485225	-2.87825	0.00399891	0.680068	down
chr3:189171602-189172103	26.6277	1.44449	0.504074	2.86564	0.00416169	0.681456	up
chr3:189999726-190000227	32.7256	1.44583	0.500709	2.88756	0.0038824	0.675595	up
chr3:190123966-190124467	36.6913	1.25558	0.560825	2.23881	0.0251682	0.81605	up
chr3:190125643-190126144	43.0071	1.08714	0.478416	2.27237	0.0230642	0.812228	up
chr3:192409700-192410201	26.5572	-1.14535	0.54115	-2.11651	0.0343015	0.83275	down
chr3:193348149-193348650	28.8618	1.67599	0.633453	2.6458	0.0081499	0.733494	up
chr3:194061111-194061612	27.1659	1.15106	0.454533	2.53241	0.0113283	0.761803	up
chr3:194323708-194324209	60.0071	-1.12751	0.373574	-3.01818	0.00254301	0.619619	down
chr3:194450282-194450783	24.5596	1.39021	0.568526	2.44528	0.0144738	0.778335	up
chr3:194657394-194657895	15.0784	-1.15813	0.519874	-2.22771	0.0259001	0.81605	down
chr3:194880861-194881362	27.6347	1.1881	0.504515	2.35493	0.0185264	0.801673	up
chr3:195687298-195687799	44.4897	-1.40375	0.437345	-3.2097	0.00132874	0.576833	down
chr3:196338344-196338845	69.7134	-1.05483	0.399279	-2.64184	0.00824582	0.733494	down
chr4:693089-693590	65.3386	-1.02797	0.447318	-2.29808	0.0215574	0.808223	down
chr4:961533-962034	44.1824	-1.11786	0.456202	-2.45036	0.0142713	0.775815	down
chr4:1115520-1116021	30.8763	-1.14708	0.4252	-2.69774	0.00698121	0.717664	down
chr4:1301074-1301575	54.2208	-1.17676	0.412549	-2.85242	0.00433878	0.68462	down
chr4:1511657-1512158	55.2592	-1.88391	0.595989	-3.16098	0.00157237	0.576833	down
chr4:1566276-1566777	48.2818	-1.04888	0.484863	-2.16324	0.0305224	0.826597	down
chr4:1910609-1911110	25.1052	-1.0434	0.442288	-2.35909	0.0183198	0.801361	down
chr4:2179688-2180189	33.1243	1.57282	0.567163	2.77314	0.00555186	0.699354	up
chr4:3503221-3503722	36.7151	1.36909	0.47615	2.87533	0.00403609	0.680436	up
chr4:3651326-3651827	18.2548	1.14783	0.533259	2.15247	0.0313601	0.829985	up
chr4:4018978-4019479	25.3879	1.06364	0.510162	2.0849	0.0370785	0.836872	up
chr4:4142601-4143102	18.4947	1.09857	0.532086	2.06464	0.038957	0.838726	up
chr4:4418851-4419352	25.4586	-1.06554	0.51745	-2.05921	0.0394742	0.838884	down
chr4:4461724-4462225	47.1682	1.62236	0.502122	3.231	0.00123358	0.576833	up
chr4:5371769-5372270	17.5144	1.16147	0.577985	2.00951	0.0444829	0.849874	up
chr4:6999128-6999629	68.8826	-1.256	0.528309	-2.37739	0.0174357	0.797764	down
chr4:7539685-7540186	57.5771	-1.67899	0.555385	-3.02311	0.00250195	0.616547	down
chr4:7673427-7673928	24.1942	1.62884	0.603882	2.69729	0.00699061	0.717696	up
chr4:8096243-8096744	21.7288	-1.81305	0.527953	-3.43411	0.00059451	0.512503	down
chr4:8101159-8101660	96.1721	-1.19601	0.503864	-2.37367	0.0176124	0.797764	down
chr4:8117227-8117728	57.6265	-1.36338	0.497324	-2.74143	0.00611731	0.707979	down
chr4:8303511-8304012	29.8354	-1.05021	0.490451	-2.14131	0.0322494	0.831	down
chr4:10345942-10346443	34.6699	1.06684	0.517919	2.05986	0.0394117	0.838884	up
chr4:10618954-10619455	36.6355	1.2447	0.547738	2.27244	0.02306	0.812228	up
chr4:10773299-10773800	25.2072	1.45862	0.462679	3.15255	0.0016185	0.576833	up
chr4:12545733-12546234	27.6675	1.64008	0.642834	2.55133	0.0107312	0.753579	up
chr4:14583264-14583765	37.2366	-1.29708	0.63811	-2.03269	0.0420838	0.845148	down
chr4:14623087-14623588	14.7697	1.47488	0.555492	2.65509	0.00792865	0.733494	up
chr4:15182538-15183039	17.3351	-1.34353	0.642639	-2.09064	0.0365605	0.836481	down
chr4:15376562-15377063	15.7041	-1.46563	0.584388	-2.50798	0.0121423	0.764936	down
chr4:15536865-15537366	22.4942	1.0333	0.514514	2.00831	0.0446104	0.849874	up
chr4:17489305-17489806	16.1505	1.45903	0.659298	2.213	0.0268976	0.816241	up
chr4:17517618-17518119	23.2555	1.72404	0.620887	2.77673	0.00549083	0.699354	up
chr4:17726865-17727366	25.6965	-1.29191	0.543389	-2.3775	0.0174305	0.797764	down
chr4:18942812-18943313	28.9958	1.04928	0.51716	2.02893	0.0424657	0.845148	up
chr4:19615090-19615591	25.8377	1.22899	0.593211	2.07177	0.0382871	0.837819	up
chr4:19850795-19851296	20.5827	1.12566	0.560276	2.00911	0.0445255	0.849874	up
chr4:20840639-20841140	51.0962	1.17293	0.430818	2.72257	0.00647754	0.711018	up
chr4:21069280-21069781	24.1374	1.82582	0.667509	2.73528	0.00623273	0.710963	up
chr4:21124535-21125036	18.9702	1.61589	0.601947	2.68444	0.00726509	0.719064	up
chr4:22099858-22100359	12.3099	-1.22653	0.56923	-2.15472	0.0311838	0.829814	down
chr4:22487261-22487762	23.2396	1.6467	0.608133	2.7078	0.00677304	0.716747	up
chr4:22676015-22676516	36.6325	1.04673	0.405205	2.58321	0.00978862	0.745328	up
chr4:23476469-23476970	28.0466	-1.03441	0.490009	-2.111	0.0347723	0.832839	down
chr4:23835754-23836255	22.0326	-1.56179	0.563798	-2.77012	0.00560365	0.699371	down
chr4:24067703-24068204	40.136	-1.1249	0.485696	-2.31607	0.0205546	0.808076	down
chr4:24219190-24219691	17.7487	-1.34334	0.578873	-2.32062	0.0203076	0.808076	down
chr4:25500542-25501043	35.3415	1.09169	0.550837	1.98187	0.047494	0.85124	up
chr4:25581028-25581529	58.4787	-1.42553	0.44949	-3.17143	0.0015169	0.576833	down
chr4:34181159-34181660	51.0942	-1.24607	0.479812	-2.59699	0.00940437	0.741654	down
chr4:36394541-36395042	24.6864	-1.21779	0.575184	-2.11722	0.0342409	0.83275	down
chr4:36676576-36677077	19.1205	-1.25185	0.572642	-2.1861	0.0288084	0.822945	down
chr4:37073361-37073862	21.2921	-1.15938	0.583624	-1.98653	0.0469749	0.85124	down
chr4:37430647-37431148	35.1399	1.10301	0.453905	2.43005	0.0150965	0.782524	up
chr4:37440055-37440556	23.1248	1.08573	0.499779	2.17241	0.0298244	0.824164	up
chr4:38842930-38843431	16.5325	1.11353	0.532215	2.09226	0.0364153	0.836185	up
chr4:39319581-39320082	18.0761	-1.03101	0.51605	-1.99788	0.0457294	0.851111	down
chr4:40183850-40184351	33.8845	-1.16268	0.399256	-2.91213	0.00358978	0.668088	down
chr4:40353545-40354046	52.3312	1.21283	0.616159	1.96838	0.0490246	0.8538	up
chr4:41014103-41014604	14.1339	-1.31532	0.553143	-2.37791	0.0174113	0.797764	down
chr4:41287832-41288333	25.626	-1.78709	0.586109	-3.04908	0.00229543	0.610557	down
chr4:42391932-42392433	24.1155	1.18923	0.560334	2.12236	0.0338076	0.83275	up
chr4:42737042-42737543	21.4864	1.20335	0.508793	2.36511	0.0180246	0.79864	up
chr4:45004779-45005280	17.1586	-1.42168	0.667087	-2.13118	0.0330746	0.832096	down
chr4:45119328-45119829	12.7362	-1.36603	0.597707	-2.28545	0.0222862	0.810392	down
chr4:45120701-45121202	10.8235	-1.37758	0.662521	-2.0793	0.03759	0.836891	down
chr4:45123494-45123995	18.4048	-1.94945	0.613125	-3.17953	0.00147514	0.576833	down
chr4:46389894-46390395	28.431	-1.38524	0.576066	-2.40466	0.0161875	0.790212	down
chr4:46425720-46426221	18.8342	-1.97732	0.628192	-3.14763	0.00164599	0.576833	down
chr4:46445637-46446138	22.1528	-1.48384	0.727932	-2.03844	0.0415064	0.842066	down
chr4:46577542-46578043	9.4581	-1.63348	0.710293	-2.29973	0.0214635	0.808076	down
chr4:48255199-48255700	88.0261	1.312	0.511762	2.56369	0.0103565	0.748953	up
chr4:48944196-48944697	48.7618	1.30642	0.485074	2.69324	0.00707609	0.718338	up
chr4:48944957-48945458	28.79	1.30479	0.511534	2.55075	0.0107491	0.753697	up
chr4:49068198-49068699	34.783	1.3213	0.615591	2.1464	0.0318412	0.831	up
chr4:52414947-52415448	15.7038	1.41141	0.610434	2.31215	0.0207694	0.808076	up
chr4:52931117-52931618	21.4114	1.93349	0.63108	3.06378	0.00218559	0.610557	up
chr4:52937452-52937953	19.727	1.42462	0.59414	2.39778	0.0164948	0.792965	up
chr4:53507810-53508311	48.1493	1.00455	0.484874	2.07178	0.0382861	0.837819	up
chr4:53781558-53782059	34.9701	-1.23843	0.580313	-2.13407	0.0328372	0.831249	down
chr4:54085227-54085728	19.3553	-1.41701	0.520182	-2.72406	0.00644848	0.711018	down
chr4:54473691-54474192	14.7816	-1.2323	0.597087	-2.06386	0.0390314	0.838884	down
chr4:54755849-54756350	20.985	-1.27365	0.613487	-2.07609	0.0378857	0.837642	down
chr4:55348414-55348915	47.4231	-1.02777	0.415241	-2.47511	0.0133194	0.768662	down
chr4:55411602-55412103	18.6895	-1.06807	0.4691	-2.27685	0.0227953	0.812228	down
chr4:56871330-56871831	22.8196	1.57937	0.57849	2.73017	0.00633023	0.710963	up
chr4:57099273-57099774	27.6886	1.01195	0.463297	2.18423	0.0289453	0.822998	up
chr4:57633537-57634038	26.6038	1.91944	0.64632	2.96979	0.00297999	0.636083	up
chr4:61443756-61444257	13.9221	-1.41933	0.606259	-2.34112	0.0192259	0.805926	down
chr4:61468037-61468538	44.5736	-1.27377	0.565036	-2.25432	0.0241759	0.812916	down
chr4:68361182-68361683	31.394	-1.16231	0.448064	-2.59407	0.00948477	0.74396	down
chr4:68565007-68565508	16.2939	1.52576	0.562122	2.71429	0.00664171	0.716194	up
chr4:69348585-69349086	19.7045	1.36812	0.672616	2.03403	0.041949	0.844883	up
chr4:71198963-71199464	18.4671	1.04027	0.529196	1.96576	0.0493263	0.8545	up
chr4:73527990-73528491	29.9595	-1.14455	0.577686	-1.98127	0.047561	0.85124	down
chr4:73850491-73850992	34.9238	1.02061	0.49586	2.05826	0.0395648	0.840039	up
chr4:76548245-76548746	70.7026	1.44888	0.446029	3.2484	0.00116058	0.576833	up
chr4:78121326-78121827	73.6252	1.15921	0.500109	2.31791	0.0204544	0.808076	up
chr4:83139543-83140044	16.3983	1.31577	0.584121	2.25256	0.0242867	0.813525	up
chr4:83149810-83150311	19.3392	1.46513	0.514173	2.84949	0.00437893	0.68462	up
chr4:83150498-83150999	40.5958	1.44659	0.505956	2.85912	0.00424824	0.68462	up
chr4:83208294-83208795	22.5823	1.22165	0.493848	2.47374	0.0133707	0.768662	up
chr4:86481384-86481885	30.5767	1.05607	0.49472	2.13468	0.0327875	0.831249	up
chr4:86562807-86563308	20.5429	1.18729	0.471522	2.51799	0.0118026	0.763636	up
chr4:87822958-87823459	31.4341	1.39426	0.574361	2.42749	0.0152037	0.784298	up
chr4:87945615-87946116	18.2275	1.71182	0.5777	2.96316	0.00304496	0.640112	up
chr4:89173259-89173760	23.2077	1.23803	0.576341	2.14809	0.0317065	0.831	up
chr4:90474468-90474969	31.1501	1.30084	0.510897	2.5462	0.0108904	0.755488	up
chr4:93842605-93843106	23.9858	1.09834	0.531324	2.06718	0.0387174	0.838427	up
chr4:94672928-94673429	18.3194	1.24801	0.633642	1.96958	0.0488864	0.853651	up
chr4:94758986-94759487	30.0074	-1.36782	0.516725	-2.6471	0.00811842	0.733494	down
chr4:94827670-94828171	30.4673	-1.00535	0.494696	-2.03226	0.0421273	0.845148	down
chr4:98999510-99000011	26.4454	1.12671	0.533841	2.11058	0.0348082	0.832839	up
chr4:102919653-102920154	46.6308	1.03162	0.506064	2.03851	0.0414985	0.842066	up
chr4:105902819-105903320	31.334	1.00164	0.481668	2.07953	0.0375688	0.836891	up
chr4:108941982-108942483	33.1698	1.42037	0.500678	2.83689	0.00455555	0.68462	up
chr4:109302683-109303184	41.4497	1.08706	0.387862	2.8027	0.00506763	0.697988	up
chr4:109675045-109675546	38.2152	1.30031	0.536677	2.42288	0.0153979	0.785203	up
chr4:113079992-113080493	21.4711	1.35335	0.486065	2.7843	0.00536433	0.699354	up
chr4:119085605-119086106	22.657	1.43114	0.576627	2.48191	0.013068	0.768367	up
chr4:119690835-119691336	21.9892	1.31606	0.526585	2.49924	0.012446	0.766806	up
chr4:120948230-120948731	32.6185	1.21703	0.57675	2.11016	0.0348448	0.832839	up
chr4:122110019-122110520	32.2147	1.86194	0.578936	3.21613	0.00129932	0.576833	up
chr4:122889688-122890189	10.037	-1.1805	0.593807	-1.98803	0.0468086	0.85124	down
chr4:123064395-123064896	38.638	-1.54544	0.469363	-3.29264	0.000992507	0.571329	down
chr4:123414067-123414568	32.4498	-1.1108	0.534741	-2.07727	0.0377771	0.837144	down
chr4:125187743-125188244	16.1001	-1.35127	0.602627	-2.24229	0.0249425	0.81605	down
chr4:126097297-126097798	26.8253	1.02556	0.501205	2.04619	0.0407379	0.842066	up
chr4:127163445-127163946	19.6967	1.38446	0.597437	2.31734	0.0204854	0.808076	up
chr4:127408978-127409479	21.5765	1.11491	0.556221	2.00443	0.045024	0.850101	up
chr4:131379458-131379959	26.0256	1.64485	0.59218	2.77762	0.00547579	0.699354	up
chr4:132344528-132345029	32.2307	1.36993	0.596135	2.29802	0.0215604	0.808223	up
chr4:138059102-138059603	35.8182	1.57638	0.499154	3.15809	0.00158806	0.576833	up
chr4:138259776-138260277	30.7585	1.12495	0.543157	2.07114	0.0383456	0.837819	up
chr4:138263376-138263877	26.2874	1.00976	0.480428	2.10179	0.035572	0.835401	up
chr4:138286904-138287405	23.4271	2.27925	0.695622	3.27656	0.00105079	0.575819	up
chr4:138569017-138569518	13.8291	1.17614	0.551539	2.13248	0.0329677	0.831249	up
chr4:139239356-139239857	15.033	-1.28346	0.623144	-2.05966	0.0394315	0.838884	down
chr4:139851078-139851579	26.8158	1.41749	0.455774	3.11006	0.0018705	0.591007	up
chr4:142563599-142564100	18.6236	1.17247	0.458522	2.55706	0.010556	0.752635	up
chr4:148852071-148852572	37.5131	1.1395	0.494142	2.30601	0.0211102	0.808076	up
chr4:150569274-150569775	30.1006	1.42533	0.549921	2.59189	0.00954501	0.745328	up
chr4:150664831-150665332	42.1867	-1.0623	0.422718	-2.51301	0.0119704	0.764936	down
chr4:152090494-152090995	22.4097	1.45023	0.544234	2.66472	0.00770527	0.733494	up
chr4:153294986-153295487	38.4644	1.55609	0.523403	2.97303	0.00294873	0.636083	up
chr4:153810351-153810852	41.0753	-1.03405	0.397409	-2.60197	0.00926892	0.740348	down
chr4:154389109-154389610	19.8679	1.27088	0.606742	2.0946	0.0362067	0.836185	up
chr4:154568990-154569491	15.3396	-1.20906	0.591449	-2.04423	0.0409309	0.842066	down
chr4:154598052-154598553	17.0653	-1.27827	0.561683	-2.27579	0.0228587	0.812228	down
chr4:154612442-154612943	61.2464	-1.14086	0.545314	-2.09212	0.0364274	0.836185	down
chr4:158367953-158368454	48.3253	-1.40163	0.638821	-2.19408	0.0282296	0.819305	down
chr4:160125479-160125980	39.2573	-1.37292	0.585911	-2.34322	0.0191179	0.805185	down
chr4:160156611-160157112	17.5415	-1.41848	0.56505	-2.51037	0.0120606	0.764936	down
chr4:160831445-160831946	30.3158	-1.30257	0.541531	-2.40534	0.0161574	0.790212	down
chr4:162341392-162341893	17.337	1.53329	0.581663	2.63605	0.00838778	0.733494	up
chr4:163941118-163941619	23.6371	1.80726	0.592369	3.05091	0.00228151	0.610557	up
chr4:163942019-163942520	21.6519	2.17501	0.5905	3.68334	0.000230197	0.419168	up
chr4:164343866-164344367	20.8816	1.23029	0.574697	2.14076	0.0322934	0.831	up
chr4:164995654-164996155	27.1248	1.15979	0.489844	2.36767	0.0179004	0.798404	up
chr4:165368059-165368560	25.9007	1.09073	0.512234	2.12936	0.0332247	0.832096	up
chr4:165982713-165983214	10.5745	-1.14449	0.576891	-1.98389	0.0472681	0.85124	down
chr4:166281972-166282473	23.0389	-1.40966	0.629398	-2.2397	0.0251104	0.81605	down
chr4:168200692-168201193	49.7579	1.01521	0.435666	2.33025	0.0197931	0.805926	up
chr4:168442250-168442751	20.9082	-1.2639	0.613717	-2.05942	0.0394537	0.838884	down
chr4:168501317-168501818	69.6926	1.11613	0.290477	3.84241	0.000121831	0.353087	up
chr4:168515311-168515812	47.5763	1.35732	0.542132	2.50367	0.0122913	0.764991	up
chr4:168601798-168602299	21.7357	2.02589	0.639433	3.16827	0.0015335	0.576833	up
chr4:168651853-168652354	18.043	1.13489	0.546578	2.07636	0.0378608	0.837642	up
chr4:168884636-168885137	38.1043	1.049	0.522505	2.00764	0.0446814	0.849874	up
chr4:169033632-169034133	26.8236	-1.62299	0.476745	-3.40432	0.000663298	0.512503	down
chr4:172188194-172188695	29.5484	1.59373	0.602409	2.6456	0.00815456	0.733494	up
chr4:173009098-173009599	19.1952	1.2717	0.465025	2.73469	0.00624397	0.710963	up
chr4:173506801-173507302	34.6268	1.02819	0.468482	2.19472	0.0281837	0.818741	up
chr4:173522045-173522546	32.0431	1.07634	0.436214	2.46746	0.0136075	0.769498	up
chr4:174376538-174377039	20.057	1.14361	0.576506	1.98369	0.0472907	0.85124	up
chr4:174389381-174389882	23.4824	1.40271	0.602168	2.32944	0.019836	0.805926	up
chr4:175995712-175996213	9.61974	1.44715	0.698694	2.07123	0.0383377	0.837819	up
chr4:176635908-176636409	31.4951	-1.33184	0.598915	-2.22375	0.0261654	0.81605	down
chr4:177302641-177303142	50.756	1.13638	0.502847	2.25989	0.0238279	0.812228	up
chr4:177305397-177305898	30.8659	2.20972	0.610284	3.6208	0.000293695	0.430069	up
chr4:177722577-177723078	23.0452	1.18751	0.548221	2.16612	0.0303018	0.825455	up
chr4:179164874-179165375	19.6904	2.29198	0.663424	3.45478	0.00055075	0.512503	up
chr4:179328646-179329147	17.398	1.01345	0.5065	2.00089	0.0454042	0.851111	up
chr4:179398239-179398740	14.2982	1.02576	0.520361	1.97124	0.0486968	0.8536	up
chr4:181529517-181530018	25.992	1.58261	0.562092	2.81557	0.00486904	0.694213	up
chr4:181819887-181820388	13.8094	1.30102	0.646593	2.01211	0.0442082	0.84933	up
chr4:182212196-182212697	77.491	1.02681	0.456039	2.25159	0.0243483	0.813525	up
chr4:182556547-182557048	42.2471	1.37443	0.537605	2.55658	0.0105706	0.752635	up
chr4:182880825-182881326	25.8999	1.39434	0.530161	2.63003	0.00853766	0.734213	up
chr4:182897998-182898499	88.7659	1.24299	0.493961	2.51637	0.0118572	0.763636	up
chr4:183154617-183155118	37.2459	1.24595	0.502346	2.48026	0.0131287	0.768662	up
chr4:183326927-183327428	43.1036	1.26802	0.48306	2.62497	0.00866566	0.734641	up
chr4:183356786-183357287	25.3167	1.28648	0.467202	2.75358	0.00589468	0.704877	up
chr4:184599120-184599621	17.2815	1.02968	0.510652	2.0164	0.0437585	0.849178	up
chr4:185228957-185229458	47.9633	1.14477	0.403318	2.83837	0.00453443	0.68462	up
chr4:185261820-185262321	16.908	1.05873	0.49718	2.12947	0.0332154	0.832096	up
chr4:185820069-185820570	23.0502	1.02331	0.498387	2.05324	0.0400497	0.841109	up
chr4:185920121-185920622	22.7187	-1.14315	0.565741	-2.02062	0.0433192	0.847569	down
chr4:186095357-186095858	20.3058	1.35551	0.526123	2.57641	0.0099831	0.748108	up
chr4:186593143-186593644	25.7242	1.25849	0.63682	1.9762	0.0481319	0.851695	up
chr4:186743161-186743662	14.079	1.26285	0.55928	2.258	0.0239457	0.812228	up
chr4:187499925-187500426	26.2863	1.30447	0.617368	2.11295	0.0346054	0.832839	up
chr4:187618586-187619087	18.3689	-1.30457	0.558919	-2.33409	0.0195908	0.805926	down
chr4:188006245-188006746	38.9308	1.10146	0.529923	2.07852	0.0376613	0.836891	up
chr4:188534907-188535408	20.3711	1.35556	0.624829	2.16948	0.0300461	0.824545	up
chr5:183081-183582	36.6889	1.265	0.495566	2.55263	0.0106913	0.753205	up
chr5:301986-302487	54.1683	1.05423	0.469431	2.24576	0.0247195	0.81605	up
chr5:691008-691509	11.2393	1.84255	0.682668	2.69904	0.00695402	0.717664	up
chr5:706114-706615	39.9215	1.07653	0.5421	1.98585	0.0470499	0.85124	up
chr5:716701-717202	45.9429	1.28621	0.503181	2.55615	0.0105838	0.752635	up
chr5:727037-727538	9.83697	2.10349	0.88273	2.38294	0.0171751	0.796444	up
chr5:888090-888591	24.0318	1.14917	0.48051	2.39157	0.0167766	0.795408	up
chr5:911638-912139	42.6147	-1.26826	0.576109	-2.20142	0.0277063	0.818335	down
chr5:912454-912955	178.454	-1.62449	0.71016	-2.2875	0.0221664	0.810392	down
chr5:1408589-1409090	26.9728	1.47168	0.555043	2.65147	0.00801425	0.733494	up
chr5:1429398-1429899	22.6676	1.34759	0.556607	2.42108	0.0154744	0.787004	up
chr5:1550559-1551060	48.3345	1.13884	0.50997	2.23315	0.0255389	0.81605	up
chr5:1569555-1570056	16.6983	-1.26949	0.584869	-2.17055	0.029965	0.824545	down
chr5:1789330-1789831	36.7876	1.98399	0.585034	3.39124	0.000695769	0.520375	up
chr5:2067704-2068205	18.5225	1.30247	0.594463	2.191	0.0284518	0.819506	up
chr5:2093815-2094316	36.8694	-1.33341	0.561218	-2.37592	0.0175053	0.797764	down
chr5:2223270-2223771	29.0675	1.35462	0.622143	2.17734	0.0294551	0.823498	up
chr5:2334587-2335088	18.2269	1.2066	0.587176	2.05492	0.0398869	0.841109	up
chr5:2466361-2466862	15.513	1.42634	0.672716	2.12027	0.033983	0.83275	up
chr5:2591963-2592464	21.0917	1.2367	0.607406	2.03603	0.0417472	0.843442	up
chr5:2733619-2734120	13.5614	1.68795	0.670455	2.51762	0.0118151	0.763636	up
chr5:3736942-3737443	21.6368	1.18361	0.508889	2.32588	0.0200251	0.80741	up
chr5:3895964-3896465	20.3686	1.32812	0.613711	2.16408	0.0304585	0.82553	up
chr5:4226486-4226987	20.6515	1.28863	0.548541	2.3492	0.0188136	0.803879	up
chr5:4614066-4614567	27.915	1.28284	0.562816	2.27933	0.0226475	0.812228	up
chr5:4615367-4615868	25.0554	1.95243	0.628561	3.1062	0.00189511	0.59173	up
chr5:4892981-4893482	26.1244	1.3318	0.55576	2.39635	0.016559	0.792965	up
chr5:5026348-5026849	31.0883	1.20841	0.55786	2.16615	0.0303001	0.825455	up
chr5:5165405-5165906	41.9562	1.10917	0.501444	2.21195	0.0269703	0.816241	up
chr5:5249211-5249712	18.7664	1.52228	0.624662	2.43696	0.0148112	0.778984	up
chr5:5409238-5409739	28.5652	1.45295	0.529357	2.74474	0.00605589	0.707353	up
chr5:5467366-5467867	13.3654	1.52271	0.591258	2.57537	0.0100133	0.748212	up
chr5:6261686-6262187	37.2581	-1.12163	0.562273	-1.99482	0.0460624	0.851111	down
chr5:6321054-6321555	16.4276	1.22967	0.607993	2.0225	0.0431246	0.846979	up
chr5:7047778-7048279	33.6305	1.58404	0.553134	2.86376	0.00418645	0.681456	up
chr5:7329647-7330148	20.8003	1.27164	0.523333	2.42989	0.0151035	0.782524	up
chr5:7660226-7660727	26.0469	1.25172	0.551824	2.26833	0.023309	0.812228	up
chr5:7801849-7802350	72.1751	1.19219	0.601045	1.98353	0.0473083	0.85124	up
chr5:7813577-7814078	28.6041	1.18972	0.5549	2.14403	0.0320303	0.831	up
chr5:8720509-8721010	16.9142	1.64462	0.582211	2.82479	0.00473114	0.689171	up
chr5:8726283-8726784	24.2186	1.38147	0.545923	2.53051	0.0113896	0.762433	up
chr5:8843730-8844231	24.8988	1.042	0.484466	2.15082	0.0314907	0.830458	up
chr5:9380092-9380593	21.9692	1.00019	0.489289	2.04417	0.0409367	0.842066	up
chr5:9998552-9999053	25.2799	1.02973	0.508303	2.02582	0.0427834	0.845148	up
chr5:10009819-10010320	33.6462	1.17068	0.580651	2.01616	0.0437836	0.849178	up
chr5:10193986-10194487	64.9816	1.55105	0.602287	2.57526	0.0100164	0.748212	up
chr5:10268726-10269227	28.5759	1.08578	0.496715	2.18592	0.0288216	0.822945	up
chr5:10663756-10664257	18.0455	1.1976	0.531216	2.25445	0.0241679	0.812916	up
chr5:10832927-10833428	29.0485	1.0716	0.452683	2.36722	0.0179222	0.798404	up
chr5:10892073-10892574	18.6198	1.15596	0.582481	1.98454	0.0471955	0.85124	up
chr5:10989530-10990031	22.5332	1.06788	0.511461	2.08791	0.036806	0.836872	up
chr5:11150756-11151257	29.9252	2.21124	0.672285	3.28914	0.00100494	0.571329	up
chr5:11153618-11154119	13.9481	1.45778	0.55265	2.6378	0.00834459	0.733494	up
chr5:11351058-11351559	28.345	-1.48881	0.693595	-2.14651	0.0318323	0.831	down
chr5:11518546-11519047	19.4436	1.31381	0.622802	2.10951	0.0349005	0.832839	up
chr5:11609892-11610393	16.9172	1.39443	0.620108	2.24868	0.0245326	0.814896	up
chr5:12574492-12574993	48.0471	1.88544	0.589629	3.19767	0.00138545	0.576833	up
chr5:12805309-12805810	41.9135	1.37685	0.585828	2.35026	0.0187601	0.803697	up
chr5:13478810-13479311	34.2038	1.03885	0.511575	2.03069	0.0422867	0.845148	up
chr5:14062082-14062583	12.3342	1.56569	0.605703	2.58492	0.00974011	0.745328	up
chr5:14082906-14083407	80.6887	1.06056	0.517366	2.04992	0.0403727	0.842066	up
chr5:14183527-14184028	29.2995	1.09464	0.481854	2.27172	0.0231036	0.812228	up
chr5:14332683-14333184	26.1118	1.29211	0.53821	2.40074	0.0163618	0.792342	up
chr5:14383852-14384353	72.4199	2.05925	0.833232	2.4714	0.0134584	0.768662	up
chr5:14421145-14421646	21.5708	1.31772	0.526134	2.50453	0.0122614	0.764936	up
chr5:14423047-14423548	23.5282	1.09657	0.533292	2.05623	0.0397606	0.841109	up
chr5:14560227-14560728	44.5131	1.18132	0.585499	2.01763	0.0436296	0.848977	up
chr5:14615238-14615739	28.9412	1.38915	0.642456	2.16224	0.0305995	0.827144	up
chr5:14770854-14771355	18.9499	1.08942	0.545388	1.99751	0.04577	0.851111	up
chr5:15026920-15027421	18.4572	1.41079	0.642008	2.19747	0.0279869	0.818565	up
chr5:15318660-15319161	17.2421	1.38814	0.540476	2.56837	0.0102178	0.748509	up
chr5:15334480-15334981	91.3482	1.39461	0.665432	2.0958	0.0361004	0.836024	up
chr5:15356619-15357120	34.2112	1.37224	0.588863	2.33033	0.0197886	0.805926	up
chr5:15469403-15469904	16.8859	1.15492	0.56418	2.04708	0.0406498	0.842066	up
chr5:15695206-15695707	34.7355	-1.01046	0.480554	-2.10271	0.0354914	0.834902	down
chr5:15722245-15722746	25.1645	-1.07227	0.540288	-1.98462	0.0471863	0.85124	down
chr5:16271821-16272322	23.2048	-2.11528	0.644296	-3.28309	0.00102674	0.571329	down
chr5:16483333-16483834	26.1779	1.31905	0.595745	2.21412	0.0268207	0.816241	up
chr5:16486643-16487144	42.2112	1.58419	0.551452	2.87277	0.00406894	0.681456	up
chr5:16502916-16503417	28.7339	1.47108	0.513873	2.86274	0.0042	0.681762	up
chr5:16504518-16505019	20.039	1.24338	0.586262	2.12087	0.0339328	0.83275	up
chr5:16733591-16734092	19.9355	1.2304	0.518479	2.3731	0.0176394	0.797764	up
chr5:16742024-16742525	24.1058	1.04319	0.52087	2.00278	0.0452008	0.850822	up
chr5:16919929-16920430	30.1905	1.01912	0.509721	1.99937	0.0455679	0.851111	up
chr5:17058418-17058919	66.6123	1.13449	0.446993	2.53805	0.0111472	0.757925	up
chr5:17062088-17062589	70.9482	1.25849	0.544391	2.31174	0.0207922	0.808076	up
chr5:17062681-17063182	14.6389	1.27198	0.494584	2.57182	0.0101166	0.748371	up
chr5:17114118-17114619	59.4891	1.10129	0.486426	2.26405	0.0235707	0.812228	up
chr5:17222184-17222685	74.2944	-1.18164	0.474483	-2.49038	0.0127605	0.767558	down
chr5:17260640-17261141	26.418	1.86497	0.605544	3.07982	0.00207125	0.605472	up
chr5:18310249-18310750	17.78	1.26455	0.63231	1.99989	0.0455125	0.851111	up
chr5:18507049-18507550	64.1297	2.08033	0.73057	2.84755	0.00440578	0.68462	up
chr5:18792240-18792741	115.847	1.96247	0.70412	2.78712	0.00531781	0.699354	up
chr5:18793291-18793792	21.9229	1.19386	0.512237	2.33067	0.0197706	0.805926	up
chr5:19030757-19031258	21.6174	1.47413	0.619909	2.37798	0.0174079	0.797764	up
chr5:19044842-19045343	21.8878	1.11464	0.562712	1.98084	0.047609	0.85124	up
chr5:19987990-19988491	43.1782	1.4495	0.535428	2.70719	0.00678558	0.716747	up
chr5:20105902-20106403	16.2301	1.3609	0.590285	2.3055	0.0211386	0.808076	up
chr5:21614800-21615301	17.0851	1.49153	0.620412	2.4041	0.0162124	0.790515	up
chr5:21615418-21615919	17.5545	1.3868	0.675266	2.05371	0.0400034	0.841109	up
chr5:23727232-23727733	23.1006	-1.34642	0.585717	-2.29875	0.0215191	0.808076	down
chr5:23951104-23951605	30.281	-1.162	0.534118	-2.17555	0.0295886	0.824164	down
chr5:24058952-24059453	22.5487	-1.29443	0.550213	-2.35261	0.0186423	0.80272	down
chr5:25255104-25255605	15.9654	1.60473	0.564423	2.84313	0.00446726	0.68462	up
chr5:26761018-26761519	22.8648	1.64853	0.552908	2.98156	0.00286787	0.636083	up
chr5:27875059-27875560	17.5588	1.47706	0.58804	2.51184	0.0120104	0.764936	up
chr5:31365736-31366237	17.1619	1.67485	0.605571	2.76574	0.00567936	0.699371	up
chr5:31393087-31393588	35.3236	1.26048	0.56763	2.22061	0.0263776	0.81605	up
chr5:31886800-31887301	43.5655	1.11897	0.492518	2.27194	0.0230902	0.812228	up
chr5:31954354-31954855	26.6412	1.01783	0.499764	2.03661	0.0416888	0.843183	up
chr5:32003986-32004487	28.4258	1.0836	0.543745	1.99285	0.0462779	0.851111	up
chr5:32259023-32259524	33.4485	1.01162	0.478321	2.11495	0.0344344	0.83275	up
chr5:32862496-32862997	15.6293	1.87689	0.655474	2.8634	0.0041912	0.681456	up
chr5:32960949-32961450	22.0492	1.44025	0.580946	2.47915	0.0131697	0.768662	up
chr5:33129089-33129590	31.7843	1.99109	0.628861	3.16618	0.00154455	0.576833	up
chr5:33370022-33370523	37.5809	1.03202	0.445646	2.31579	0.0205698	0.808076	up
chr5:33388913-33389414	28.745	1.95776	0.636266	3.07695	0.00209128	0.607354	up
chr5:33859155-33859656	86.1242	1.13765	0.529507	2.1485	0.031674	0.830588	up
chr5:34001219-34001720	176.544	1.24428	0.419865	2.96353	0.00304129	0.640112	up
chr5:34001819-34002320	37.8153	1.18825	0.42306	2.80871	0.00497399	0.697443	up
chr5:34111801-34112302	25.0393	1.89467	0.738545	2.56541	0.0103054	0.748938	up
chr5:34421618-34422119	50.8576	1.4078	0.618422	2.27644	0.0228199	0.812228	up
chr5:34684229-34684730	61.4301	1.08068	0.378532	2.85491	0.00430484	0.68462	up
chr5:34742840-34743341	49.8971	1.19059	0.500697	2.37786	0.0174134	0.797764	up
chr5:35188150-35188651	24.6593	1.02729	0.509038	2.0181	0.0435805	0.848977	up
chr5:35373254-35373755	34.1232	1.12285	0.519689	2.16061	0.0307254	0.827706	up
chr5:35374104-35374605	17.1124	1.36098	0.529687	2.56941	0.0101872	0.748509	up
chr5:35741181-35741682	29.6408	-1.62556	0.5392	-3.01476	0.00257182	0.621162	down
chr5:36417128-36417629	22.6725	1.04222	0.469536	2.21968	0.0264404	0.81605	up
chr5:36447729-36448230	22.6285	1.12121	0.534781	2.09657	0.0360318	0.835953	up
chr5:36481704-36482205	26.2594	1.40495	0.621106	2.26201	0.0236971	0.812228	up
chr5:36490136-36490637	49.8128	1.20611	0.525459	2.29534	0.0217136	0.808741	up
chr5:36602968-36603469	26.6931	1.42726	0.572432	2.49332	0.0126553	0.767558	up
chr5:36642002-36642503	25.4343	1.2936	0.481072	2.68899	0.00716692	0.719064	up
chr5:37086461-37086962	21.2648	-1.05744	0.475324	-2.22466	0.026104	0.81605	down
chr5:37665728-37666229	90.4311	1.26137	0.528805	2.38533	0.0170639	0.795408	up
chr5:37688939-37689440	28.916	1.20343	0.552338	2.17879	0.029347	0.823323	up
chr5:37799833-37800334	15.2478	1.11855	0.513263	2.17929	0.0293098	0.823323	up
chr5:38664509-38665010	24.9152	1.03258	0.524602	1.96832	0.0490314	0.8538	up
chr5:38940401-38940902	24.199	-1.23815	0.521134	-2.37588	0.017507	0.797764	down
chr5:39053118-39053619	29.6587	1.13288	0.562641	2.0135	0.0440624	0.84933	up
chr5:39281142-39281643	28.3657	1.5505	0.572437	2.70859	0.0067569	0.716437	up
chr5:39299899-39300400	15.2309	2.23883	0.708198	3.16131	0.00157061	0.576833	up
chr5:39822896-39823397	23.775	-1.45316	0.61191	-2.37479	0.0175589	0.797764	down
chr5:40541613-40542114	24.8917	1.37944	0.619445	2.22689	0.0259546	0.81605	up
chr5:40802794-40803295	24.8096	1.01123	0.513404	1.96965	0.0488785	0.853651	up
chr5:40831030-40831531	29.13	1.01459	0.443164	2.28943	0.0220545	0.810392	up
chr5:41156725-41157226	60.4174	1.0353	0.526152	1.96768	0.0491054	0.853836	up
chr5:41195164-41195665	33.1558	1.61693	0.475127	3.40316	0.000666101	0.512503	up
chr5:41202046-41202547	18.819	1.46995	0.571078	2.57399	0.0100533	0.748212	up
chr5:41230267-41230768	31.6182	1.3734	0.502861	2.73118	0.00631089	0.710963	up
chr5:41510397-41510898	54.2824	1.10116	0.543873	2.02467	0.0429014	0.845471	up
chr5:42108915-42109416	39.1428	1.25929	0.559835	2.24939	0.0244879	0.814896	up
chr5:42596747-42597248	21.0044	1.22299	0.522646	2.33999	0.0192841	0.805926	up
chr5:42636923-42637424	13.6264	1.52819	0.645973	2.36571	0.0179956	0.798595	up
chr5:43137902-43138403	28.9728	1.401	0.503518	2.78242	0.00539559	0.699354	up
chr5:43138415-43138916	32.7395	1.1369	0.514154	2.2112	0.0270223	0.816867	up
chr5:43150767-43151268	23.1182	1.5972	0.596622	2.67706	0.00742706	0.724032	up
chr5:43854909-43855410	19.6801	-1.28291	0.578118	-2.21911	0.0264791	0.816213	down
chr5:50541312-50541813	26.0158	1.09773	0.460681	2.38283	0.0171801	0.796444	up
chr5:53069601-53070102	21.552	-1.39768	0.504297	-2.77154	0.00557911	0.699354	down
chr5:53665227-53665728	18.9716	-1.16006	0.513247	-2.26023	0.0238069	0.812228	down
chr5:54457140-54457641	32.5351	-1.38868	0.464144	-2.99192	0.00277227	0.635347	down
chr5:54619955-54620456	30.8439	-1.12609	0.421543	-2.67135	0.00755466	0.729315	down
chr5:58093938-58094439	31.9498	-1.35526	0.521687	-2.59785	0.00938091	0.741654	down
chr5:58188169-58188670	18.6326	-1.08575	0.47064	-2.30696	0.021057	0.808076	down
chr5:58241314-58241815	31.8205	-1.05497	0.492037	-2.14409	0.0320256	0.831	down
chr5:58562533-58563034	22.9281	1.58047	0.562904	2.80771	0.00498958	0.697443	up
chr5:58936919-58937420	19.1259	1.26705	0.607719	2.08493	0.0370755	0.836872	up
chr5:59744635-59745136	32.8655	-1.4448	0.496834	-2.90801	0.00363736	0.668088	down
chr5:59745348-59745849	95.2777	-1.52036	0.681063	-2.23233	0.025593	0.81605	down
chr5:59746053-59746554	42.4151	-1.53864	0.588997	-2.6123	0.00899363	0.735906	down
chr5:59763523-59764024	21.4891	-1.16111	0.486206	-2.38812	0.016935	0.795408	down
chr5:59765263-59765764	25.4054	-1.07067	0.500324	-2.13996	0.0323582	0.831	down
chr5:60387006-60387507	16.8829	1.29155	0.559673	2.30769	0.0210164	0.808076	up
chr5:60430503-60431004	17.4444	1.28888	0.655716	1.96561	0.0493434	0.8545	up
chr5:60540145-60540646	19.9571	1.17687	0.555186	2.11977	0.0340255	0.83275	up
chr5:61917185-61917686	45.9622	-1.12742	0.543887	-2.07289	0.0381823	0.837819	down
chr5:63443745-63444246	22.6313	1.26363	0.540585	2.33753	0.0194118	0.805926	up
chr5:66732251-66732752	15.9433	1.29208	0.53458	2.417	0.0156488	0.788948	up
chr5:66963609-66964110	70.108	-1.00286	0.357215	-2.80744	0.00499363	0.697443	down
chr5:66993422-66993923	21.8136	-1.24317	0.461947	-2.69116	0.00712037	0.718976	down
chr5:67001038-67001539	36.4752	-1.01281	0.426607	-2.3741	0.0175916	0.797764	down
chr5:67010619-67011120	81.6764	-1.38285	0.436821	-3.16571	0.00154703	0.576833	down
chr5:68691861-68692362	19.3362	-1.13417	0.534649	-2.12133	0.033894	0.83275	down
chr5:69046302-69046803	18.8686	1.13908	0.512692	2.22176	0.0262998	0.81605	up
chr5:72480786-72481287	18.66	-1.27584	0.631237	-2.02118	0.0432614	0.847569	down
chr5:73485667-73486168	19.9917	1.28965	0.463642	2.78156	0.00540978	0.699354	up
chr5:77343123-77343624	30.1453	1.17666	0.568648	2.06922	0.0385256	0.837819	up
chr5:78691273-78691774	66.8209	-1.31566	0.508961	-2.585	0.00973802	0.745328	down
chr5:79182965-79183466	18.6746	-1.15218	0.515091	-2.23685	0.0252963	0.81605	down
chr5:79504018-79504519	19.6753	-1.45385	0.562156	-2.5862	0.00970396	0.745328	down
chr5:81230371-81230872	21.6344	1.36727	0.577922	2.36583	0.0179896	0.798595	up
chr5:85452875-85453376	24.5698	-1.03472	0.515105	-2.00875	0.044564	0.849874	down
chr5:85587764-85588265	47.8603	1.30564	0.593669	2.19928	0.0278583	0.818565	up
chr5:85594250-85594751	13.2343	1.76764	0.648646	2.72512	0.00642781	0.711018	up
chr5:85930632-85931133	13.1708	-1.66077	0.601369	-2.76165	0.00575097	0.701165	down
chr5:86615636-86616137	28.0561	1.12781	0.535584	2.10575	0.0352258	0.834025	up
chr5:88683489-88683990	28.5878	1.26984	0.492185	2.58001	0.00987965	0.746539	up
chr5:88964769-88965270	46.6774	1.33999	0.575695	2.32761	0.0199331	0.80657	up
chr5:89697536-89698037	35.5775	1.04477	0.517957	2.0171	0.0436847	0.848977	up
chr5:91528708-91529209	23.6043	-1.22044	0.566487	-2.15441	0.0312081	0.829814	down
chr5:92927177-92927678	65.8372	-1.19233	0.416026	-2.866	0.00415692	0.681456	down
chr5:93925245-93925746	20.15	-1.12548	0.541683	-2.07775	0.0377323	0.836891	down
chr5:94154007-94154508	38.3679	-1.00478	0.50849	-1.97601	0.0481542	0.851815	down
chr5:94154616-94155117	29.894	-1.04488	0.453244	-2.30534	0.0211473	0.808076	down
chr5:94385748-94386249	18.788	1.11764	0.562113	1.98828	0.0467808	0.85124	up
chr5:94469791-94470292	18.0782	1.75926	0.661016	2.66144	0.00778066	0.733494	up
chr5:94562484-94562985	29.5313	-1.22761	0.521725	-2.35299	0.0186233	0.80272	down
chr5:96432983-96433484	18.4944	1.23853	0.528366	2.34407	0.0190747	0.805185	up
chr5:96459734-96460235	25.0267	1.54892	0.65034	2.3817	0.0172327	0.796483	up
chr5:96461659-96462160	18.4842	1.9745	0.614078	3.21539	0.00130269	0.576833	up
chr5:96509944-96510445	32.2894	-1.31297	0.559066	-2.3485	0.0188492	0.804587	down
chr5:99900205-99900706	49.2545	-1.19663	0.537281	-2.22719	0.0259348	0.81605	down
chr5:100822495-100822996	15.8694	-1.79301	0.673242	-2.66325	0.00773904	0.733494	down
chr5:101306813-101307314	33.8799	-1.21818	0.489672	-2.48775	0.0128554	0.768249	down
chr5:101664336-101664837	30.6342	1.09166	0.47851	2.28138	0.0225258	0.811676	up
chr5:107272429-107272930	23.3187	1.07233	0.496717	2.15883	0.0308631	0.829008	up
chr5:107381135-107381636	35.4579	-1.64393	0.528268	-3.11193	0.00185871	0.588996	down
chr5:108216845-108217346	20.4734	-1.06917	0.480837	-2.22356	0.0261784	0.81605	down
chr5:114412770-114413271	40.4255	-1.6011	0.651211	-2.45865	0.013946	0.772318	down
chr5:115343910-115344411	25.2377	-1.19271	0.536905	-2.22144	0.0263209	0.81605	down
chr5:115494558-115495059	28.519	2.07893	0.584269	3.55817	0.000373448	0.470478	up
chr5:118638864-118639365	26.5797	1.51858	0.541399	2.80493	0.00503279	0.697443	up
chr5:120062884-120063385	21.9309	1.39739	0.57379	2.43537	0.0148765	0.779764	up
chr5:122120937-122121438	24.6435	-1.05193	0.527751	-1.99323	0.046236	0.851111	down
chr5:124790203-124790704	29.4938	-1.12548	0.477242	-2.3583	0.0183588	0.801361	down
chr5:126359923-126360424	39.011	-1.04308	0.491136	-2.12382	0.0336854	0.83275	down
chr5:126872295-126872796	30.9199	-1.26925	0.557337	-2.27735	0.0227651	0.812228	down
chr5:127203766-127204267	28.4079	-1.01653	0.420667	-2.41646	0.0156721	0.788948	down
chr5:132363334-132363835	29.7714	-1.18458	0.420307	-2.81837	0.00482688	0.694213	down
chr5:132822819-132823320	81.5871	1.43966	0.446642	3.2233	0.00126722	0.576833	up
chr5:134058824-134059325	62.7622	-1.02783	0.406808	-2.52658	0.011518	0.76348	down
chr5:134958801-134959302	31.623	-1.04681	0.520156	-2.0125	0.0441669	0.84933	down
chr5:135153603-135154104	31.9155	-1.15681	0.468587	-2.46873	0.0135595	0.768662	down
chr5:135156754-135157255	57.3986	-1.06236	0.492683	-2.15628	0.0310617	0.829814	down
chr5:135568236-135568737	28.6286	-1.03811	0.471396	-2.2022	0.027651	0.818239	down
chr5:136730344-136730845	34.8751	-1.71494	0.689481	-2.48729	0.0128722	0.768249	down
chr5:137192359-137192860	26.7102	-1.6726	0.547892	-3.05279	0.00226728	0.610557	down
chr5:137466720-137467221	21.2256	-1.43144	0.636508	-2.24889	0.0245196	0.814896	down
chr5:137622172-137622673	41.5479	-1.04931	0.434057	-2.41745	0.0156296	0.788948	down
chr5:137726096-137726597	15.2247	1.10409	0.508863	2.16972	0.0300282	0.824545	up
chr5:137760854-137761355	71.1104	1.35466	0.46784	2.89557	0.00378476	0.675099	up
chr5:137761486-137761987	28.0885	1.62027	0.475	3.41109	0.000647044	0.512503	up
chr5:139210608-139211109	49.5171	1.25683	0.56749	2.21473	0.0267788	0.816241	up
chr5:139733733-139734234	68.0061	1.23906	0.471955	2.62537	0.00865542	0.734641	up
chr5:140085699-140086200	11.6735	-1.18245	0.600599	-1.96879	0.0489771	0.8538	down
chr5:141430334-141430835	18.8348	-1.25929	0.536447	-2.34746	0.0189019	0.805185	down
chr5:142290944-142291445	48.5687	1.11132	0.44073	2.52155	0.0116839	0.763636	up
chr5:144102317-144102818	45.9971	1.41655	0.618096	2.2918	0.0219172	0.810392	up
chr5:144315968-144316469	8.95704	1.33917	0.612305	2.1871	0.0287353	0.822009	up
chr5:144366890-144367391	17.3516	1.17987	0.589143	2.00269	0.0452102	0.850822	up
chr5:144594240-144594741	31.4785	1.13596	0.554309	2.04932	0.0404306	0.842066	up
chr5:145776020-145776521	46.5033	-1.00948	0.433671	-2.32775	0.0199253	0.80657	down
chr5:146520642-146521143	21.6211	1.16242	0.498224	2.33313	0.0196412	0.805926	up
chr5:147072295-147072796	17.6099	1.02078	0.495584	2.05976	0.0394217	0.838884	up
chr5:147140534-147141035	44.1438	1.10463	0.546799	2.02017	0.0433659	0.847888	up
chr5:149857434-149857935	88.8557	-1.01629	0.398277	-2.55171	0.0107195	0.753205	down
chr5:149938914-149939415	108.323	-1.13057	0.430963	-2.62337	0.00870655	0.734739	down
chr5:150254604-150255105	31.0042	1.57042	0.492085	3.19137	0.00141602	0.576833	up
chr5:151745232-151745733	62.1326	-1.15376	0.464224	-2.48535	0.0129425	0.768249	down
chr5:153483529-153484030	13.7317	1.67494	0.584086	2.86763	0.00413558	0.681456	up
chr5:153644715-153645216	18.4812	1.82058	0.575831	3.16166	0.00156872	0.576833	up
chr5:154090607-154091108	24.0364	2.19514	0.587314	3.73759	0.000185791	0.41025	up
chr5:154677918-154678419	35.0461	-1.12469	0.313399	-3.5887	0.000332331	0.447785	down
chr5:156699550-156700051	28.976	1.45077	0.600247	2.41696	0.0156506	0.788948	up
chr5:157607219-157607720	33.087	-1.15074	0.488564	-2.35535	0.018505	0.801673	down
chr5:157870765-157871266	35.3822	-1.23342	0.432695	-2.85055	0.00436444	0.68462	down
chr5:158629509-158630010	35.443	1.66099	0.558441	2.97434	0.00293623	0.636083	up
chr5:158942950-158943451	27.0521	-1.24231	0.558539	-2.22422	0.0261338	0.81605	down
chr5:159071257-159071758	18.7858	-1.50178	0.635234	-2.36413	0.0180724	0.79864	down
chr5:159981637-159982138	47.6208	-1.06669	0.468697	-2.27586	0.0228542	0.812228	down
chr5:160433983-160434484	77.4478	1.12187	0.401568	2.79372	0.00521058	0.698318	up
chr5:161258299-161258800	40.6613	1.24975	0.600329	2.08178	0.0373627	0.836891	up
chr5:166807183-166807684	13.2924	1.16841	0.536183	2.17912	0.0293227	0.823323	up
chr5:168647118-168647619	81.9353	-1.18195	0.553996	-2.1335	0.0328836	0.831249	down
chr5:168978080-168978581	26.7872	-1.2896	0.580607	-2.22113	0.0263421	0.81605	down
chr5:169427493-169427994	14.9339	1.49572	0.673362	2.22127	0.0263329	0.81605	up
chr5:171908620-171909121	30.3177	1.02971	0.396106	2.59958	0.0093339	0.740553	up
chr5:173474913-173475414	29.3975	1.54071	0.554261	2.77975	0.00544005	0.699354	up
chr5:173483551-173484052	21.2488	-1.21638	0.581917	-2.09029	0.0365916	0.836481	down
chr5:173654499-173655000	17.0528	-1.72712	0.583014	-2.9624	0.00305253	0.640112	down
chr5:174189603-174190104	22.992	-1.25652	0.550729	-2.28156	0.0225156	0.811676	down
chr5:174384415-174384916	21.2915	1.82617	0.6303	2.89731	0.00376383	0.673866	up
chr5:175287989-175288490	22.1117	1.34377	0.571267	2.35226	0.0186598	0.802733	up
chr5:175383324-175383825	14.9603	1.26489	0.572628	2.20891	0.0271806	0.817485	up
chr5:175861782-175862283	27.4552	-1.3011	0.560714	-2.32043	0.0203176	0.808076	down
chr5:176481588-176482089	60.4451	1.30692	0.569846	2.29346	0.0218214	0.809636	up
chr5:176784119-176784620	39.7628	-1.28377	0.483028	-2.65775	0.00786649	0.733494	down
chr5:176984640-176985141	21.6415	1.06932	0.478611	2.23421	0.0254693	0.81605	up
chr5:178630464-178630965	31.9819	-1.24135	0.492408	-2.52097	0.011703	0.763636	down
chr5:180085764-180086265	25.8415	-1.21282	0.446301	-2.71748	0.00657803	0.715813	down
chr5:180611072-180611573	63.8557	1.02293	0.481859	2.12289	0.0337634	0.83275	up
chr5:180649405-180649906	26.926	1.14313	0.481736	2.37293	0.0176475	0.797764	up
chr6:1069919-1070420	24.8482	1.09879	0.521451	2.10717	0.0351026	0.833278	up
chr6:1076790-1077291	75.6344	1.27642	0.546719	2.33469	0.0195598	0.805926	up
chr6:1631235-1631736	28.8844	1.22678	0.549753	2.2315	0.025648	0.81605	up
chr6:1840702-1841203	25.5128	-1.40993	0.595107	-2.36921	0.0178264	0.797764	down
chr6:2434056-2434557	49.7771	-1.40475	0.459806	-3.05508	0.00224997	0.610557	down
chr6:2442087-2442588	17.2001	-1.34006	0.592007	-2.26358	0.0235999	0.812228	down
chr6:3677553-3678054	25.3164	1.7469	0.555738	3.14338	0.00167008	0.576833	up
chr6:4039265-4039766	24.8606	1.31358	0.533991	2.45993	0.0138963	0.770893	up
chr6:5782723-5783224	30.0713	1.3649	0.520309	2.62325	0.00870942	0.734739	up
chr6:7496418-7496919	19.831	1.23407	0.556277	2.21844	0.0265248	0.816237	up
chr6:7691521-7692022	50.9102	-1.06434	0.498534	-2.13495	0.0327654	0.831249	down
chr6:7730861-7731362	53.3252	-1.20432	0.546902	-2.20208	0.0276599	0.818239	down
chr6:8157796-8158297	21.6072	1.63909	0.606215	2.70381	0.00685499	0.717664	up
chr6:8556315-8556816	16.7373	-1.36021	0.599376	-2.26938	0.023245	0.812228	down
chr6:10613634-10614135	24.8355	1.00716	0.493616	2.04037	0.0413135	0.842066	up
chr6:11154171-11154672	33.3757	-1.34173	0.429009	-3.1275	0.00176297	0.578528	down
chr6:11356714-11357215	32.5492	1.03144	0.494033	2.08779	0.0368168	0.836872	up
chr6:11357231-11357732	50.3382	1.29008	0.521534	2.47363	0.0133749	0.768662	up
chr6:11407344-11407845	44.8359	1.3717	0.503586	2.72386	0.00645243	0.711018	up
chr6:11953606-11954107	15.4494	1.23727	0.559844	2.21003	0.0271031	0.816964	up
chr6:12492351-12492852	64.2239	-1.27718	0.445992	-2.86369	0.00418737	0.681456	down
chr6:14871189-14871690	25.0956	1.09418	0.526232	2.07927	0.0375927	0.836891	up
chr6:15788858-15789359	28.3214	1.30348	0.583177	2.23514	0.0254083	0.81605	up
chr6:15952171-15952672	47.9023	1.10864	0.513841	2.15756	0.0309624	0.829782	up
chr6:16477760-16478261	37.428	1.02606	0.476486	2.15339	0.0312883	0.829814	up
chr6:16730798-16731299	27.0549	-1.0022	0.383691	-2.61199	0.00900181	0.735906	down
chr6:17580941-17581442	40.2774	-1.16927	0.551085	-2.12175	0.0338583	0.83275	down
chr6:21501749-21502250	24.6137	-1.10785	0.562993	-1.96778	0.049093	0.853836	down
chr6:21741543-21742044	17.5165	-1.21928	0.521192	-2.3394	0.0193147	0.805926	down
chr6:22236647-22237148	112.347	-1.24315	0.465304	-2.67169	0.00754701	0.729083	down
chr6:22940661-22941162	18.7834	1.19574	0.597923	1.99982	0.0455198	0.851111	up
chr6:23174929-23175430	25.2832	-1.07105	0.527774	-2.02937	0.042421	0.845148	down
chr6:23547787-23548288	22.7884	1.24277	0.541458	2.29522	0.0217202	0.808741	up
chr6:24668344-24668845	73.6692	-1.35929	0.579639	-2.34507	0.0190236	0.805185	down
chr6:24803306-24803807	23.7399	1.33236	0.524068	2.54235	0.0110111	0.757302	up
chr6:26213942-26214443	36.6291	-1.03697	0.503855	-2.05807	0.0395836	0.840113	down
chr6:26224859-26225360	40.9794	-1.22946	0.451222	-2.72472	0.00643553	0.711018	down
chr6:26243091-26243592	36.8951	-1.36943	0.531453	-2.57676	0.0099731	0.748097	down
chr6:26254718-26255219	23.9071	-1.17128	0.54229	-2.15988	0.0307819	0.828019	down
chr6:26327907-26328408	46.219	-1.10109	0.530801	-2.07439	0.0380433	0.837819	down
chr6:26743265-26743766	34.9555	2.68625	0.640784	4.19213	2.76353e-05	0.214041	up
chr6:28444723-28445224	13.6361	-1.38823	0.623232	-2.22748	0.0259154	0.81605	down
chr6:28865751-28866252	126.973	-1.00675	0.371209	-2.71207	0.00668635	0.716194	down
chr6:29678080-29678581	38.2233	-1.10199	0.51185	-2.15296	0.0313216	0.829814	down
chr6:29780034-29780535	33.1597	-1.44568	0.623537	-2.31852	0.020421	0.808076	down
chr6:31379838-31380339	35.7573	-1.30206	0.511397	-2.54608	0.0108942	0.755488	down
chr6:33258813-33259314	47.0968	1.17285	0.497796	2.35609	0.0184683	0.801361	up
chr6:34531788-34532289	58.3458	-1.88636	0.473628	-3.98279	6.81104e-05	0.348898	down
chr6:35216786-35217287	40.466	1.2696	0.446602	2.8428	0.00447195	0.68462	up
chr6:37965900-37966401	72.3492	-1.09559	0.443173	-2.47214	0.0134308	0.768662	down
chr6:37966786-37967287	26.1014	-1.19036	0.498654	-2.38714	0.0169801	0.795408	down
chr6:38541886-38542387	22.1659	-1.36676	0.527794	-2.58956	0.00960985	0.745328	down
chr6:39813016-39813517	61.4827	1.11008	0.435029	2.55174	0.0107187	0.753205	up
chr6:40137068-40137569	30.0797	1.13376	0.578274	1.96059	0.0499267	0.854943	up
chr6:41047928-41048429	32.1815	1.27525	0.480318	2.65501	0.00793049	0.733494	up
chr6:41456248-41456749	74.3968	1.27151	0.502334	2.53121	0.0113671	0.761852	up
chr6:41456768-41457269	98.6444	1.60447	0.540359	2.96927	0.00298504	0.636083	up
chr6:41747409-41747910	118.896	1.27453	0.491927	2.59089	0.00957268	0.745328	up
chr6:41757865-41758366	38.1415	1.41068	0.483586	2.91712	0.00353274	0.668088	up
chr6:41815527-41816028	43.8311	1.27767	0.458155	2.78872	0.00529169	0.699354	up
chr6:42704925-42705426	32.7625	1.02793	0.46476	2.21174	0.0269847	0.816241	up
chr6:45566828-45567329	41.425	1.38917	0.50347	2.75919	0.0057945	0.70339	up
chr6:45569283-45569784	185.816	1.10168	0.442813	2.48791	0.0128496	0.768249	up
chr6:46719499-46720000	29.2595	1.38537	0.467612	2.96264	0.00305016	0.640112	up
chr6:46741474-46741975	23.0563	1.2817	0.528723	2.42415	0.0153442	0.784298	up
chr6:46901708-46902209	47.4879	1.19484	0.530106	2.25396	0.0241987	0.812916	up
chr6:47116503-47117004	23.3941	-1.05348	0.499117	-2.11069	0.0347986	0.832839	down
chr6:47665060-47665561	64.4337	-1.15168	0.5205	-2.21264	0.0269226	0.816241	down
chr6:48111530-48112031	17.0686	1.29871	0.48281	2.68989	0.00714746	0.718976	up
chr6:50654030-50654531	20.7409	1.25341	0.509453	2.46031	0.0138815	0.770893	up
chr6:50850269-50850770	32.2554	2.12698	0.543452	3.91384	9.08414e-05	0.353087	up
chr6:51472944-51473445	41.0775	1.05517	0.530701	1.98826	0.0467832	0.85124	up
chr6:51485769-51486270	20.6862	1.31044	0.623874	2.10049	0.0356858	0.835401	up
chr6:51704939-51705440	62.4194	1.45354	0.536186	2.71089	0.00671028	0.716437	up
chr6:51868505-51869006	78.0598	1.09904	0.459132	2.39373	0.0166779	0.794614	up
chr6:51986823-51987324	12.6255	1.11539	0.545123	2.04612	0.0407442	0.842066	up
chr6:51996576-51997077	16.8604	1.6022	0.587723	2.72612	0.00640842	0.710963	up
chr6:52087354-52087855	77.506	1.01489	0.46341	2.19006	0.02852	0.819896	up
chr6:52107958-52108459	19.6638	1.38393	0.5353	2.58534	0.00972841	0.745328	up
chr6:52125118-52125619	17.5256	1.26601	0.602295	2.10197	0.0355562	0.835401	up
chr6:52325789-52326290	23.5283	1.15086	0.543609	2.11707	0.0342543	0.83275	up
chr6:52328197-52328698	79.7968	1.0492	0.519777	2.01855	0.0435341	0.848691	up
chr6:52426616-52427117	24.2462	1.09163	0.538912	2.02562	0.0428039	0.845148	up
chr6:52479475-52479976	29.3265	1.35133	0.640751	2.10898	0.0349462	0.832867	up
chr6:53241450-53241951	21.1075	1.32684	0.579824	2.28835	0.022117	0.810392	up
chr6:53513385-53513886	21.5581	1.53573	0.563164	2.72696	0.00639206	0.710963	up
chr6:53628197-53628698	35.5967	1.58652	0.503706	3.14969	0.00163443	0.576833	up
chr6:53628805-53629306	33.3039	1.40307	0.492143	2.85093	0.0043591	0.68462	up
chr6:56199716-56200217	61.5565	1.13647	0.571917	1.98713	0.0469079	0.85124	up
chr6:56238767-56239268	18.2739	1.32291	0.564794	2.34229	0.0191658	0.805926	up
chr6:56269657-56270158	14.7071	-1.73477	0.699114	-2.48138	0.0130875	0.768367	down
chr6:56909159-56909660	21.2069	1.19891	0.564547	2.12367	0.0336976	0.83275	up
chr6:60231550-60232051	13.9073	1.60929	0.710496	2.26503	0.023511	0.812228	up
chr6:62721366-62721867	31.1768	-1.86032	0.755667	-2.46183	0.013823	0.770893	down
chr6:62849360-62849861	30.2892	1.15339	0.566848	2.03475	0.0418758	0.843945	up
chr6:63777763-63778264	19.3177	1.62757	0.581705	2.79792	0.00514323	0.698008	up
chr6:63839420-63839921	37.2409	1.67091	0.524015	3.18866	0.00142934	0.576833	up
chr6:63926819-63927320	23.1694	1.54889	0.557914	2.77621	0.00549967	0.699354	up
chr6:64083999-64084500	37.0193	-1.87419	0.63222	-2.96446	0.00303219	0.640112	down
chr6:66103799-66104300	48.7498	-1.25455	0.585421	-2.14299	0.0321142	0.831	down
chr6:68156319-68156820	24.303	-1.80308	0.616489	-2.92476	0.00344725	0.666728	down
chr6:70394481-70394982	81.2781	1.05822	0.534926	1.97825	0.0479007	0.851337	up
chr6:71107782-71108283	28.3818	1.07579	0.416025	2.58588	0.00971306	0.745328	up
chr6:71139194-71139695	28.7701	1.09531	0.555717	1.97099	0.0487256	0.8536	up
chr6:72787447-72787948	42.9395	1.04226	0.401287	2.59729	0.00939631	0.741654	up
chr6:72788131-72788632	25.2829	1.1118	0.525684	2.11497	0.0344327	0.83275	up
chr6:72894048-72894549	80.0634	1.06525	0.384148	2.77303	0.00555365	0.699354	up
chr6:73289371-73289872	25.4501	1.6937	0.594339	2.84972	0.00437573	0.68462	up
chr6:74731242-74731743	67.502	1.1272	0.427983	2.63375	0.0084447	0.733494	up
chr6:74749151-74749652	23.1745	1.53863	0.555681	2.76891	0.00562446	0.699371	up
chr6:74749730-74750231	26.8587	1.79131	0.64763	2.76594	0.00567582	0.699371	up
chr6:74871684-74872185	29.7104	1.10637	0.466975	2.36923	0.017825	0.797764	up
chr6:74969813-74970314	14.2287	1.40785	0.653561	2.15413	0.0312302	0.829814	up
chr6:75118863-75119364	19.5875	1.08161	0.551241	1.96213	0.0497477	0.854936	up
chr6:75904975-75905476	24.3363	1.05739	0.513771	2.05811	0.0395801	0.840113	up
chr6:76438056-76438557	18.3208	1.33796	0.572504	2.33703	0.0194376	0.805926	up
chr6:79949207-79949708	33.723	1.00505	0.445317	2.25693	0.0240124	0.812228	up
chr6:83976755-83977256	45.356	2.00698	0.607051	3.30612	0.000945973	0.56637	up
chr6:84976700-84977201	30.0321	1.24684	0.633063	1.96954	0.0488908	0.853651	up
chr6:85250720-85251221	57.3823	1.33736	0.420647	3.17929	0.00147635	0.576833	up
chr6:91697208-91697709	36.2096	-1.32464	0.526236	-2.5172	0.0118293	0.763636	down
chr6:93164747-93165248	28.3451	1.12857	0.540895	2.08649	0.0369343	0.836872	up
chr6:93684244-93684745	21.4092	1.37398	0.574385	2.39208	0.016753	0.795408	up
chr6:95518735-95519236	29.0956	1.35124	0.596987	2.26344	0.0236087	0.812228	up
chr6:95758632-95759133	13.0439	1.63579	0.742729	2.20241	0.0276364	0.818239	up
chr6:96637997-96638498	30.5313	1.05476	0.519949	2.02859	0.0425002	0.845148	up
chr6:96724581-96725082	18.9588	1.38095	0.641696	2.15203	0.0313947	0.829985	up
chr6:100372660-100373161	15.8344	1.42291	0.524534	2.71271	0.00667363	0.716194	up
chr6:100455760-100456261	35.3891	1.43867	0.582898	2.46814	0.0135817	0.768662	up
chr6:100618027-100618528	29.5957	-1.08707	0.514031	-2.1148	0.0344472	0.83275	down
chr6:100968939-100969440	24.6782	1.41503	0.577681	2.44951	0.0143052	0.776285	up
chr6:101226758-101227259	68.3405	1.22575	0.575581	2.1296	0.033205	0.832096	up
chr6:101402574-101403075	23.958	1.26098	0.545974	2.30959	0.0209107	0.808076	up
chr6:105600297-105600798	32.0475	-1.34589	0.607052	-2.2171	0.0266165	0.816241	down
chr6:106870789-106871290	28.8417	1.78384	0.524031	3.40406	0.00066391	0.512503	up
chr6:107067051-107067552	34.4329	1.36035	0.54705	2.4867	0.0128935	0.768249	up
chr6:107108169-107108670	18.3946	1.33907	0.543381	2.46434	0.0137266	0.770893	up
chr6:107451368-107451869	27.2791	1.4301	0.597638	2.39291	0.0167152	0.795243	up
chr6:108971121-108971622	49.7856	1.60286	0.599638	2.67305	0.00751647	0.728036	up
chr6:111692410-111692911	48.1879	1.36293	0.587278	2.32077	0.0202995	0.808076	up
chr6:111715270-111715771	41.5642	1.22658	0.509577	2.40706	0.0160814	0.790212	up
chr6:112813276-112813777	14.5172	1.53139	0.704801	2.1728	0.029795	0.824164	up
chr6:115982325-115982826	33.4913	1.11409	0.489399	2.27644	0.0228198	0.812228	up
chr6:120005358-120005859	29.2521	1.63729	0.668628	2.44874	0.0143358	0.776293	up
chr6:121036607-121037108	11.7862	1.30389	0.654028	1.99363	0.0461927	0.851111	up
chr6:121042182-121042683	38.2591	1.35635	0.534716	2.53657	0.0111945	0.757925	up
chr6:121897189-121897690	14.3139	1.50861	0.61277	2.46196	0.0138182	0.770893	up
chr6:122494140-122494641	25.348	1.12841	0.531518	2.12299	0.0337543	0.83275	up
chr6:122494805-122495306	84.0387	1.20265	0.49062	2.45129	0.0142347	0.774775	up
chr6:122569146-122569647	41.6462	1.88042	0.621877	3.02378	0.00249637	0.616547	up
chr6:122569903-122570404	22.2167	1.23557	0.551063	2.24216	0.0249509	0.81605	up
chr6:123472003-123472504	17.6608	1.76208	0.707132	2.49187	0.0127073	0.767558	up
chr6:125181851-125182352	22.5718	1.31556	0.581973	2.26052	0.0237887	0.812228	up
chr6:125267744-125268245	25.7842	1.04564	0.458996	2.27811	0.0227202	0.812228	up
chr6:125273877-125274378	97.9519	1.11764	0.451839	2.47353	0.0133787	0.768662	up
chr6:127022985-127023486	41.6774	1.18619	0.527228	2.24985	0.0244582	0.814759	up
chr6:127956425-127956926	19.3921	1.08076	0.528506	2.04494	0.0408609	0.842066	up
chr6:128062885-128063386	30.9086	1.48272	0.437728	3.3873	0.000705829	0.522284	up
chr6:129408629-129409130	37.1438	1.26907	0.447702	2.83464	0.00458781	0.68462	up
chr6:129938217-129938718	19.1693	-1.07774	0.542892	-1.98519	0.0471237	0.85124	down
chr6:130602243-130602744	36.7481	-1.01032	0.51239	-1.97178	0.0486346	0.8536	down
chr6:131488801-131489302	16.8352	1.37082	0.587036	2.33515	0.0195355	0.805926	up
chr6:132673268-132673769	27.5895	1.02299	0.498351	2.05274	0.0400978	0.841109	up
chr6:132856367-132856868	16.7436	1.70489	0.635267	2.68374	0.00728044	0.719064	up
chr6:133034393-133034894	21.9604	1.63307	0.560841	2.91182	0.00359328	0.668088	up
chr6:133741413-133741914	25.7414	-1.30052	0.479867	-2.71017	0.00672495	0.716437	down
chr6:134003395-134003896	68.9306	1.22027	0.387689	3.14754	0.00164651	0.576833	up
chr6:136079292-136079793	32.018	1.04335	0.434497	2.40128	0.0163376	0.791733	up
chr6:136230391-136230892	47.6253	1.47245	0.555333	2.65147	0.00801419	0.733494	up
chr6:136325921-136326422	35.3852	1.4081	0.564681	2.49361	0.012645	0.767558	up
chr6:136959497-136959998	35.4646	1.06227	0.477452	2.22488	0.0260892	0.81605	up
chr6:136962654-136963155	28.898	1.16895	0.483549	2.41743	0.0156306	0.788948	up
chr6:137005057-137005558	18.6885	1.10183	0.554585	1.98676	0.046949	0.85124	up
chr6:138563569-138564070	64.0132	1.04185	0.502458	2.07351	0.0381244	0.837819	up
chr6:138983442-138983943	20.0268	1.21587	0.437778	2.77737	0.00548002	0.699354	up
chr6:139407619-139408120	78.4691	1.05328	0.406584	2.59055	0.00958222	0.745328	up
chr6:140380834-140381335	23.3075	-1.10027	0.497336	-2.21232	0.0269446	0.816241	down
chr6:141746273-141746774	19.3694	1.16529	0.565636	2.06015	0.0393844	0.838884	up
chr6:141815069-141815570	16.0238	1.62009	0.674482	2.40197	0.0163068	0.791473	up
chr6:142696098-142696599	46.6247	1.1653	0.367073	3.17456	0.00150064	0.576833	up
chr6:142696602-142697103	52.401	1.11752	0.356509	3.13461	0.00172081	0.576833	up
chr6:145529490-145529991	24.1084	1.05019	0.52027	2.01855	0.0435336	0.848691	up
chr6:145630688-145631189	30.3781	1.02439	0.49405	2.07344	0.0381309	0.837819	up
chr6:145673196-145673697	18.0707	1.20789	0.614135	1.96682	0.0492042	0.854111	up
chr6:146887121-146887622	22.3284	1.31625	0.559958	2.35063	0.0187418	0.803697	up
chr6:146991080-146991581	26.4247	-1.29269	0.589844	-2.19159	0.0284094	0.819378	down
chr6:147932403-147932904	37.9143	1.06101	0.514313	2.06297	0.0391157	0.838884	up
chr6:148389864-148390365	42.7088	1.13504	0.568348	1.99709	0.0458158	0.851111	up
chr6:149249870-149250371	46.1418	1.62269	0.556612	2.9153	0.00355346	0.668088	up
chr6:149887270-149887771	28.0437	-1.91238	0.525912	-3.63632	0.000276566	0.430067	down
chr6:149888066-149888567	33.5083	-1.86413	0.509402	-3.65944	0.000252764	0.419168	down
chr6:149889289-149889790	31.7274	-1.76258	0.507001	-3.47647	0.000508055	0.509389	down
chr6:150251769-150252270	30.7191	1.19239	0.466897	2.55385	0.0106539	0.753205	up
chr6:150517124-150517625	28.6898	1.22567	0.582148	2.10543	0.035254	0.834025	up
chr6:150687406-150687907	36.4074	1.54651	0.518495	2.9827	0.0028572	0.636083	up
chr6:150734146-150734647	32.5619	1.43382	0.575478	2.49153	0.0127193	0.767558	up
chr6:150877876-150878377	16.6108	1.42665	0.57684	2.47322	0.0133902	0.768662	up
chr6:151024609-151025110	34.3142	1.40581	0.498634	2.81933	0.00481239	0.694213	up
chr6:151803634-151804135	44.1725	1.0807	0.494425	2.18577	0.0288327	0.822945	up
chr6:152086573-152087074	33.1362	1.42918	0.629367	2.27082	0.0231579	0.812228	up
chr6:152113213-152113714	21.8928	1.11031	0.494822	2.24386	0.0248417	0.81605	up
chr6:154541906-154542407	18.1578	1.58325	0.616283	2.56904	0.0101981	0.748509	up
chr6:154569487-154569988	14.761	1.15068	0.58396	1.97047	0.0487845	0.8536	up
chr6:155085549-155086050	34.5591	1.36662	0.601328	2.27267	0.023046	0.812228	up
chr6:156718595-156719096	52.4546	-1.06718	0.500373	-2.13278	0.0329431	0.831249	down
chr6:157229633-157230134	65.7503	1.3867	0.546021	2.53965	0.0110965	0.757925	up
chr6:157747365-157747866	11.8996	1.33435	0.665148	2.00609	0.0448465	0.850085	up
chr6:158187717-158188218	21.5206	1.08559	0.50445	2.15202	0.0313959	0.829985	up
chr6:158623717-158624218	29.9715	1.41106	0.501627	2.81297	0.00490865	0.694661	up
chr6:160055369-160055870	62.8808	1.04235	0.474192	2.19817	0.0279371	0.818565	up
chr6:160079661-160080162	26.7648	1.44167	0.597268	2.41378	0.015788	0.790212	up
chr6:160085120-160085621	23.5014	1.24085	0.528106	2.34961	0.0187928	0.803879	up
chr6:160394210-160394711	24.2319	1.24543	0.493509	2.52362	0.0116152	0.763636	up
chr6:161358979-161359480	32.2893	1.49711	0.570683	2.62337	0.00870645	0.734739	up
chr6:161550218-161550719	38.431	1.43457	0.518425	2.76716	0.00565463	0.699371	up
chr6:163115538-163116039	34.9906	1.63063	0.612795	2.66098	0.00779147	0.733494	up
chr6:163119040-163119541	61.8459	1.99114	0.827935	2.40495	0.0161748	0.790212	up
chr6:163122282-163122783	20.6752	1.59475	0.5494	2.90272	0.00369943	0.670971	up
chr6:163175161-163175662	16.715	1.23905	0.598251	2.07112	0.0383478	0.837819	up
chr6:163634405-163634906	53.4654	1.07148	0.544006	1.96962	0.0488822	0.853651	up
chr6:164098688-164099189	31.883	1.19003	0.57688	2.06287	0.0391254	0.838884	up
chr6:164283081-164283582	22.2711	1.61937	0.628366	2.57712	0.00996277	0.748097	up
chr6:164827516-164828017	40.0161	1.15148	0.579783	1.98605	0.0470273	0.85124	up
chr6:164835404-164835905	51.2635	1.60712	0.652458	2.46318	0.0137711	0.770893	up
chr6:164897658-164898159	23.6126	1.47237	0.554938	2.65321	0.00797297	0.733494	up
chr6:165178020-165178521	19.5819	-1.29851	0.605112	-2.1459	0.031881	0.831	down
chr6:165181792-165182293	26.4669	-1.03985	0.49974	-2.08079	0.0374533	0.836891	down
chr6:165599084-165599585	28.451	-1.19274	0.579193	-2.05931	0.0394641	0.838884	down
chr6:165605820-165606321	21.9109	-1.3992	0.542049	-2.58131	0.00984253	0.745759	down
chr6:165967930-165968431	25.3461	-1.25465	0.529065	-2.37144	0.0177187	0.797764	down
chr6:165969131-165969632	20.8372	-1.43994	0.571307	-2.52043	0.0117212	0.763636	down
chr6:166205989-166206490	18.5188	1.45063	0.641049	2.26291	0.0236415	0.812228	up
chr6:166206656-166207157	15.7161	1.5553	0.641341	2.42507	0.0153053	0.784298	up
chr6:166592783-166593284	22.3414	-1.3897	0.496666	-2.79805	0.00514118	0.698008	down
chr6:166721539-166722040	16.8263	1.12789	0.534712	2.10934	0.0349152	0.832839	up
chr6:167675990-167676491	33.7803	1.14019	0.533583	2.13685	0.0326103	0.831249	up
chr6:167684794-167685295	22.6826	1.19376	0.533265	2.23858	0.025183	0.81605	up
chr6:167815566-167816067	39.6827	-1.143	0.565244	-2.02214	0.0431619	0.847112	down
chr6:167930257-167930758	51.9631	1.03337	0.487235	2.12088	0.0339318	0.83275	up
chr6:168217810-168218311	39.4456	1.1919	0.449367	2.6524	0.00799208	0.733494	up
chr6:168390670-168391171	28.1599	-1.35215	0.485557	-2.78473	0.00535724	0.699354	down
chr6:168597278-168597779	18.7854	1.26984	0.515934	2.46124	0.0138457	0.770893	up
chr6:168677161-168677662	34.2186	1.30772	0.449592	2.90868	0.00362956	0.668088	up
chr6:168782154-168782655	15.1923	1.26286	0.615423	2.05202	0.040168	0.841109	up
chr6:169778682-169779183	23.1586	-1.52628	0.538636	-2.8336	0.00460276	0.68462	down
chr6:169780751-169781252	16.4951	-1.1037	0.531109	-2.07811	0.0376992	0.836891	down
chr6:170160294-170160795	25.0634	-1.75215	0.473239	-3.70247	0.000213509	0.419168	down
chr7:342150-342651	68.1166	1.5858	0.598748	2.64853	0.00808419	0.733494	up
chr7:485635-486136	43.5683	1.22098	0.443807	2.75116	0.0059385	0.704877	up
chr7:620032-620533	67.2709	1.10221	0.414078	2.66185	0.00777135	0.733494	up
chr7:768106-768607	39.4915	-1.15791	0.435592	-2.65824	0.00785507	0.733494	down
chr7:1082217-1082718	48.4825	1.08735	0.348937	3.11617	0.00183218	0.58421	up
chr7:2193034-2193535	77.6754	1.81124	0.560338	3.23241	0.00122752	0.576833	up
chr7:2224349-2224850	45.5135	1.16433	0.453284	2.56864	0.0102097	0.748509	up
chr7:2271586-2272087	30.6241	1.11511	0.544753	2.04699	0.0406586	0.842066	up
chr7:2602406-2602907	70.3813	1.00131	0.427521	2.34212	0.0191744	0.805926	up
chr7:3274117-3274618	28.5464	1.07954	0.495484	2.17876	0.0293494	0.823323	up
chr7:3279402-3279903	30.2019	1.20187	0.440236	2.73006	0.00633231	0.710963	up
chr7:3886337-3886838	35.2237	1.65948	0.536076	3.0956	0.00196418	0.599212	up
chr7:3907597-3908098	19.2619	1.25243	0.574891	2.17856	0.0293643	0.823409	up
chr7:3911598-3912099	80.7787	1.05718	0.531894	1.98757	0.046859	0.85124	up
chr7:4971545-4972046	27.0647	1.14477	0.491707	2.32815	0.0199042	0.806556	up
chr7:5222741-5223242	69.6483	1.16833	0.376166	3.10588	0.00189711	0.59173	up
chr7:5360372-5360873	44.2105	1.01005	0.350011	2.88577	0.00390461	0.675595	up
chr7:5586265-5586766	86.4707	1.90901	0.442354	4.31557	1.59189e-05	0.214041	up
chr7:7002269-7002770	39.9286	1.10329	0.466049	2.36732	0.0179175	0.798404	up
chr7:7138836-7139337	52.6571	1.09762	0.441681	2.4851	0.0129516	0.768249	up
chr7:7489521-7490022	34.6212	-1.2355	0.455856	-2.71028	0.00672273	0.716437	down
chr7:7765408-7765909	56.2455	1.18057	0.36374	3.24564	0.00117186	0.576833	up
chr7:8386762-8387263	25.9104	-1.28834	0.577388	-2.23132	0.0256599	0.81605	down
chr7:11248164-11248665	77.8526	1.01334	0.432773	2.3415	0.0192063	0.805926	up
chr7:11665417-11665918	19.8369	1.7264	0.565663	3.05199	0.00227328	0.610557	up
chr7:11667052-11667553	23.8536	1.69101	0.584088	2.89512	0.00379013	0.675099	up
chr7:11818194-11818695	37.2514	1.25905	0.517544	2.43273	0.0149854	0.782183	up
chr7:12146743-12147244	13.8939	1.14222	0.576134	1.98255	0.0474175	0.85124	up
chr7:13274087-13274588	26.7482	1.17121	0.572772	2.0448	0.0408742	0.842066	up
chr7:14313530-14314031	14.9919	1.75379	0.660781	2.65412	0.00795145	0.733494	up
chr7:15016640-15017141	26.2582	-1.16	0.473129	-2.45175	0.0142162	0.774633	down
chr7:16609794-16610295	19.6451	1.00479	0.491802	2.04307	0.0410453	0.842066	up
chr7:16902216-16902717	25.9656	1.08254	0.519548	2.08362	0.0371948	0.836872	up
chr7:17696394-17696895	67.9317	-1.0435	0.522411	-1.99747	0.0457738	0.851111	down
chr7:18547721-18548222	35.6137	-1.66371	0.584949	-2.8442	0.00445235	0.68462	down
chr7:20304276-20304777	126.878	1.04602	0.375902	2.7827	0.00539093	0.699354	up
chr7:21044365-21044866	14.297	1.3122	0.612728	2.14157	0.032228	0.831	up
chr7:21084156-21084657	36.3778	1.1514	0.55403	2.07823	0.0376886	0.836891	up
chr7:21444326-21444827	16.2615	1.28447	0.60117	2.13661	0.0326296	0.831249	up
chr7:21757481-21757982	31.1195	1.43024	0.517476	2.76389	0.00571171	0.69981	up
chr7:21758224-21758725	16.791	1.133	0.484152	2.34018	0.0192743	0.805926	up
chr7:23513701-23514202	29.9202	1.10531	0.525624	2.10286	0.035478	0.834886	up
chr7:23685725-23686226	23.4681	1.09729	0.552616	1.98563	0.0470747	0.85124	up
chr7:23715027-23715528	35.5226	1.08936	0.380272	2.86469	0.00417416	0.681456	up
chr7:23923469-23923970	18.4473	1.52394	0.611959	2.49025	0.0127651	0.767558	up
chr7:25752855-25753356	26.2254	1.2721	0.613629	2.07307	0.0381656	0.837819	up
chr7:25770070-25770571	21.4048	1.25145	0.518925	2.41162	0.0158818	0.790212	up
chr7:25778951-25779452	28.1836	1.17442	0.578443	2.03031	0.0423253	0.845148	up
chr7:26603552-26604053	73.9958	1.07072	0.478762	2.23645	0.0253226	0.81605	up
chr7:27646988-27647489	29.3115	-1.50874	0.668093	-2.25827	0.0239286	0.812228	down
chr7:28328692-28329193	38.655	1.53559	0.551347	2.78515	0.00535022	0.699354	up
chr7:28354473-28354974	79.6514	1.03628	0.528078	1.96236	0.0497211	0.854936	up
chr7:28355791-28356292	84.3419	1.65389	0.573062	2.88607	0.0039009	0.675595	up
chr7:28369963-28370464	10.9508	1.04172	0.509142	2.04604	0.0407528	0.842066	up
chr7:28960021-28960522	48.5478	1.29545	0.434887	2.97883	0.00289351	0.636083	up
chr7:29336934-29337435	65.1519	1.35527	0.587374	2.30734	0.0210359	0.808076	up
chr7:29884796-29885297	22.2061	1.01193	0.454555	2.2262	0.0260006	0.81605	up
chr7:30140412-30140913	63.3043	1.40956	0.535572	2.63189	0.00849118	0.734136	up
chr7:30634243-30634744	63.9504	1.16696	0.513054	2.27454	0.0229338	0.812228	up
chr7:30635869-30636370	51.7066	1.42397	0.547699	2.59992	0.00932461	0.740553	up
chr7:31371575-31372076	38.4527	1.37196	0.572846	2.39499	0.016621	0.79429	up
chr7:31375335-31375836	45.299	1.84133	0.474695	3.87898	0.000104895	0.353087	up
chr7:31849889-31850390	16.3431	-1.46615	0.576481	-2.54328	0.0109817	0.757302	down
chr7:31958196-31958697	24.3716	-1.27309	0.562115	-2.26483	0.0235232	0.812228	down
chr7:32290047-32290548	22.4246	-1.02587	0.521237	-1.96814	0.0490516	0.8538	down
chr7:33260411-33260912	39.6973	2.35673	0.596174	3.95308	7.715e-05	0.348898	up
chr7:33643513-33644014	10.9113	1.21581	0.554329	2.1933	0.0282859	0.819305	up
chr7:33687572-33688073	23.5062	1.83015	0.56002	3.268	0.00108309	0.575819	up
chr7:33722296-33722797	77.1493	1.3521	0.495406	2.72927	0.00634752	0.710963	up
chr7:34064412-34064913	43.5971	1.208	0.589512	2.04916	0.0404466	0.842066	up
chr7:34138243-34138744	26.9856	1.24772	0.555738	2.24516	0.0247576	0.81605	up
chr7:34247439-34247940	34.5803	-1.16457	0.525744	-2.21508	0.0267545	0.816241	down
chr7:34385259-34385760	22.7768	1.22905	0.554314	2.21725	0.0266061	0.816241	up
chr7:34425139-34425640	46.242	1.0591	0.476743	2.22154	0.0263146	0.81605	up
chr7:35334443-35334944	18.5383	1.10617	0.561004	1.97177	0.0486361	0.8536	up
chr7:35619804-35620305	23.5135	1.31692	0.485956	2.70996	0.00672908	0.716437	up
chr7:36168049-36168550	23.7063	1.22353	0.525138	2.32992	0.0198104	0.805926	up
chr7:37505644-37506145	13.0648	1.31642	0.631371	2.08502	0.0370678	0.836872	up
chr7:37682954-37683455	19.2194	-1.1113	0.543323	-2.04538	0.0408177	0.842066	down
chr7:37683534-37684035	50.5356	-1.10839	0.497296	-2.22883	0.0258251	0.81605	down
chr7:37728835-37729336	29.6608	-1.21925	0.555006	-2.19683	0.0280328	0.818565	down
chr7:37765236-37765737	20.8431	-1.19426	0.520726	-2.29346	0.0218215	0.809636	down
chr7:38242738-38243239	26.318	1.08178	0.451009	2.39859	0.0164585	0.792965	up
chr7:39406400-39406901	19.063	1.16491	0.541911	2.14963	0.0315845	0.830458	up
chr7:40220300-40220801	18.0264	-1.39048	0.587205	-2.36797	0.0178859	0.798404	down
chr7:40221801-40222302	45.4364	-1.39738	0.493409	-2.8321	0.00462441	0.68462	down
chr7:41065594-41066095	32.7674	1.12814	0.547499	2.06053	0.0393476	0.838884	up
chr7:41889410-41889911	33.1682	1.3139	0.569735	2.30615	0.0211022	0.808076	up
chr7:42090000-42090501	26.9945	1.0449	0.482462	2.16577	0.0303286	0.825455	up
chr7:43302301-43302802	64.149	1.51744	0.632742	2.3982	0.0164759	0.792965	up
chr7:44944770-44945271	17.5352	1.14539	0.58277	1.96543	0.0493648	0.8545	up
chr7:45057796-45058297	46.6022	-1.31573	0.444949	-2.95703	0.00310617	0.64675	down
chr7:45638799-45639300	18.489	1.73778	0.613527	2.83245	0.00461929	0.68462	up
chr7:45735359-45735860	32.6432	-1.22994	0.59799	-2.0568	0.0397056	0.841109	down
chr7:45882395-45882896	38.5632	1.62989	0.603852	2.69915	0.00695165	0.717664	up
chr7:46215949-46216450	49.463	1.02388	0.422261	2.42476	0.0153186	0.784298	up
chr7:46291003-46291504	59.5725	1.35814	0.479664	2.83143	0.00463402	0.68462	up
chr7:46539821-46540322	32.9177	1.28315	0.565849	2.26766	0.0233499	0.812228	up
chr7:47778224-47778725	42.8423	-1.34757	0.566083	-2.38052	0.0172881	0.79724	down
chr7:48441820-48442321	36.2296	1.89959	0.541786	3.50617	0.000454608	0.4944	up
chr7:50670800-50671301	39.0584	1.28891	0.555665	2.31959	0.0203631	0.808076	up
chr7:50872499-50873000	41.9815	1.06416	0.436038	2.44053	0.0146658	0.778335	up
chr7:51010033-51010534	51.9347	1.06732	0.539328	1.97898	0.0478182	0.85124	up
chr7:51140459-51140960	25.8029	1.46458	0.530015	2.76327	0.00572246	0.69981	up
chr7:51295342-51295843	33.2231	-1.07688	0.463783	-2.32195	0.0202356	0.808076	down
chr7:51357071-51357572	51.1764	1.33578	0.521476	2.56153	0.0104212	0.750257	up
chr7:52147198-52147699	18.3218	1.44421	0.589827	2.44853	0.0143442	0.776442	up
chr7:52274296-52274797	42.558	1.12856	0.520213	2.16941	0.0300513	0.824545	up
chr7:52725412-52725913	17.0588	1.30962	0.564799	2.31873	0.0204097	0.808076	up
chr7:53105865-53106366	13.9046	-1.2112	0.611818	-1.97967	0.0477401	0.85124	down
chr7:53811693-53812194	35.4775	1.69234	0.580712	2.91426	0.00356537	0.668088	up
chr7:54444692-54445193	15.776	1.38629	0.586343	2.36429	0.0180646	0.79864	up
chr7:54560113-54560614	16.4141	-1.91404	0.66933	-2.85963	0.00424133	0.68462	down
chr7:54830989-54831490	90.479	-1.02282	0.471199	-2.17069	0.0299549	0.824545	down
chr7:54831721-54832222	112.152	-1.01425	0.467253	-2.17066	0.0299569	0.824545	down
chr7:55155566-55156067	18.4953	1.29839	0.534658	2.42845	0.0151637	0.784298	up
chr7:55245405-55245906	18.5739	-1.28804	0.555666	-2.31801	0.0204489	0.808076	down
chr7:55689352-55689853	18.5714	1.18621	0.591864	2.00419	0.0450501	0.850101	up
chr7:55699055-55699556	60.3262	1.38822	0.592922	2.34132	0.0192156	0.805926	up
chr7:56076693-56077194	28.9955	1.0423	0.48475	2.15018	0.0315408	0.830458	up
chr7:63789580-63790081	30.278	-1.51447	0.610431	-2.48098	0.0131023	0.768367	down
chr7:64239128-64239629	28.121	-1.49439	0.614759	-2.43086	0.0150631	0.782524	down
chr7:64684571-64685072	29.1933	1.34308	0.579498	2.31767	0.0204675	0.808076	up
chr7:66036753-66037254	37.6633	1.0759	0.535868	2.00777	0.0446679	0.849874	up
chr7:66142241-66142742	28.3172	1.10304	0.4716	2.33893	0.019339	0.805926	up
chr7:66615057-66615558	19.2224	1.28341	0.503924	2.54683	0.0108705	0.755354	up
chr7:66685613-66686114	24.554	1.09056	0.46373	2.35172	0.018687	0.802733	up
chr7:67470362-67470863	20.8118	1.45753	0.60507	2.40886	0.0160023	0.790212	up
chr7:68246300-68246801	49.7555	1.17973	0.581786	2.02778	0.0425831	0.845148	up
chr7:68313769-68314270	26.9427	1.75423	0.582994	3.009	0.00262112	0.62131	up
chr7:68317363-68317864	16.0864	1.72111	0.646156	2.66361	0.0077308	0.733494	up
chr7:69807562-69808063	18.0899	1.38073	0.50146	2.75343	0.00589744	0.704877	up
chr7:70068511-70069012	48.7359	1.0093	0.514604	1.96132	0.0498417	0.854943	up
chr7:70478395-70478896	29.2092	1.09238	0.551913	1.97926	0.0477873	0.85124	up
chr7:70523516-70524017	31.9079	1.18067	0.527719	2.23731	0.0252658	0.81605	up
chr7:70707801-70708302	38.8252	-1.17592	0.588709	-1.99745	0.0457761	0.851111	down
chr7:70792956-70793457	29.57	1.56791	0.56913	2.75493	0.00587055	0.704877	up
chr7:71237886-71238387	18.8661	1.00869	0.509131	1.98119	0.0475697	0.85124	up
chr7:71442823-71443324	19.5857	-1.91796	0.634324	-3.02363	0.00249761	0.616547	down
chr7:71478064-71478565	24.3338	1.11999	0.542099	2.06602	0.0388267	0.83857	up
chr7:72152658-72153159	32.5155	1.87504	0.566375	3.31059	0.000930997	0.5631	up
chr7:72495123-72495624	24.7615	1.67299	0.548825	3.0483	0.00230139	0.610975	up
chr7:73430972-73431473	61.3585	1.23632	0.547226	2.25924	0.0238684	0.812228	up
chr7:75827596-75828097	25.0309	1.14715	0.544866	2.10538	0.0352582	0.834025	up
chr7:75931737-75932238	46.1378	1.04594	0.529499	1.97533	0.0482305	0.852534	up
chr7:76249322-76249823	54.7333	1.27095	0.536443	2.36921	0.017826	0.797764	up
chr7:76409509-76410010	32.1016	1.2384	0.498872	2.4824	0.01305	0.768367	up
chr7:77498042-77498543	13.5086	1.12191	0.532094	2.10847	0.0349901	0.833261	up
chr7:79268622-79269123	28.9444	1.36533	0.608563	2.24353	0.0248628	0.81605	up
chr7:79319307-79319808	38.2551	1.17135	0.571189	2.05072	0.0402946	0.841776	up
chr7:79691894-79692395	23.6896	-1.03918	0.52411	-1.98275	0.0473955	0.85124	down
chr7:81301747-81302248	29.6247	1.06173	0.460204	2.30708	0.0210505	0.808076	up
chr7:81471881-81472382	43.8548	1.23149	0.516419	2.38468	0.0170941	0.79608	up
chr7:81658905-81659406	26.8979	1.4905	0.55201	2.70012	0.00693136	0.717664	up
chr7:81669507-81670008	24.9512	2.04117	0.67095	3.0422	0.00234852	0.611213	up
chr7:81676766-81677267	29.7029	1.71501	0.516567	3.32001	0.000900146	0.556538	up
chr7:81688960-81689461	32.9541	1.89659	0.625525	3.03199	0.00242943	0.614085	up
chr7:81709807-81710308	18.7743	1.46865	0.638875	2.2988	0.0215164	0.808076	up
chr7:82507265-82507766	28.5935	1.14945	0.556096	2.067	0.0387339	0.83857	up
chr7:84150390-84150891	20.6643	1.70849	0.668933	2.55405	0.0106478	0.753205	up
chr7:84536102-84536603	36.6063	-1.22742	0.565347	-2.1711	0.0299238	0.824545	down
chr7:84664366-84664867	24.4091	1.04235	0.477421	2.1833	0.029014	0.822998	up
chr7:86942075-86942576	38.4041	-1.00245	0.494813	-2.02593	0.0427723	0.845148	down
chr7:87548522-87549023	28.2337	1.19458	0.584933	2.04225	0.0411269	0.842066	up
chr7:88768771-88769272	11.4923	1.56371	0.662496	2.36034	0.0182583	0.801246	up
chr7:90406547-90407048	49.4021	1.04542	0.478511	2.18473	0.0289084	0.822998	up
chr7:92061079-92061580	24.7964	-1.31299	0.568991	-2.30758	0.0210223	0.808076	down
chr7:92119147-92119648	36.4371	1.1515	0.559381	2.05852	0.0395399	0.839766	up
chr7:94181981-94182482	26.7281	-1.10699	0.459737	-2.40788	0.0160453	0.790212	down
chr7:95264197-95264698	40.4434	-2.05869	0.631921	-3.25783	0.00112266	0.576833	down
chr7:95485647-95486148	18.8885	1.57352	0.644706	2.44068	0.0146597	0.778335	up
chr7:96035398-96035899	17.2918	1.15417	0.581524	1.98473	0.0471742	0.85124	up
chr7:96045860-96046361	19.0523	1.49891	0.604525	2.47949	0.013157	0.768662	up
chr7:96349493-96349994	24.3273	-1.11133	0.501791	-2.21472	0.0267792	0.816241	down
chr7:97005224-97005725	44.7823	1.15495	0.548471	2.10576	0.0352254	0.834025	up
chr7:97006162-97006663	70.6545	1.02243	0.486683	2.10081	0.0356574	0.835401	up
chr7:98534388-98534889	18.8579	1.20036	0.541587	2.21638	0.0266657	0.816241	up
chr7:98555475-98555976	27.8842	1.22713	0.614829	1.99589	0.0459462	0.851111	up
chr7:98818526-98819027	14.6207	1.9902	0.633626	3.14097	0.00168387	0.576833	up
chr7:99184369-99184870	58.0201	1.55494	0.420046	3.70183	0.000214054	0.419168	up
chr7:100256995-100257496	23.7989	1.00472	0.453723	2.21438	0.0268027	0.816241	up
chr7:101033270-101033771	23.5032	-1.13015	0.555796	-2.03339	0.0420129	0.845148	down
chr7:101630571-101631072	45.0863	1.31017	0.561748	2.3323	0.0196848	0.805926	up
chr7:101693624-101694125	28.564	1.1203	0.568476	1.9707	0.048758	0.8536	up
chr7:102836477-102836978	21.4723	1.14511	0.540861	2.1172	0.0342426	0.83275	up
chr7:103152666-103153167	36.0099	1.33344	0.481853	2.76731	0.00565209	0.699371	up
chr7:103388732-103389233	25.2418	1.45857	0.524207	2.78244	0.00539514	0.699354	up
chr7:104482615-104483116	30.8947	1.9098	0.739247	2.58344	0.00978196	0.745328	up
chr7:105613446-105613947	26.9668	1.10279	0.55245	1.99618	0.0459139	0.851111	up
chr7:105962846-105963347	90.1256	1.05372	0.513823	2.05075	0.0402911	0.841776	up
chr7:107387671-107388172	26.3391	1.2115	0.551258	2.19771	0.02797	0.818565	up
chr7:107560094-107560595	33.3135	1.06974	0.42526	2.5155	0.0118865	0.764121	up
chr7:108421879-108422380	19.8106	1.14101	0.539805	2.11374	0.0345374	0.832839	up
chr7:108456332-108456833	43.4081	1.00305	0.453371	2.21243	0.0269367	0.816241	up
chr7:108613743-108614244	37.6244	1.502	0.468467	3.20621	0.00134498	0.576833	up
chr7:108660209-108660710	26.7678	1.39359	0.527446	2.64215	0.00823811	0.733494	up
chr7:108736183-108736684	85.1526	1.23688	0.552232	2.23979	0.0251045	0.81605	up
chr7:110590289-110590790	35.2443	1.07482	0.487425	2.2051	0.0274474	0.817982	up
chr7:111445939-111446440	10.3997	-1.28242	0.588631	-2.17865	0.0293576	0.823387	down
chr7:112022002-112022503	32.408	1.00339	0.494554	2.02889	0.0424697	0.845148	up
chr7:112061092-112061593	25.2246	1.1286	0.486279	2.3209	0.0202924	0.808076	up
chr7:112689729-112690230	29.7159	1.42124	0.476775	2.98094	0.00287362	0.636083	up
chr7:112692311-112692812	54.7261	1.2795	0.521723	2.45246	0.0141884	0.774334	up
chr7:112916683-112917184	18.1603	-1.33534	0.562168	-2.37534	0.0175326	0.797764	down
chr7:114653276-114653777	43.2803	1.89875	0.641011	2.96211	0.00305534	0.640112	up
chr7:115133192-115133693	42.3636	1.33689	0.508331	2.62996	0.00853952	0.734213	up
chr7:115191396-115191897	28.9127	1.02807	0.520868	1.97375	0.0484097	0.852991	up
chr7:115357197-115357698	56.3531	1.48901	0.626645	2.37616	0.017494	0.797764	up
chr7:116340112-116340613	31.1084	1.02545	0.49048	2.09071	0.0365541	0.836481	up
chr7:116536052-116536553	34.8631	1.09281	0.447217	2.44357	0.0145428	0.778335	up
chr7:116698881-116699382	23.1047	1.04937	0.504649	2.07941	0.03758	0.836891	up
[truncated: 2,614 more rows]

## Sheet: Table S3
Table S3. Intersection of Differential Peak Genes (DPGs) with Differentially Expressed Genes (DEGs) in LUAD.
GJA4
PDE1C
ZZEF1
GNG4
LSAMP
XDH
GLT1D1
NPNT
ZNF662
DDR2
FUT8
KLF4
TJP2
DRAIC
MMP15
ITPR1
CYBRD1
FABP5
PLAC8
TNS4
SPRY1
RPL37
FYN
TACC1
PLA2G4A
SLC39A11
KLK12
LMCD1
CDH5
UCHL1
SFTPA2
GPM6A
DZIP1L
VWF
CCT5
CENPF
UGT1A6
MAMDC2
AGAP11
KIF26B
CDCA2
PRKD1
CACNB2
COL21A1
ADGRL4
SERPING1
FGD5
TNNT2
CCDC34
CACNA1C
C1QTNF7
CCDC68
TPRG1
BCHE
HGD
CNTN6
TESC
PITPNM2
GATA6
SLC16A14
SEMA6D
DST
XPR1
GKN2
EPB41L3
STARD13
ANGPT1
RXFP1
DOCK4
PCCB
NOSTRIN
CFD
FEZ1
ADAM12
COCH
ECEL1P2
ADCY5
SRD5A3
ZBTB16
ITPKA
TOM1L1
PDZD2
MAMLD1
PTGIS
RBMS3
EDNRB
DISP1
DTNA
FLT4
AKT3
TMTC1
CRISPLD2
FANCF
CLK4
ZNF385B
DGKG
TMEM178A
BMPER
SLC27A2
PTPRM
SCARF2
SPP1
SRGAP2
VSTM4
OTX1
PPARG
GP9
AMACR
HMCN1
FHL2
LRRFIP1
CD93
ZMPSTE24
AGTPBP1
NEDD9
ADGRF1
GATA6-AS1
GALNT15
MRPL15
KIAA1522
FHL5
TRIP13
SRP9
CELF2
PGC
PPP3CC
FSTL1
FAM167A
RORA
SLC1A1
PGM5
P3H2
PPP1R12C
OVOL2
GRIA1
PDE8B
SLCO2A1
COLGALT2
PPFIBP1
MS4A14
PLA2G2A
VTCN1
FRMD4B
PTGER4
MXRA5
MRPL36
WWC2
COL4A3
MELK
LINC01426
CFAP70
ARG1
TRIB2
GPER1
PDE1B
PDLIM2
MYLK
PODXL
PLXNA2
PFKP
SMPDL3B
BARX1
RHBDL2
FBLN1
TCF4
NAV3
DLC1
HLA-V
PALD1
SCHIP1
EBF1
TGFBR3
CAV1
RHOV
AGPAT4
GREM1
LEPR
SUGCT
LDB3
ADRA1A
LAMA2
MET
SELE
SPTBN1
LAPTM4B
RUNX1T1
SASH1
SNRK
INPP5A
NCALD
NKX2-1-AS1
MRPS33
DUSP4
SLAMF7
GGTLC1
NTRK2
WNT3A
CHIT1
CREB5
RASEF
C1GALT1
MRC1
RYR2
MUC16
TMEM45B
SLC1A3
MRPL13
ARRB2
EGLN3
MTX2
TANC1
SLC7A7
SULF1
NUF2
MUC13
DPT
YWHAZ
KPNA7
GCNT3
KLF13
KLF9
ELMO1
FBXL7
GMDS
NFKBIA
S100A8
CLDN10
SHROOM4
TMEM106B
GRHL2
SYN2
MEG3
NID1
CLEC12A
PKIB
P2RY1
ACOT13
ZDHHC11B
TRIM3
HLX
AFF3
PIK3R5
ETS2
GADD45B
ROBO2
PRR16
NEBL
MRPL42
RGS2
KIAA0040
BCL2A1
PALLD
BCL6
NCKAP5
BACE2
MFAP4
ABI3BP
KIF12
MCF2L
BPIFB1
MCM2
SORBS1
DEPTOR
ADHFE1
PIP5K1B
DNAH14
PNPLA7
CALD1
DAAM2
BSPRY
SPEG
TBX4
PSAT1
FGG
SOX7
MGAT3
EHD2
GLIPR2
TMC5
IL1R2
CCBE1
FGB
BMP6
PTHLH
TGM2
RIN3
CDHR3
PID1
SEMA5A
HACD1
SFTA1P
TARID
SBSPON
FLT1
DAB2IP
WNT7B
TRPM8
INPP1
ADGRD1
GHR
TBX3
SLC44A5
PIGU
KAZN
STARD10
SPAG9
SYNE1
SLC35F2
KLF8
PVT1
DNAH17
ARHGEF10
E2F5
FAT4
GPM6B
ST6GALNAC3
PFDN4
CASZ1
TBX2-AS1
EFNA5
SLIT3
SETBP1
APBB2
CACNA1H
ASAP1
SFTPA1
GRK5
EMB
ADORA2B
ESRP1
GEMIN6
FGA
CST7
CPED1
OCIAD2
PCSK5
LGSN

## Sheet: Table S4
Table S4. Functional Enrichment Analysis of Common Genes (CGs) from ATAC-seq and RNA-seq Data.
ONTOLOGY	ID	Description	GeneRatio	BgRatio	pvalue	p.adjust	qvalue	geneID	Count
BP	GO:0042692	muscle cell differentiation	25/311	387/18800	7.39726e-09	2.8583e-05	2.31495e-05	NPNT/UCHL1/TNNT2/GATA6/ADAM12/EDNRB/FHL2/ZMPSTE24/RORA/PGM5/GPER1/GREM1/LDB3/ADRA1A/WNT3A/ARRB2/TANC1/NEBL/RGS2/SPEG/EHD2/TBX3/SPAG9/SYNE1/CACNA1H	25
BP	GO:0003018	vascular process in circulatory system	20/311	263/18800	1.67955e-08	3.2449e-05	2.62806e-05	TJP2/FABP5/CDH5/ANGPT1/DOCK4/EDNRB/VSTM4/SLC1A1/GPER1/CAV1/LEPR/ADRA1A/SLC1A3/P2RY1/RGS2/FGG/FGB/BMP6/ADORA2B/FGA	20
BP	GO:0001822	kidney development	20/311	303/18800	1.73564e-07	0.00022355	0.000181055	NPNT/SPRY1/CENPF/KIF26B/ANGPT1/ZBTB16/EDNRB/BMPER/ZMPSTE24/COL4A3/PODXL/GREM1/C1GALT1/SULF1/GCNT3/NID1/ROBO2/BMP6/WNT7B/PCSK5	20
BP	GO:0072001	renal system development	20/311	312/18800	2.77747e-07	0.00026507	0.000214682	NPNT/SPRY1/CENPF/KIF26B/ANGPT1/ZBTB16/EDNRB/BMPER/ZMPSTE24/COL4A3/PODXL/GREM1/C1GALT1/SULF1/GCNT3/NID1/ROBO2/BMP6/WNT7B/PCSK5	20
BP	GO:0006939	smooth muscle contraction	12/311	112/18800	3.43e-07	0.00026507	0.000214682	NPNT/DOCK4/EDNRB/GPER1/MYLK/CAV1/ADRA1A/SULF1/RGS2/TBX3/APBB2/ADORA2B	12
BP	GO:0001667	ameboidal-type cell migration	25/311	480/18800	4.71636e-07	0.000303733	0.000245995	DDR2/KLF4/CDH5/PRKD1/SEMA6D/STARD13/ANGPT1/EDNRB/FLT4/AKT3/BMPER/PTPRM/SRGAP2/VSTM4/PPARG/FSTL1/OVOL2/GREM1/MET/SASH1/DAAM2/GLIPR2/CCBE1/SEMA5A/DAB2IP	25
BP	GO:0090132	epithelium migration	21/311	361/18800	6.90395e-07	0.000333871	0.000270404	KLF4/CDH5/PRKD1/STARD13/ANGPT1/FLT4/AKT3/BMPER/PTPRM/VSTM4/PPARG/FSTL1/GREM1/MET/SASH1/GRHL2/DAAM2/GLIPR2/CCBE1/SEMA5A/DAB2IP	21
BP	GO:0032102	negative regulation of response to external stimulus	23/311	429/18800	8.37962e-07	0.000333871	0.000270404	KLF4/FYN/CDH5/SERPING1/SEMA6D/PTGIS/SPP1/PPARG/RORA/PTGER4/ARG1/GPER1/SMPDL3B/GREM1/WNT3A/ARRB2/ROBO2/FGG/FGB/RIN3/SEMA5A/FGA/CST7	23
BP	GO:0090130	tissue migration	21/311	366/18800	8.62512e-07	0.000333871	0.000270404	KLF4/CDH5/PRKD1/STARD13/ANGPT1/FLT4/AKT3/BMPER/PTPRM/VSTM4/PPARG/FSTL1/GREM1/MET/SASH1/GRHL2/DAAM2/GLIPR2/CCBE1/SEMA5A/DAB2IP	21
BP	GO:0001935	endothelial cell proliferation	15/311	194/18800	8.64056e-07	0.000333871	0.000270404	XDH/PRKD1/FLT4/AKT3/BMPER/PTPRM/VSTM4/PPARG/COL4A3/ARG1/CAV1/SULF1/BMP6/SEMA5A/FLT1	15
BP	GO:0043542	endothelial cell migration	18/311	279/18800	1.00821e-06	0.000348343	0.000282125	KLF4/CDH5/PRKD1/STARD13/ANGPT1/FLT4/AKT3/BMPER/PTPRM/VSTM4/PPARG/FSTL1/GREM1/MET/SASH1/CCBE1/SEMA5A/DAB2IP	18
BP	GO:0051146	striated muscle cell differentiation	18/311	281/18800	1.11746e-06	0.000348343	0.000282125	TNNT2/GATA6/ADAM12/FHL2/ZMPSTE24/PGM5/GREM1/LDB3/ADRA1A/WNT3A/ARRB2/TANC1/NEBL/RGS2/EHD2/TBX3/SPAG9/CACNA1H	18
BP	GO:0072577	endothelial cell apoptotic process	9/311	65/18800	1.17196e-06	0.000348343	0.000282125	CDH5/ANGPT1/COL4A3/GPER1/FGG/FGB/SEMA5A/DAB2IP/FGA	9
BP	GO:0035051	cardiocyte differentiation	13/311	153/18800	1.6301e-06	0.000443334	0.000359058	SPRY1/GATA6/FHL2/ZMPSTE24/GPER1/TGFBR3/GREM1/ADRA1A/WNT3A/ARRB2/NEBL/RGS2/TBX3	13
BP	GO:0003012	muscle system process	23/311	449/18800	1.82253e-06	0.000443334	0.000359058	NPNT/LMCD1/CACNB2/TNNT2/CACNA1C/GATA6/DOCK4/EDNRB/DTNA/PPARG/GPER1/MYLK/CAV1/ADRA1A/RYR2/SULF1/P2RY1/RGS2/CALD1/TBX3/APBB2/CACNA1H/ADORA2B	23
BP	GO:0001655	urogenital system development	20/311	352/18800	1.83575e-06	0.000443334	0.000359058	NPNT/SPRY1/CENPF/KIF26B/ANGPT1/ZBTB16/EDNRB/BMPER/ZMPSTE24/COL4A3/PODXL/GREM1/C1GALT1/SULF1/GCNT3/NID1/ROBO2/BMP6/WNT7B/PCSK5	20
BP	GO:0090066	regulation of anatomical structure size	24/311	487/18800	2.12522e-06	0.000483049	0.000391224	SEMA6D/DOCK4/EDNRB/AKT3/SPP1/VSTM4/GPER1/CAV1/ADRA1A/SPTBN1/WNT3A/P2RY1/PRR16/RGS2/DEPTOR/DAAM2/FGG/FGB/RIN3/SEMA5A/WNT7B/EFNA5/ADORA2B/FGA	24
BP	GO:0010631	epithelial cell migration	20/311	358/18800	2.37613e-06	0.000510077	0.000413114	KLF4/CDH5/PRKD1/STARD13/ANGPT1/FLT4/AKT3/BMPER/PTPRM/VSTM4/PPARG/FSTL1/GREM1/MET/SASH1/DAAM2/GLIPR2/CCBE1/SEMA5A/DAB2IP	20
BP	GO:0072378	blood coagulation, fibrin clot formation	5/311	15/18800	3.14438e-06	0.000639468	0.000517908	GP9/FBLN1/FGG/FGB/FGA	5
BP	GO:0070371	ERK1 and ERK2 cascade	19/311	335/18800	3.423e-06	0.000641674	0.000519695	NPNT/SPRY1/ANGPT1/FLT4/BMPER/PLA2G2A/PTGER4/GPER1/FBLN1/ADRA1A/DUSP4/ARRB2/YWHAZ/P2RY1/FGG/GLIPR2/FGB/DAB2IP/FGA	19
BP	GO:0030198	extracellular matrix organization	18/311	307/18800	3.91588e-06	0.000641674	0.000519695	NPNT/DDR2/MMP15/RXFP1/CRISPLD2/HMCN1/COLGALT2/COL4A3/FBLN1/CAV1/GREM1/WNT3A/SULF1/DPT/NID1/MFAP4/ABI3BP/GPM6B	18
BP	GO:0035296	regulation of tube diameter	12/311	141/18800	4.03753e-06	0.000641674	0.000519695	DOCK4/EDNRB/VSTM4/GPER1/CAV1/ADRA1A/P2RY1/RGS2/FGG/FGB/ADORA2B/FGA	12
BP	GO:0097746	blood vessel diameter maintenance	12/311	141/18800	4.03753e-06	0.000641674	0.000519695	DOCK4/EDNRB/VSTM4/GPER1/CAV1/ADRA1A/P2RY1/RGS2/FGG/FGB/ADORA2B/FGA	12
BP	GO:0043062	extracellular structure organization	18/311	308/18800	4.09751e-06	0.000641674	0.000519695	NPNT/DDR2/MMP15/RXFP1/CRISPLD2/HMCN1/COLGALT2/COL4A3/FBLN1/CAV1/GREM1/WNT3A/SULF1/DPT/NID1/MFAP4/ABI3BP/GPM6B	18
BP	GO:1904019	epithelial cell apoptotic process	11/311	118/18800	4.22861e-06	0.000641674	0.000519695	CDH5/ANGPT1/COL4A3/GPER1/RYR2/ARRB2/FGG/FGB/SEMA5A/DAB2IP/FGA	11
BP	GO:0035150	regulation of tube size	12/311	142/18800	4.34587e-06	0.000641674	0.000519695	DOCK4/EDNRB/VSTM4/GPER1/CAV1/ADRA1A/P2RY1/RGS2/FGG/FGB/ADORA2B/FGA	12
BP	GO:0045229	external encapsulating structure organization	18/311	310/18800	4.48375e-06	0.000641674	0.000519695	NPNT/DDR2/MMP15/RXFP1/CRISPLD2/HMCN1/COLGALT2/COL4A3/FBLN1/CAV1/GREM1/WNT3A/SULF1/DPT/NID1/MFAP4/ABI3BP/GPM6B	18
BP	GO:0070372	regulation of ERK1 and ERK2 cascade	18/311	311/18800	4.68892e-06	0.00064707	0.000524066	NPNT/SPRY1/ANGPT1/FLT4/BMPER/PLA2G2A/GPER1/FBLN1/ADRA1A/DUSP4/ARRB2/YWHAZ/P2RY1/FGG/GLIPR2/FGB/DAB2IP/FGA	18
BP	GO:0006936	muscle contraction	19/311	349/18800	6.1792e-06	0.000812129	0.000657747	NPNT/CACNB2/TNNT2/CACNA1C/DOCK4/EDNRB/DTNA/GPER1/MYLK/CAV1/ADRA1A/RYR2/SULF1/RGS2/CALD1/TBX3/APBB2/CACNA1H/ADORA2B	19
BP	GO:0072376	protein activation cascade	5/311	17/18800	6.30535e-06	0.000812129	0.000657747	GP9/FBLN1/FGG/FGB/FGA	5
BP	GO:1903522	regulation of blood circulation	16/311	260/18800	7.38423e-06	0.000920408	0.000745443	CACNB2/TNNT2/CACNA1C/DOCK4/EDNRB/ZMPSTE24/CELF2/SLC1A1/CAV1/ADRA1A/RYR2/RGS2/FGG/FGB/CACNA1H/FGA	16
BP	GO:0043410	positive regulation of MAPK cascade	23/311	491/18800	8.00764e-06	0.000966923	0.000783116	XDH/NPNT/ANGPT1/FLT4/BMPER/PLA2G2A/GPER1/ADRA1A/SASH1/NTRK2/ARRB2/P2RY1/PIK3R5/GADD45B/FGG/GLIPR2/FGB/FLT1/DAB2IP/WNT7B/GHR/SPAG9/FGA	23
BP	GO:0001936	regulation of endothelial cell proliferation	13/311	178/18800	8.69613e-06	0.00101824	0.000824677	XDH/PRKD1/FLT4/AKT3/PTPRM/PPARG/COL4A3/ARG1/CAV1/SULF1/BMP6/SEMA5A/FLT1	13
BP	GO:0045766	positive regulation of angiogenesis	13/311	183/18800	1.1727e-05	0.00129466	0.00104855	KLF4/CDH5/PRKD1/GATA6/ADAM12/PTGIS/AKT3/BMPER/GREM1/SASH1/CCBE1/SEMA5A/FLT1	13
BP	GO:1904018	positive regulation of vasculature development	13/311	183/18800	1.1727e-05	0.00129466	0.00104855	KLF4/CDH5/PRKD1/GATA6/ADAM12/PTGIS/AKT3/BMPER/GREM1/SASH1/CCBE1/SEMA5A/FLT1	13
BP	GO:0050673	epithelial cell proliferation	21/311	443/18800	1.67315e-05	0.00179585	0.00145447	XDH/PRKD1/EDNRB/FLT4/AKT3/BMPER/PTPRM/VSTM4/PPARG/OVOL2/COL4A3/ARG1/TGFBR3/CAV1/WNT3A/SULF1/KLF9/BMP6/SEMA5A/FLT1/DAB2IP	21
BP	GO:0014706	striated muscle tissue development	15/311	248/18800	1.74734e-05	0.00180753	0.00146393	CENPF/TNNT2/GATA6/FHL2/ZMPSTE24/PGM5/TGFBR3/GREM1/ADRA1A/WNT3A/RYR2/ARRB2/NEBL/RGS2/TBX3	15
BP	GO:2000352	negative regulation of endothelial cell apoptotic process	6/311	34/18800	1.77759e-05	0.00180753	0.00146393	CDH5/ANGPT1/FGG/FGB/SEMA5A/FGA	6
BP	GO:0045765	regulation of angiogenesis	18/311	345/18800	1.92465e-05	0.00185071	0.0014989	KLF4/CDH5/PRKD1/GATA6/ADAM12/PTGIS/AKT3/BMPER/PTPRM/PPARG/COL4A3/GREM1/SASH1/SULF1/CCBE1/SEMA5A/FLT1/DAB2IP	18
BP	GO:0010952	positive regulation of peptidase activity	13/311	192/18800	1.95771e-05	0.00185071	0.0014989	XDH/FYN/PPARG/SLC1A1/COL4A3/GPER1/FBLN1/DLC1/CAV1/WNT3A/EGLN3/S100A8/SOX7	13
BP	GO:1905209	positive regulation of cardiocyte differentiation	5/311	21/18800	1.96375e-05	0.00185071	0.0014989	GATA6/GPER1/GREM1/WNT3A/ARRB2	5
BP	GO:0050678	regulation of epithelial cell proliferation	19/311	382/18800	2.19862e-05	0.00202273	0.00163822	XDH/PRKD1/EDNRB/FLT4/AKT3/PTPRM/PPARG/OVOL2/COL4A3/ARG1/TGFBR3/CAV1/WNT3A/SULF1/KLF9/BMP6/SEMA5A/FLT1/DAB2IP	19
BP	GO:1901342	regulation of vasculature development	18/311	351/18800	2.41993e-05	0.00217456	0.00176119	KLF4/CDH5/PRKD1/GATA6/ADAM12/PTGIS/AKT3/BMPER/PTPRM/PPARG/COL4A3/GREM1/SASH1/SULF1/CCBE1/SEMA5A/FLT1/DAB2IP	18
BP	GO:2001056	positive regulation of cysteine-type endopeptidase activity	11/311	143/18800	2.64771e-05	0.00232517	0.00188317	XDH/FYN/PPARG/SLC1A1/COL4A3/GPER1/DLC1/WNT3A/EGLN3/S100A8/SOX7	11
BP	GO:0006816	calcium ion transport	20/311	424/18800	2.85537e-05	0.00245181	0.00198574	GJA4/ITPR1/FYN/GPM6A/PRKD1/CACNB2/CACNA1C/EDNRB/GP9/ZMPSTE24/GPER1/MYLK/CAV1/ADRA1A/WNT3A/RYR2/ARRB2/BSPRY/TRPM8/CACNA1H	20
BP	GO:2000116	regulation of cysteine-type endopeptidase activity	14/311	229/18800	2.95653e-05	0.00248349	0.00201139	XDH/KLF4/FYN/PPARG/SLC1A1/COL4A3/GPER1/DLC1/WNT3A/ARRB2/EGLN3/S100A8/SOX7/CST7	14
BP	GO:0010594	regulation of endothelial cell migration	14/311	230/18800	3.10204e-05	0.00255027	0.00206548	KLF4/PRKD1/STARD13/ANGPT1/FLT4/AKT3/BMPER/PTPRM/PPARG/MET/SASH1/CCBE1/SEMA5A/DAB2IP	14
BP	GO:0055007	cardiac muscle cell differentiation	10/311	121/18800	3.32588e-05	0.00267734	0.00216839	GATA6/FHL2/ZMPSTE24/GREM1/ADRA1A/WNT3A/ARRB2/NEBL/RGS2/TBX3	10
BP	GO:0007411	axon guidance	14/311	234/18800	3.74885e-05	0.00295623	0.00239427	FYN/CNTN6/SEMA6D/FEZ1/PTPRM/PLXNA2/LAMA2/WNT3A/ROBO2/PALLD/SEMA5A/EFNA5/SLIT3/EMB	14
BP	GO:0097485	neuron projection guidance	14/311	235/18800	3.92794e-05	0.00303551	0.00245848	FYN/CNTN6/SEMA6D/FEZ1/PTPRM/PLXNA2/LAMA2/WNT3A/ROBO2/PALLD/SEMA5A/EFNA5/SLIT3/EMB	14
BP	GO:0043280	positive regulation of cysteine-type endopeptidase activity involved in apoptotic process	10/311	125/18800	4.39932e-05	0.00333313	0.00269952	XDH/PPARG/SLC1A1/COL4A3/GPER1/DLC1/WNT3A/EGLN3/S100A8/SOX7	10
BP	GO:0003206	cardiac chamber morphogenesis	10/311	126/18800	4.70972e-05	0.00349968	0.00283441	TNNT2/GATA6/FHL2/OVOL2/TGFBR3/RYR2/GRHL2/ROBO2/TBX3/SLIT3	10
BP	GO:2000351	regulation of endothelial cell apoptotic process	7/311	59/18800	5.17326e-05	0.00374209	0.00303074	CDH5/ANGPT1/GPER1/FGG/FGB/SEMA5A/FGA	7
BP	GO:0022604	regulation of cell morphogenesis	16/311	305/18800	5.22964e-05	0.00374209	0.00303074	FYN/FGD5/EPB41L3/COCH/ITPKA/ZMPSTE24/NEDD9/PLXNA2/FBLN1/DLC1/P2RY1/FGG/FGB/SPAG9/EFNA5/FGA	16
BP	GO:0018108	peptidyl-tyrosine phosphorylation	18/311	373/18800	5.35267e-05	0.00376049	0.00304564	DDR2/FYN/ANGPT1/FLT4/CLK4/NEDD9/MELK/CAV1/GREM1/ADRA1A/MET/NTRK2/WNT3A/ARRB2/BMP6/FLT1/GHR/EFNA5	18
BP	GO:0030323	respiratory tube development	12/311	183/18800	5.57464e-05	0.0038465	0.0031153	SPRY1/GATA6/RXFP1/FLT4/CRISPLD2/ARG1/YWHAZ/GRHL2/TBX4/CCBE1/WNT7B/PCSK5	12
BP	GO:0001933	negative regulation of protein phosphorylation	17/311	341/18800	5.78066e-05	0.00391868	0.00317376	XDH/SPRY1/UCHL1/ANGPT1/PPARG/TRIB2/FBLN1/CAV1/GREM1/ARRB2/PKIB/GADD45B/RGS2/DEPTOR/PID1/DAB2IP/SPAG9	17
BP	GO:0018212	peptidyl-tyrosine modification	18/311	376/18800	5.93337e-05	0.00395285	0.00320144	DDR2/FYN/ANGPT1/FLT4/CLK4/NEDD9/MELK/CAV1/GREM1/ADRA1A/MET/NTRK2/WNT3A/ARRB2/BMP6/FLT1/GHR/EFNA5	18
BP	GO:0010810	regulation of cell-substrate adhesion	13/311	217/18800	6.98638e-05	0.00457549	0.00370571	NPNT/NEDD9/FBLN1/DLC1/GREM1/NID1/BCL6/ABI3BP/FGG/FGB/GPM6B/EFNA5/FGA	13
BP	GO:0002092	positive regulation of receptor internalization	5/311	27/18800	7.18157e-05	0.00462493	0.00374576	ANGPT1/GREM1/SELE/WNT3A/ARRB2	5
BP	GO:0070374	positive regulation of ERK1 and ERK2 cascade	13/311	220/18800	8.03214e-05	0.00505663	0.00409539	NPNT/ANGPT1/FLT4/BMPER/PLA2G2A/GPER1/ADRA1A/ARRB2/P2RY1/FGG/GLIPR2/FGB/FGA	13
BP	GO:0072503	cellular divalent inorganic cation homeostasis	21/311	494/18800	8.11364e-05	0.00505663	0.00409539	ITPR1/FYN/CDH5/PRKD1/CACNB2/CACNA1C/ADCY5/EDNRB/TMEM178A/GP9/SLC1A1/GRIA1/PTGER4/GPER1/CAV1/ADRA1A/RYR2/S100A8/P2RY1/TGM2/TRPM8	21
BP	GO:0003007	heart morphogenesis	14/311	254/18800	9.08354e-05	0.00557124	0.00451217	SPRY1/TNNT2/GATA6/FHL2/ZMPSTE24/OVOL2/DLC1/TGFBR3/WNT3A/RYR2/GRHL2/ROBO2/TBX3/SLIT3	14
BP	GO:0055006	cardiac cell development	8/311	87/18800	9.64431e-05	0.00576673	0.0046705	SPRY1/FHL2/ZMPSTE24/TGFBR3/ADRA1A/NEBL/RGS2/TBX3	8
BP	GO:0006940	regulation of smooth muscle contraction	7/311	65/18800	9.70076e-05	0.00576673	0.0046705	NPNT/DOCK4/GPER1/CAV1/ADRA1A/RGS2/ADORA2B	7
BP	GO:0010575	positive regulation of vascular endothelial growth factor production	5/311	29/18800	0.000102818	0.0059332	0.00480533	FLT4/RORA/SULF1/CCBE1/ADORA2B	5
BP	GO:0003015	heart process	14/311	257/18800	0.000102879	0.0059332	0.00480533	FYN/CACNB2/TNNT2/CACNA1C/GATA6/EDNRB/ZMPSTE24/CELF2/SLC1A1/CAV1/ADRA1A/RYR2/RGS2/CACNA1H	14
BP	GO:0010632	regulation of epithelial cell migration	15/311	290/18800	0.000104583	0.00594277	0.00481308	KLF4/PRKD1/STARD13/ANGPT1/FLT4/AKT3/BMPER/PTPRM/PPARG/MET/SASH1/GLIPR2/CCBE1/SEMA5A/DAB2IP	15
BP	GO:0003205	cardiac chamber development	11/311	167/18800	0.000108931	0.00610011	0.00494051	TNNT2/GATA6/FHL2/ZMPSTE24/OVOL2/TGFBR3/RYR2/GRHL2/ROBO2/TBX3/SLIT3	11
BP	GO:0031589	cell-substrate adhesion	17/311	364/18800	0.000127944	0.00706249	0.00571995	NPNT/VWF/ANGPT1/SRGAP2/NEDD9/FBLN1/DLC1/GREM1/NID1/BCL6/ABI3BP/SORBS1/FGG/FGB/GPM6B/EFNA5/FGA	17
BP	GO:0048738	cardiac muscle tissue development	13/311	234/18800	0.000149067	0.00777268	0.00629514	TNNT2/GATA6/FHL2/ZMPSTE24/TGFBR3/GREM1/ADRA1A/WNT3A/RYR2/ARRB2/NEBL/RGS2/TBX3	13
BP	GO:0060541	respiratory system development	12/311	203/18800	0.000149849	0.00777268	0.00629514	SPRY1/GATA6/RXFP1/DISP1/FLT4/CRISPLD2/ARG1/YWHAZ/GRHL2/TBX4/CCBE1/WNT7B	12
BP	GO:0008038	neuron recognition	6/311	49/18800	0.000150092	0.00777268	0.00629514	CNTN6/YWHAZ/ROBO2/PALLD/SEMA5A/EMB	6
BP	GO:0045862	positive regulation of proteolysis	17/311	369/18800	0.000150598	0.00777268	0.00629514	XDH/FYN/PPARG/AGTPBP1/SLC1A1/COL4A3/TRIB2/GPER1/FBLN1/DLC1/CAV1/WNT3A/EGLN3/S100A8/SOX7/CCBE1/DAB2IP	17
BP	GO:0060537	muscle tissue development	18/311	405/18800	0.000151394	0.00777268	0.00629514	CENPF/TNNT2/GATA6/FHL2/ZMPSTE24/PGM5/MYLK/TGFBR3/CAV1/GREM1/ADRA1A/WNT3A/RYR2/ARRB2/HLX/NEBL/RGS2/TBX3	18
BP	GO:0072006	nephron development	10/311	145/18800	0.000152997	0.00777268	0.00629514	NPNT/KIF26B/ANGPT1/EDNRB/COL4A3/PODXL/GREM1/SULF1/NID1/WNT7B	10
BP	GO:0010950	positive regulation of endopeptidase activity	11/311	174/18800	0.000156685	0.00777268	0.00629514	XDH/FYN/PPARG/SLC1A1/COL4A3/GPER1/DLC1/WNT3A/EGLN3/S100A8/SOX7	11
BP	GO:0043281	regulation of cysteine-type endopeptidase activity involved in apoptotic process	12/311	204/18800	0.000156902	0.00777268	0.00629514	XDH/KLF4/PPARG/SLC1A1/COL4A3/GPER1/DLC1/WNT3A/ARRB2/EGLN3/S100A8/SOX7	12
BP	GO:1904035	regulation of epithelial cell apoptotic process	8/311	94/18800	0.000166278	0.00802442	0.00649902	CDH5/ANGPT1/GPER1/ARRB2/FGG/FGB/SEMA5A/FGA	8
BP	GO:0038084	vascular endothelial growth factor signaling pathway	6/311	50/18800	0.000168214	0.00802442	0.00649902	XDH/PRKD1/FLT4/CCBE1/FLT1/DAB2IP	6
BP	GO:0046580	negative regulation of Ras protein signal transduction	6/311	50/18800	0.000168214	0.00802442	0.00649902	SPRY1/DLC1/ADRA1A/MET/BCL6/DAB2IP	6
BP	GO:0045785	positive regulation of cell adhesion	19/311	446/18800	0.000172067	0.00810815	0.00656683	NPNT/FYN/KIF26B/ANGPT1/ZBTB16/NEDD9/VTCN1/PODXL/CAV1/SELE/WNT3A/NID1/HLX/BCL6/ABI3BP/FGG/FGB/TGM2/FGA	19
BP	GO:0045907	positive regulation of vasoconstriction	5/311	33/18800	0.000194657	0.0090621	0.00733945	CAV1/ADRA1A/FGG/FGB/FGA	5
BP	GO:0030324	lung development	11/311	179/18800	0.000200794	0.00923654	0.00748072	SPRY1/GATA6/RXFP1/FLT4/CRISPLD2/ARG1/YWHAZ/GRHL2/TBX4/CCBE1/WNT7B	11
BP	GO:1904036	negative regulation of epithelial cell apoptotic process	6/311	52/18800	0.000209625	0.0095293	0.00771783	CDH5/ANGPT1/FGG/FGB/SEMA5A/FGA	6
BP	GO:0008016	regulation of heart contraction	12/311	211/18800	0.000214703	0.00964667	0.00781289	CACNB2/TNNT2/CACNA1C/EDNRB/ZMPSTE24/CELF2/SLC1A1/CAV1/ADRA1A/RYR2/RGS2/CACNA1H	12
BP	GO:0007188	adenylate cyclase-modulating G protein-coupled receptor signaling pathway	13/311	244/18800	0.000224926	0.0098977	0.0080162	ADGRL4/RXFP1/ADCY5/ADGRF1/PTGER4/GPER1/ADRA1A/P2RY1/RGS2/PTHLH/ADGRD1/GRK5/ADORA2B	13
BP	GO:0042326	negative regulation of phosphorylation	17/311	382/18800	0.000226666	0.0098977	0.0080162	XDH/SPRY1/UCHL1/ANGPT1/PPARG/TRIB2/FBLN1/CAV1/GREM1/ARRB2/PKIB/GADD45B/RGS2/DEPTOR/PID1/DAB2IP/SPAG9	17
BP	GO:0006874	cellular calcium ion homeostasis	19/311	456/18800	0.000227975	0.0098977	0.0080162	ITPR1/FYN/CDH5/PRKD1/CACNB2/CACNA1C/ADCY5/EDNRB/TMEM178A/GP9/GRIA1/PTGER4/GPER1/CAV1/ADRA1A/RYR2/P2RY1/TGM2/TRPM8	19
BP	GO:0045926	negative regulation of growth	13/311	245/18800	0.00023407	0.00999991	0.00809898	GNG4/PLAC8/SEMA6D/SPP1/WWC2/GREM1/WNT3A/MEG3/RGS2/BCL6/SEMA5A/SPAG9/SLIT3	13
BP	GO:0034329	cell junction assembly	18/311	420/18800	0.000236455	0.00999991	0.00809898	GJA4/CDH5/GPM6A/DST/EPB41L3/ADGRF1/DLC1/CAV1/GREM1/NTRK2/WNT3A/CLDN10/GRHL2/ROBO2/SORBS1/CDHR3/GPM6B/EFNA5	18
BP	GO:0010817	regulation of hormone levels	20/311	496/18800	0.000240812	0.00999991	0.00809898	BCHE/ADCY5/SRD5A3/EDNRB/DISP1/SPP1/PPARG/ZMPSTE24/GPER1/P2RY1/BACE2/FGG/FGB/BMP6/GHR/TBX3/EFNA5/CACNA1H/FGA/PCSK5	20
BP	GO:0098742	cell-cell adhesion via plasma-membrane adhesion molecules	14/311	279/18800	0.000241854	0.00999991	0.00809898	KLF4/CDH5/CNTN6/PTPRM/SCARF2/HMCN1/SELE/CLDN10/ROBO2/PALLD/CDHR3/FAT4/EFNA5/EMB	14
BP	GO:0043405	regulation of MAP kinase activity	11/311	183/18800	0.000243269	0.00999991	0.00809898	SPRY1/UCHL1/PPARG/TRIB2/CAV1/SASH1/PIK3R5/RGS2/FLT1/DAB2IP/GHR	11
BP	GO:0060047	heart contraction	13/311	247/18800	0.000253315	0.0102791	0.00832511	CACNB2/TNNT2/CACNA1C/GATA6/EDNRB/ZMPSTE24/CELF2/SLC1A1/CAV1/ADRA1A/RYR2/RGS2/CACNA1H	13
BP	GO:0035633	maintenance of blood-brain barrier	5/311	35/18800	0.000259153	0.0102791	0.00832511	TJP2/CDH5/ANGPT1/SLC1A1/LAMA2	5
BP	GO:1905207	regulation of cardiocyte differentiation	5/311	35/18800	0.000259153	0.0102791	0.00832511	GATA6/GPER1/GREM1/WNT3A/ARRB2	5
BP	GO:0001937	negative regulation of endothelial cell proliferation	7/311	76/18800	0.000260935	0.0102791	0.00832511	XDH/PTPRM/PPARG/COL4A3/CAV1/SULF1/FLT1	7
BP	GO:0007189	adenylate cyclase-activating G protein-coupled receptor signaling pathway	10/311	155/18800	0.000263363	0.0102791	0.00832511	ADGRL4/RXFP1/ADCY5/ADGRF1/PTGER4/GPER1/ADRA1A/PTHLH/ADGRD1/ADORA2B	10
BP	GO:0060284	regulation of cell development	20/311	500/18800	0.000267286	0.0103279	0.00836464	CDH5/SEMA6D/ITPKA/EDNRB/SPP1/NEDD9/GPER1/PLXNA2/FBLN1/NTRK2/WNT3A/ROBO2/DAAM2/FGG/FGB/PTHLH/TGM2/SEMA5A/EFNA5/FGA	20
BP	GO:0030308	negative regulation of cell growth	11/311	186/18800	0.000279901	0.0107083	0.0086727	GNG4/SEMA6D/SPP1/GREM1/WNT3A/MEG3/RGS2/BCL6/SEMA5A/SPAG9/SLIT3	11
BP	GO:0006919	activation of cysteine-type endopeptidase activity involved in apoptotic process	7/311	77/18800	0.000283023	0.0107216	0.00868345	XDH/PPARG/SLC1A1/COL4A3/DLC1/EGLN3/S100A8	7
BP	GO:0051480	regulation of cytosolic calcium ion concentration	16/311	356/18800	0.000309278	0.0116024	0.00939687	ITPR1/FYN/PRKD1/CACNB2/CACNA1C/ADCY5/EDNRB/TMEM178A/GP9/GRIA1/PTGER4/GPER1/CAV1/ADRA1A/RYR2/P2RY1	16
BP	GO:0055074	calcium ion homeostasis	19/311	468/18800	0.000315571	0.011636	0.00942408	ITPR1/FYN/CDH5/PRKD1/CACNB2/CACNA1C/ADCY5/EDNRB/TMEM178A/GP9/GRIA1/PTGER4/GPER1/CAV1/ADRA1A/RYR2/P2RY1/TGM2/TRPM8	19
BP	GO:0030168	platelet activation	9/311	130/18800	0.000316196	0.011636	0.00942408	PLA2G4A/VWF/DGKG/GP9/WNT3A/P2RY1/FGG/FGB/FGA	9
BP	GO:0050727	regulation of inflammatory response	17/311	394/18800	0.000324632	0.0118338	0.00958423	KLF4/FYN/CDH5/PTGIS/EDNRB/PPARG/RORA/PLA2G2A/PTGER4/GPER1/SMPDL3B/SELE/NFKBIA/S100A8/BCL6/ADORA2B/CST7	17
BP	GO:0007596	blood coagulation	12/311	221/18800	0.000328146	0.01185	0.00959741	PLA2G4A/VWF/SERPING1/DGKG/GP9/FBLN1/CAV1/WNT3A/P2RY1/FGG/FGB/FGA	12
BP	GO:0040013	negative regulation of locomotion	17/311	396/18800	0.000344104	0.0123113	0.00997097	KLF4/SEMA6D/STARD13/PTPRM/SRGAP2/PPARG/PTGER4/FBLN1/NAV3/DLC1/GREM1/WNT3A/SULF1/ROBO2/RIN3/SEMA5A/DAB2IP	17
BP	GO:0051058	negative regulation of small GTPase mediated signal transduction	6/311	57/18800	0.000348689	0.0123609	0.0100111	SPRY1/DLC1/ADRA1A/MET/BCL6/DAB2IP	6
BP	GO:0046777	protein autophosphorylation	12/311	224/18800	0.000370772	0.0130016	0.01053	DDR2/FYN/PRKD1/TOM1L1/FLT4/CLK4/MELK/CAV1/GREM1/NTRK2/FLT1/GRK5	12
BP	GO:0003158	endothelium development	9/311	133/18800	0.000374346	0.0130016	0.01053	GJA4/XDH/TJP2/CDH5/STARD13/EDNRB/FSTL1/MET/BMP6	9
BP	GO:0002090	regulation of receptor internalization	6/311	58/18800	0.000383587	0.0130016	0.01053	ANGPT1/GREM1/SELE/WNT3A/ARRB2/RIN3	6
BP	GO:0048010	vascular endothelial growth factor receptor signaling pathway	6/311	58/18800	0.000383587	0.0130016	0.01053	FYN/PRKD1/FLT4/SULF1/FLT1/DAB2IP	6
BP	GO:1900024	regulation of substrate adhesion-dependent cell spreading	6/311	58/18800	0.000383587	0.0130016	0.01053	NEDD9/FBLN1/FGG/FGB/EFNA5/FGA	6
BP	GO:0050680	negative regulation of epithelial cell proliferation	10/311	163/18800	0.000393857	0.0132336	0.010718	XDH/PTPRM/PPARG/COL4A3/TGFBR3/CAV1/SULF1/KLF9/FLT1/DAB2IP	10
BP	GO:0050817	coagulation	12/311	226/18800	0.000401719	0.0133814	0.0108377	PLA2G4A/VWF/SERPING1/DGKG/GP9/FBLN1/CAV1/WNT3A/P2RY1/FGG/FGB/FGA	12
BP	GO:0042310	vasoconstriction	7/311	82/18800	0.000417088	0.0136875	0.0110856	DOCK4/EDNRB/CAV1/ADRA1A/FGG/FGB/FGA	7
BP	GO:0007599	hemostasis	12/311	227/18800	0.000417993	0.0136875	0.0110856	PLA2G4A/VWF/SERPING1/DGKG/GP9/FBLN1/CAV1/WNT3A/P2RY1/FGG/FGB/FGA	12
BP	GO:0035024	negative regulation of Rho protein signal transduction	4/311	22/18800	0.000424608	0.0137873	0.0111664	DLC1/ADRA1A/MET/BCL6	4
BP	GO:0007178	transmembrane receptor protein serine/threonine kinase signaling pathway	16/311	368/18800	0.000445254	0.0143372	0.0116117	NPNT/FUT8/SPRY1/CDH5/GATA6/BMPER/PPARG/FSTL1/OVOL2/TGFBR3/CAV1/GREM1/SPTBN1/ARRB2/SULF1/BMP6	16
BP	GO:0010720	positive regulation of cell development	14/311	297/18800	0.000454528	0.0145148	0.0117556	CDH5/ITPKA/NEDD9/GPER1/PLXNA2/NTRK2/WNT3A/ROBO2/FGG/FGB/TGM2/SEMA5A/EFNA5/FGA	14
BP	GO:0043407	negative regulation of MAP kinase activity	6/311	60/18800	0.000461534	0.0146178	0.011839	SPRY1/UCHL1/PPARG/CAV1/RGS2/DAB2IP	6
BP	GO:0051047	positive regulation of secretion	14/311	300/18800	0.000502214	0.0157769	0.0127778	PLA2G4A/CACNB2/EDNRB/SPP1/PPARG/GPER1/S100A8/P2RY1/FGG/FGB/BMP6/CACNA1H/ADORA2B/FGA	14
BP	GO:0048640	negative regulation of developmental growth	8/311	111/18800	0.000517901	0.0161385	0.0130706	PLAC8/SEMA6D/SPP1/WWC2/WNT3A/RGS2/SEMA5A/SPAG9	8
BP	GO:0072073	kidney epithelium development	9/311	140/18800	0.000544892	0.0166637	0.013496	NPNT/SPRY1/KIF26B/EDNRB/BMPER/PODXL/GREM1/ROBO2/WNT7B	9
BP	GO:0006937	regulation of muscle contraction	10/311	170/18800	0.00054851	0.0166637	0.013496	NPNT/TNNT2/CACNA1C/DOCK4/GPER1/CAV1/ADRA1A/RYR2/RGS2/ADORA2B	10
BP	GO:0031348	negative regulation of defense response	13/311	268/18800	0.000551787	0.0166637	0.013496	KLF4/FYN/CDH5/SERPING1/PTGIS/PPARG/RORA/PTGER4/ARG1/GPER1/SMPDL3B/ARRB2/CST7	13
BP	GO:0023061	signal release	18/311	451/18800	0.000552008	0.0166637	0.013496	PLA2G4A/CACNB2/ADCY5/EDNRB/SPP1/PPARG/GPER1/ADRA1A/SYN2/P2RY1/FGG/FGB/BMP6/TBX3/EFNA5/ADORA2B/FGA/PCSK5	18
BP	GO:0019722	calcium-mediated signaling	11/311	202/18800	0.000563392	0.0168756	0.0136676	ITPR1/LMCD1/CACNA1C/EDNRB/FHL2/ZMPSTE24/PPP3CC/SELE/NCALD/RYR2/TRPM8	11
BP	GO:0031623	receptor internalization	8/311	113/18800	0.000583432	0.0172843	0.0139987	ANGPT1/GRIA1/CAV1/GREM1/SELE/WNT3A/ARRB2/RIN3	8
BP	GO:0007162	negative regulation of cell adhesion	14/311	305/18800	0.00059116	0.0172843	0.0139987	KLF4/ANGPT1/VTCN1/ARG1/PODXL/PLXNA2/FBLN1/DLC1/HLX/BCL6/FGG/BMP6/SEMA5A/EFNA5	14
BP	GO:0035023	regulation of Rho protein signal transduction	7/311	87/18800	0.000597647	0.0172843	0.0139987	STARD13/DLC1/ADRA1A/MET/BCL6/MCF2L/ARHGEF10	7
BP	GO:0042730	fibrinolysis	4/311	24/18800	0.000600939	0.0172843	0.0139987	SERPING1/FGG/FGB/FGA	4
BP	GO:0035107	appendage morphogenesis	9/311	142/18800	0.000603878	0.0172843	0.0139987	CACNA1C/ZBTB16/PLXNA2/GREM1/GRHL2/AFF3/TBX4/TBX3/PCSK5	9
BP	GO:0035108	limb morphogenesis	9/311	142/18800	0.000603878	0.0172843	0.0139987	CACNA1C/ZBTB16/PLXNA2/GREM1/GRHL2/AFF3/TBX4/TBX3/PCSK5	9
BP	GO:0019229	regulation of vasoconstriction	6/311	64/18800	0.000654075	0.0185834	0.0150508	DOCK4/CAV1/ADRA1A/FGG/FGB/FGA	6
BP	GO:0032836	glomerular basement membrane development	3/311	11/18800	0.000670376	0.0186355	0.015093	COL4A3/SULF1/NID1	3
BP	GO:0086016	AV node cell action potential	3/311	11/18800	0.000670376	0.0186355	0.015093	CACNB2/CACNA1C/RYR2	3
BP	GO:0086027	AV node cell to bundle of His cell signaling	3/311	11/18800	0.000670376	0.0186355	0.015093	CACNB2/CACNA1C/RYR2	3
BP	GO:0034114	regulation of heterotypic cell-cell adhesion	4/311	25/18800	0.000706154	0.0193516	0.015673	KLF4/FGG/FGB/FGA	4
BP	GO:0060343	trabecula formation	4/311	25/18800	0.000706154	0.0193516	0.015673	FHL2/OVOL2/TGFBR3/GREM1	4
BP	GO:0032835	glomerulus development	6/311	66/18800	0.000771098	0.0209826	0.0169939	ANGPT1/EDNRB/COL4A3/PODXL/SULF1/NID1	6
BP	GO:0090287	regulation of cellular response to growth factor stimulus	14/311	314/18800	0.000785124	0.0210991	0.0170883	XDH/NPNT/SPRY1/CDH5/GATA6/BMPER/PPARG/FSTL1/TGFBR3/CAV1/GREM1/SULF1/CCBE1/DAB2IP	14
BP	GO:0006644	phospholipid metabolic process	16/311	388/18800	0.000786302	0.0210991	0.0170883	FABP5/PLA2G4A/PITPNM2/GATA6/SRD5A3/ITPKA/DGKG/PLA2G2A/SMPDL3B/AGPAT4/INPP5A/PIP5K1B/PNPLA7/INPP1/SLC44A5/PIGU	16
BP	GO:0003002	regionalization	15/311	354/18800	0.000866805	0.0225934	0.0182985	SPRY1/DZIP1L/ZBTB16/DISP1/OTX1/OVOL2/PLXNA2/BARX1/GREM1/WNT3A/ETS2/ROBO2/WNT7B/TBX3/PCSK5	15
BP	GO:0007409	axonogenesis	17/311	430/18800	0.000867854	0.0225934	0.0182985	FYN/UCHL1/CNTN6/SEMA6D/FEZ1/PTPRM/SPP1/PLXNA2/LAMA2/NTRK2/WNT3A/ROBO2/PALLD/SEMA5A/EFNA5/SLIT3/EMB	17
BP	GO:0099177	regulation of trans-synaptic signaling	17/311	430/18800	0.000867854	0.0225934	0.0182985	ZZEF1/FABP5/FYN/CACNB2/BCHE/ITPKA/SLC1A1/GRIA1/GPER1/ADRA1A/LAMA2/NTRK2/WNT3A/SLC1A3/ARRB2/P2RY1/ADORA2B	17
BP	GO:0001505	regulation of neurotransmitter levels	11/311	213/18800	0.00087323	0.0225934	0.0182985	CACNB2/BCHE/AGTPBP1/GPER1/PDE1B/ADRA1A/SLC1A3/SYN2/P2RY1/GPM6B/ADORA2B	11
BP	GO:0086067	AV node cell to bundle of His cell communication	3/311	12/18800	0.00088292	0.0225934	0.0182985	CACNB2/CACNA1C/RYR2	3
BP	GO:0098911	regulation of ventricular cardiac muscle cell action potential	3/311	12/18800	0.00088292	0.0225934	0.0182985	CACNA1C/CAV1/RYR2	3
BP	GO:2000727	positive regulation of cardiac muscle cell differentiation	3/311	12/18800	0.00088292	0.0225934	0.0182985	GREM1/WNT3A/ARRB2	3
BP	GO:0010975	regulation of neuron projection development	17/311	431/18800	0.00089023	0.0226306	0.0183286	KLF4/FYN/PRKD1/SEMA6D/FEZ1/ITPKA/DGKG/SPP1/PLXNA2/NTRK2/WNT3A/TMEM106B/ROBO2/RGS2/SEMA5A/DAB2IP/EFNA5	17
BP	GO:0050728	negative regulation of inflammatory response	10/311	182/18800	0.000929204	0.023467	0.019006	KLF4/FYN/CDH5/PTGIS/PPARG/RORA/PTGER4/GPER1/SMPDL3B/CST7	10
BP	GO:0046887	positive regulation of hormone secretion	8/311	122/18800	0.000966298	0.0240779	0.0195008	SPP1/PPARG/GPER1/P2RY1/FGG/FGB/BMP6/FGA	8
BP	GO:0055001	muscle cell development	10/311	183/18800	0.000968854	0.0240779	0.0195008	UCHL1/TNNT2/FHL2/ZMPSTE24/PGM5/LDB3/ADRA1A/NEBL/RGS2/TBX3	10
BP	GO:0050922	negative regulation of chemotaxis	6/311	69/18800	0.000976196	0.0240779	0.0195008	SEMA6D/GREM1/WNT3A/ROBO2/RIN3/SEMA5A	6
BP	GO:0090257	regulation of muscle system process	12/311	250/18800	0.000978322	0.0240779	0.0195008	NPNT/LMCD1/TNNT2/CACNA1C/DOCK4/PPARG/GPER1/CAV1/ADRA1A/RYR2/RGS2/ADORA2B	12
BP	GO:0033674	positive regulation of kinase activity	18/311	476/18800	0.00102512	0.0250699	0.0203043	DDR2/PRKD1/ANGPT1/TOM1L1/FLT4/NEDD9/SLC1A1/GREM1/ADRA1A/MET/SASH1/NTRK2/WNT3A/PIK3R5/FLT1/DAB2IP/GHR/EFNA5	18
BP	GO:0050919	negative chemotaxis	5/311	47/18800	0.00104164	0.0253139	0.0205019	SEMA6D/ROBO2/SEMA5A/EFNA5/SLIT3	5
BP	GO:0007585	respiratory gaseous exchange by respiratory system	6/311	70/18800	0.00105312	0.0254328	0.0205982	FUT8/SFTPA2/FLT4/YWHAZ/CCBE1/SFTPA1	6
BP	GO:0010769	regulation of cell morphogenesis involved in differentiation	7/311	96/18800	0.00107471	0.0257658	0.0208679	ITPKA/NEDD9/FBLN1/FGG/FGB/EFNA5/FGA	7
BP	GO:0007204	positive regulation of cytosolic calcium ion concentration	14/311	325/18800	0.00109284	0.0257658	0.0208679	ITPR1/FYN/PRKD1/CACNB2/CACNA1C/ADCY5/EDNRB/GP9/PTGER4/GPER1/CAV1/ADRA1A/RYR2/P2RY1	14
BP	GO:0002040	sprouting angiogenesis	10/311	186/18800	0.00109621	0.0257658	0.0208679	KLF4/STARD13/ANGPT1/FLT4/AKT3/BMPER/VSTM4/GREM1/CCBE1/SEMA5A	10
BP	GO:0035116	embryonic hindlimb morphogenesis	4/311	28/18800	0.00109925	0.0257658	0.0208679	ZBTB16/AFF3/TBX4/TBX3	4
BP	GO:0061564	axon development	18/311	479/18800	0.00110025	0.0257658	0.0208679	KLF4/FYN/UCHL1/CNTN6/SEMA6D/FEZ1/PTPRM/SPP1/PLXNA2/LAMA2/NTRK2/WNT3A/ROBO2/PALLD/SEMA5A/EFNA5/SLIT3/EMB	18
BP	GO:0045936	negative regulation of phosphate metabolic process	17/311	440/18800	0.00111475	0.0259229	0.0209951	XDH/SPRY1/UCHL1/ANGPT1/PPARG/TRIB2/FBLN1/CAV1/GREM1/ARRB2/PKIB/GADD45B/RGS2/DEPTOR/PID1/DAB2IP/SPAG9	17
BP	GO:0001973	G protein-coupled adenosine receptor signaling pathway	3/311	13/18800	0.00113379	0.0259229	0.0209951	ADCY5/P2RY1/ADORA2B	3
BP	GO:0032341	aldosterone metabolic process	3/311	13/18800	0.00113379	0.0259229	0.0209951	EDNRB/BMP6/CACNA1H	3
BP	GO:0035588	G protein-coupled purinergic receptor signaling pathway	3/311	13/18800	0.00113379	0.0259229	0.0209951	ADCY5/P2RY1/ADORA2B	3
BP	GO:0010563	negative regulation of phosphorus metabolic process	17/311	441/18800	0.00114244	0.0259235	0.0209956	XDH/SPRY1/UCHL1/ANGPT1/PPARG/TRIB2/FBLN1/CAV1/GREM1/ARRB2/PKIB/GADD45B/RGS2/DEPTOR/PID1/DAB2IP/SPAG9	17
BP	GO:0042311	vasodilation	5/311	48/18800	0.00114724	0.0259235	0.0209956	EDNRB/VSTM4/GPER1/RGS2/ADORA2B	5
BP	GO:0022409	positive regulation of cell-cell adhesion	13/311	291/18800	0.00117697	0.0264409	0.0214146	FYN/KIF26B/ZBTB16/VTCN1/PODXL/CAV1/SELE/WNT3A/HLX/BCL6/FGG/FGB/FGA	13
BP	GO:0003231	cardiac ventricle development	8/311	126/18800	0.00119095	0.0266002	0.0215436	TNNT2/ZMPSTE24/TGFBR3/RYR2/GRHL2/ROBO2/TBX3/SLIT3	8
BP	GO:0048638	regulation of developmental growth	14/311	329/18800	0.00122736	0.0272388	0.0220608	PLAC8/GATA6/SEMA6D/SPP1/ZMPSTE24/WWC2/TGFBR3/WNT3A/HLX/RGS2/SEMA5A/GHR/SPAG9/EFNA5	14
BP	GO:0030856	regulation of epithelial cell differentiation	9/311	157/18800	0.00123364	0.0272388	0.0220608	XDH/SPRY1/CDH5/OVOL2/CAV1/GRHL2/BMP6/TBX3/ESRP1	9
BP	GO:0003156	regulation of animal organ formation	4/311	29/18800	0.00125868	0.0276337	0.0223807	SPRY1/WNT3A/SULF1/ROBO2	4
BP	GO:0071559	response to transforming growth factor beta	12/311	258/18800	0.00128149	0.0277855	0.0225036	NPNT/FUT8/SPRY1/FYN/CDH5/PPARG/OVOL2/MXRA5/ARG1/TGFBR3/CAV1/ARRB2	12
BP	GO:0050731	positive regulation of peptidyl-tyrosine phosphorylation	10/311	190/18800	0.00128699	0.0277855	0.0225036	FYN/ANGPT1/NEDD9/GREM1/ADRA1A/WNT3A/ARRB2/BMP6/GHR/EFNA5	10
BP	GO:0001823	mesonephros development	7/311	99/18800	0.00128716	0.0277855	0.0225036	NPNT/SPRY1/KIF26B/ZBTB16/BMPER/GREM1/ROBO2	7
BP	GO:0051271	negative regulation of cellular component movement	15/311	369/18800	0.00131158	0.0280089	0.0226846	KLF4/SEMA6D/STARD13/PTPRM/SRGAP2/PPARG/PTGER4/FBLN1/NAV3/DLC1/TGFBR3/GREM1/SULF1/RIN3/DAB2IP	15
BP	GO:2000573	positive regulation of DNA biosynthetic process	6/311	73/18800	0.00131201	0.0280089	0.0226846	KLF4/CCT5/GREM1/ARRB2/GRHL2/PKIB	6
BP	GO:0030857	negative regulation of epithelial cell differentiation	5/311	50/18800	0.00138192	0.0292968	0.0237277	XDH/SPRY1/CAV1/GRHL2/TBX3	5
BP	GO:0035924	cellular response to vascular endothelial growth factor stimulus	6/311	74/18800	0.00140828	0.0292968	0.0237277	XDH/PRKD1/FLT4/CCBE1/FLT1/DAB2IP	6
BP	GO:0002829	negative regulation of type 2 immune response	3/311	14/18800	0.00142542	0.0292968	0.0237277	ARG1/HLX/BCL6	3
BP	GO:0007171	activation of transmembrane receptor protein tyrosine kinase activity	3/311	14/18800	0.00142542	0.0292968	0.0237277	ANGPT1/GREM1/EFNA5	3
BP	GO:0008212	mineralocorticoid metabolic process	3/311	14/18800	0.00142542	0.0292968	0.0237277	EDNRB/BMP6/CACNA1H	3
BP	GO:0060347	heart trabecula formation	3/311	14/18800	0.00142542	0.0292968	0.0237277	FHL2/OVOL2/TGFBR3	3
BP	GO:1902969	mitotic DNA replication	3/311	14/18800	0.00142542	0.0292968	0.0237277	ZMPSTE24/BCL6/MCM2	3
BP	GO:0007628	adult walking behavior	4/311	30/18800	0.00143359	0.029309	0.0237375	UCHL1/ZMPSTE24/AGTPBP1/ARRB2	4
BP	GO:0010595	positive regulation of endothelial cell migration	8/311	131/18800	0.0015283	0.0310387	0.0251384	PRKD1/ANGPT1/FLT4/AKT3/MET/SASH1/CCBE1/SEMA5A	8
BP	GO:0030509	BMP signaling pathway	9/311	162/18800	0.00153426	0.0310387	0.0251384	CDH5/GATA6/BMPER/PPARG/FSTL1/TGFBR3/GREM1/SULF1/BMP6	9
BP	GO:0030900	forebrain development	15/311	376/18800	0.00157717	0.0317406	0.0257069	FYN/TACC1/FEZ1/SRGAP2/OTX1/AGTPBP1/DLC1/NTRK2/WNT3A/ROBO2/SEMA5A/DAB2IP/WNT7B/TBX3/FAT4	15
BP	GO:0042445	hormone metabolic process	11/311	230/18800	0.00162022	0.0318734	0.0258144	BCHE/SRD5A3/EDNRB/DISP1/SPP1/ZMPSTE24/BACE2/BMP6/GHR/CACNA1H/PCSK5	11
BP	GO:0060390	regulation of SMAD protein signal transduction	4/311	31/18800	0.00162477	0.0318734	0.0258144	PPARG/OVOL2/SPTBN1/BMP6	4
BP	GO:0070633	transepithelial transport	4/311	31/18800	0.00162477	0.0318734	0.0258144	ITPR1/EDNRB/SLC1A1/SLC1A3	4
BP	GO:0090659	walking behavior	4/311	31/18800	0.00162477	0.0318734	0.0258144	UCHL1/ZMPSTE24/AGTPBP1/ARRB2	4
BP	GO:0022407	regulation of cell-cell adhesion	17/311	456/18800	0.00163326	0.0318734	0.0258144	KLF4/FYN/KIF26B/ZBTB16/VTCN1/ARG1/PODXL/CAV1/SELE/WNT3A/HLX/BCL6/FGG/FGB/BMP6/EFNA5/FGA	17
BP	GO:0052547	regulation of peptidase activity	17/311	456/18800	0.00163326	0.0318734	0.0258144	XDH/KLF4/FYN/SERPING1/PPARG/SLC1A1/COL4A3/GPER1/FBLN1/DLC1/CAV1/WNT3A/ARRB2/EGLN3/S100A8/SOX7/CST7	17
BP	GO:0019932	second-messenger-mediated signaling	13/311	303/18800	0.00168855	0.0327868	0.0265542	ITPR1/LMCD1/CACNA1C/EDNRB/FHL2/ZMPSTE24/PPP3CC/SELE/INPP5A/NCALD/RYR2/TRPM8/ADORA2B	13
BP	GO:0090092	regulation of transmembrane receptor protein serine/threonine kinase signaling pathway	12/311	267/18800	0.00171164	0.0330046	0.0267306	NPNT/SPRY1/CDH5/GATA6/BMPER/PPARG/FSTL1/TGFBR3/CAV1/GREM1/SULF1/BMP6	12
BP	GO:0031346	positive regulation of cell projection organization	14/311	341/18800	0.00171686	0.0330046	0.0267306	FYN/GPM6A/PRKD1/FEZ1/ITPKA/PLXNA2/NTRK2/WNT3A/TMEM106B/ROBO2/RGS2/SEMA5A/DAB2IP/EFNA5	14
BP	GO:0050772	positive regulation of axonogenesis	6/311	77/18800	0.00172963	0.0330855	0.0267961	PLXNA2/NTRK2/WNT3A/ROBO2/SEMA5A/EFNA5	6
BP	GO:0050808	synapse organization	16/311	419/18800	0.00174329	0.0331751	0.0268687	FYN/GPM6A/CACNB2/ITPKA/ADGRF1/SLC1A1/PPFIBP1/NTRK2/WNT3A/TANC1/YWHAZ/ROBO2/DAB2IP/WNT7B/EFNA5/APBB2	16
BP	GO:0034116	positive regulation of heterotypic cell-cell adhesion	3/311	15/18800	0.00176007	0.0331751	0.0268687	FGG/FGB/FGA	3
BP	GO:2001028	positive regulation of endothelial cell chemotaxis	3/311	15/18800	0.00176007	0.0331751	0.0268687	PRKD1/MET/SEMA5A	3
BP	GO:0048260	positive regulation of receptor-mediated endocytosis	5/311	53/18800	0.00179782	0.0335772	0.0271943	ANGPT1/GREM1/SELE/WNT3A/ARRB2	5
BP	GO:0002027	regulation of heart rate	7/311	105/18800	0.00180973	0.0335772	0.0271943	CACNB2/CACNA1C/EDNRB/SLC1A1/CAV1/ADRA1A/RYR2	7
BP	GO:0030510	regulation of BMP signaling pathway	7/311	105/18800	0.00180973	0.0335772	0.0271943	CDH5/GATA6/BMPER/PPARG/FSTL1/GREM1/SULF1	7
BP	GO:0031032	actomyosin structure organization	10/311	199/18800	0.00181616	0.0335772	0.0271943	TNNT2/EPB41L3/PGM5/PTGER4/DLC1/LDB3/MET/NEBL/SORBS1/ARHGEF10	10
BP	GO:0060795	cell fate commitment involved in formation of primary germ layer	4/311	32/18800	0.00183296	0.0336841	0.0272809	KLF4/GATA6/WNT3A/ETS2	4
BP	GO:0050878	regulation of body fluid levels	15/311	382/18800	0.00183937	0.0336841	0.0272809	XDH/PLA2G4A/VWF/SERPING1/EDNRB/DGKG/GP9/FBLN1/CAV1/MET/WNT3A/P2RY1/FGG/FGB/FGA	15
BP	GO:0007160	cell-matrix adhesion	11/311	235/18800	0.00191947	0.0349851	0.0283346	NPNT/DLC1/GREM1/NID1/BCL6/SORBS1/FGG/FGB/GPM6B/EFNA5/FGA	11
BP	GO:0007156	homophilic cell adhesion via plasma membrane adhesion molecules	9/311	168/18800	0.00196986	0.0357349	0.0289419	CDH5/CNTN6/PTPRM/HMCN1/ROBO2/PALLD/CDHR3/FAT4/EMB	9
BP	GO:0006650	glycerophospholipid metabolic process	13/311	309/18800	0.00200638	0.0362273	0.0293407	FABP5/PLA2G4A/PITPNM2/ITPKA/DGKG/PLA2G2A/AGPAT4/INPP5A/PIP5K1B/PNPLA7/INPP1/SLC44A5/PIGU	13
BP	GO:0045444	fat cell differentiation	11/311	237/18800	0.00205112	0.036863	0.0298555	KLF4/PLAC8/ZBTB16/PPARG/RORA/TRIB2/GPER1/RUNX1T1/WNT3A/RGS2/GRK5	11
BP	GO:0002064	epithelial cell development	10/311	203/18800	0.00210192	0.0374625	0.0303411	TJP2/CDH5/EDNRB/PODXL/MET/C1GALT1/GRHL2/PALLD/BMP6/WNT7B	10
BP	GO:0043647	inositol phosphate metabolic process	5/311	55/18800	0.00212173	0.0374625	0.0303411	ITPKA/GPER1/INPP5A/P2RY1/INPP1	5
BP	GO:1903532	positive regulation of secretion by cell	12/311	274/18800	0.00212285	0.0374625	0.0303411	PLA2G4A/CACNB2/SPP1/PPARG/GPER1/P2RY1/FGG/FGB/BMP6/CACNA1H/ADORA2B/FGA	12
BP	GO:0007266	Rho protein signal transduction	8/311	138/18800	0.00212326	0.0374625	0.0303411	STARD13/DLC1/RHOV/ADRA1A/MET/BCL6/MCF2L/ARHGEF10	8
BP	GO:0045986	negative regulation of smooth muscle contraction	3/311	16/18800	0.00213987	0.0375839	0.0304394	DOCK4/RGS2/ADORA2B	3
BP	GO:0042060	wound healing	16/311	429/18800	0.00220935	0.0384547	0.0311447	PLA2G4A/VWF/SERPING1/DST/DGKG/PPARG/GP9/MYLK/FBLN1/CAV1/WNT3A/S100A8/P2RY1/FGG/FGB/FGA	16
BP	GO:0050804	modulation of chemical synaptic transmission	16/311	429/18800	0.00220935	0.0384547	0.0311447	ZZEF1/FYN/CACNB2/BCHE/ITPKA/SLC1A1/GRIA1/GPER1/ADRA1A/LAMA2/NTRK2/WNT3A/SLC1A3/ARRB2/P2RY1/ADORA2B	16
BP	GO:0060402	calcium ion transport into cytosol	9/311	171/18800	0.00222192	0.0384872	0.031171	ITPR1/FYN/PRKD1/CACNA1C/GP9/GPER1/CAV1/ADRA1A/RYR2	9
BP	GO:0034446	substrate adhesion-dependent cell spreading	7/311	109/18800	0.0022406	0.0384872	0.031171	SRGAP2/NEDD9/FBLN1/FGG/FGB/EFNA5/FGA	7
BP	GO:0055013	cardiac muscle cell development	6/311	81/18800	0.0022411	0.0384872	0.031171	FHL2/ZMPSTE24/ADRA1A/NEBL/RGS2/TBX3	6
BP	GO:0003229	ventricular cardiac muscle tissue development	5/311	56/18800	0.00229873	0.0387666	0.0313973	TNNT2/ZMPSTE24/TGFBR3/RYR2/TBX3	5
BP	GO:0048016	inositol phosphate-mediated signaling	5/311	56/18800	0.00229873	0.0387666	0.0313973	ITPR1/LMCD1/FHL2/PPP3CC/INPP5A	5
BP	GO:0016486	peptide hormone processing	4/311	34/18800	0.00230343	0.0387666	0.0313973	BCHE/DISP1/BACE2/PCSK5	4
BP	GO:0051973	positive regulation of telomerase activity	4/311	34/18800	0.00230343	0.0387666	0.0313973	KLF4/GREM1/GRHL2/PKIB	4
BP	GO:0070588	calcium ion transmembrane transport	13/311	314/18800	0.00230754	0.0387666	0.0313973	ITPR1/FYN/GPM6A/PRKD1/CACNB2/CACNA1C/EDNRB/GP9/GPER1/WNT3A/RYR2/TRPM8/CACNA1H	13
BP	GO:0001649	osteoblast differentiation	11/311	241/18800	0.00233648	0.0390829	0.0316534	NPNT/DDR2/PRKD1/SPP1/PPARG/FHL2/GREM1/WNT3A/BMP6/PTHLH/WNT7B	11
BP	GO:0071772	response to BMP	9/311	173/18800	0.00240377	0.0398634	0.0322856	CDH5/GATA6/BMPER/PPARG/FSTL1/TGFBR3/GREM1/SULF1/BMP6	9
BP	GO:0071773	cellular response to BMP stimulus	9/311	173/18800	0.00240377	0.0398634	0.0322856	CDH5/GATA6/BMPER/PPARG/FSTL1/TGFBR3/GREM1/SULF1/BMP6	9
BP	GO:0070555	response to interleukin-1	8/311	141/18800	0.00242816	0.0400958	0.0324738	PTGIS/RORA/SELE/FGG/IL1R2/FGB/DAB2IP/GHR	8
BP	GO:0016485	protein processing	11/311	243/18800	0.00249077	0.0409163	0.0331383	BCHE/DISP1/ZMPSTE24/BACE2/FGG/IL1R2/CCBE1/FGB/FGA/CST7/PCSK5	11
BP	GO:0010634	positive regulation of epithelial cell migration	9/311	174/18800	0.00249903	0.0409163	0.0331383	PRKD1/ANGPT1/FLT4/AKT3/MET/SASH1/GLIPR2/CCBE1/SEMA5A	9
BP	GO:0045921	positive regulation of exocytosis	6/311	83/18800	0.00253596	0.0411606	0.0333362	CACNB2/FGG/FGB/CACNA1H/ADORA2B/FGA	6
BP	GO:0043117	positive regulation of vascular permeability	3/311	17/18800	0.00256681	0.0411606	0.0333362	TJP2/ANGPT1/BMP6	3
BP	GO:0070593	dendrite self-avoidance	3/311	17/18800	0.00256681	0.0411606	0.0333362	CNTN6/PALLD/EMB	3
BP	GO:0090036	regulation of protein kinase C signaling	3/311	17/18800	0.00256681	0.0411606	0.0333362	FLT4/DGKG/ADRA1A	3
BP	GO:0035137	hindlimb morphogenesis	4/311	35/18800	0.00256721	0.0411606	0.0333362	ZBTB16/AFF3/TBX4/TBX3	4
BP	GO:0035265	organ growth	9/311	175/18800	0.00259725	0.0413028	0.0334514	DDR2/GATA6/ZMPSTE24/WWC2/TGFBR3/LEPR/ADRA1A/HLX/RGS2	9
BP	GO:0050807	regulation of synapse organization	10/311	209/18800	0.00259746	0.0413028	0.0334514	FYN/GPM6A/ITPKA/NTRK2/WNT3A/TANC1/YWHAZ/ROBO2/DAB2IP/EFNA5	10
BP	GO:0001508	action potential	8/311	143/18800	0.00264977	0.041962	0.0339852	CACNB2/CACNA1C/GPER1/CAV1/ADRA1A/NTRK2/RYR2/CACNA1H	8
BP	GO:0048736	appendage development	9/311	177/18800	0.00280288	0.0440257	0.0356566	CACNA1C/ZBTB16/PLXNA2/GREM1/GRHL2/AFF3/TBX4/TBX3/PCSK5	9
BP	GO:0060173	limb development	9/311	177/18800	0.00280288	0.0440257	0.0356566	CACNA1C/ZBTB16/PLXNA2/GREM1/GRHL2/AFF3/TBX4/TBX3/PCSK5	9
BP	GO:0071312	cellular response to alkaloid	4/311	36/18800	0.002851	0.0444204	0.0359763	SLC1A1/RYR2/SLC1A3/TGM2	4
BP	GO:0140448	signaling receptor ligand precursor processing	4/311	36/18800	0.002851	0.0444204	0.0359763	BCHE/DISP1/BACE2/PCSK5	4
BP	GO:2000146	negative regulation of cell motility	14/311	361/18800	0.00288864	0.0445541	0.0360846	KLF4/SEMA6D/STARD13/PTPRM/SRGAP2/PPARG/PTGER4/FBLN1/NAV3/DLC1/GREM1/SULF1/RIN3/DAB2IP	14
BP	GO:0010574	regulation of vascular endothelial growth factor production	5/311	59/18800	0.00289417	0.0445541	0.0360846	FLT4/RORA/SULF1/CCBE1/ADORA2B	5
BP	GO:0045599	negative regulation of fat cell differentiation	5/311	59/18800	0.00289417	0.0445541	0.0360846	RORA/TRIB2/GPER1/RUNX1T1/WNT3A	5
BP	GO:0006469	negative regulation of protein kinase activity	10/311	213/18800	0.0029769	0.0456458	0.0369688	SPRY1/UCHL1/PPARG/TRIB2/CAV1/PKIB/GADD45B/RGS2/DEPTOR/DAB2IP	10
BP	GO:0043409	negative regulation of MAPK cascade	9/311	179/18800	0.00302117	0.0457478	0.0370514	SPRY1/UCHL1/PPARG/GPER1/FBLN1/CAV1/DUSP4/RGS2/DAB2IP	9
BP	GO:0090288	negative regulation of cellular response to growth factor stimulus	7/311	115/18800	0.00303042	0.0457478	0.0370514	XDH/SPRY1/BMPER/PPARG/GREM1/SULF1/DAB2IP	7
BP	GO:0034103	regulation of tissue remodeling	6/311	86/18800	0.00303166	0.0457478	0.0370514	DDR2/FLT4/SPP1/PPARG/GREM1/LEPR	6
BP	GO:0019896	axonal transport of mitochondrion	3/311	18/18800	0.00304275	0.0457478	0.0370514	UCHL1/FEZ1/AGTPBP1	3
BP	GO:0044320	cellular response to leptin stimulus	3/311	18/18800	0.00304275	0.0457478	0.0370514	LEPR/FGB/PID1	3
BP	GO:0046474	glycerophospholipid biosynthetic process	10/311	214/18800	0.00307835	0.0461037	0.0373396	FABP5/PLA2G4A/PITPNM2/ITPKA/DGKG/AGPAT4/PIP5K1B/INPP1/SLC44A5/PIGU	10
BP	GO:0043087	regulation of GTPase activity	14/311	364/18800	0.00311086	0.0464106	0.0375882	SPRY1/FGD5/SRGAP2/NEDD9/PLXNA2/MET/NTRK2/ARRB2/BCL6/TGM2/DAB2IP/ARHGEF10/EFNA5/ASAP1	14
BP	GO:0048846	axon extension involved in axon guidance	4/311	37/18800	0.00315552	0.0467162	0.0378357	SEMA6D/WNT3A/SEMA5A/SLIT3	4
BP	GO:1902284	neuron projection extension involved in neuron projection guidance	4/311	37/18800	0.00315552	0.0467162	0.0378357	SEMA6D/WNT3A/SEMA5A/SLIT3	4
BP	GO:0050803	regulation of synapse structure or activity	10/311	215/18800	0.00318254	0.0469364	0.0380141	FYN/GPM6A/ITPKA/NTRK2/WNT3A/TANC1/YWHAZ/ROBO2/DAB2IP/EFNA5	10
BP	GO:0010721	negative regulation of cell development	9/311	181/18800	0.00325268	0.0477884	0.0387041	SEMA6D/EDNRB/SPP1/FBLN1/WNT3A/DAAM2/PTHLH/SEMA5A/EFNA5	9
BP	GO:0071560	cellular response to transforming growth factor beta stimulus	11/311	252/18800	0.00329041	0.0481596	0.0390047	NPNT/FUT8/SPRY1/FYN/CDH5/PPARG/OVOL2/ARG1/TGFBR3/CAV1/ARRB2	11
BP	GO:0045446	endothelial cell differentiation	7/311	117/18800	0.0033361	0.0486441	0.0393971	XDH/TJP2/CDH5/EDNRB/FSTL1/MET/BMP6	7
BP	GO:0060562	epithelial tube morphogenesis	13/311	328/18800	0.00335366	0.0487163	0.0394556	NPNT/SPRY1/KIF26B/STARD13/OVOL2/PODXL/DLC1/GREM1/MET/WNT3A/RYR2/GRHL2/TBX3	13
BP	GO:0030278	regulation of ossification	7/311	118/18800	0.00349749	0.0503363	0.0407676	DDR2/ZBTB16/ZMPSTE24/PTGER4/GREM1/BMP6/GPM6B	7
BP	GO:0010976	positive regulation of neuron projection development	8/311	150/18800	0.0035523	0.0503363	0.0407676	FYN/PRKD1/FEZ1/ITPKA/NTRK2/TMEM106B/RGS2/DAB2IP	8
BP	GO:0048670	regulation of collateral sprouting	3/311	19/18800	0.0035694	0.0503363	0.0407676	SPP1/WNT3A/EFNA5	3
BP	GO:0060004	reflex	3/311	19/18800	0.0035694	0.0503363	0.0407676	NPNT/SLC1A1/ADRA1A	3
BP	GO:0086014	atrial cardiac muscle cell action potential	3/311	19/18800	0.0035694	0.0503363	0.0407676	CACNB2/CACNA1C/RYR2	3
BP	GO:0086026	atrial cardiac muscle cell to AV node cell signaling	3/311	19/18800	0.0035694	0.0503363	0.0407676	CACNB2/CACNA1C/RYR2	3
BP	GO:0086066	atrial cardiac muscle cell to AV node cell communication	3/311	19/18800	0.0035694	0.0503363	0.0407676	CACNB2/CACNA1C/RYR2	3
BP	GO:1905146	lysosomal protein catabolic process	3/311	19/18800	0.0035694	0.0503363	0.0407676	LAPTM4B/TMEM106B/MGAT3	3
BP	GO:0030326	embryonic limb morphogenesis	7/311	119/18800	0.00366476	0.0513066	0.0415535	CACNA1C/ZBTB16/GREM1/GRHL2/AFF3/TBX4/TBX3	7
BP	GO:0035113	embryonic appendage morphogenesis	7/311	119/18800	0.00366476	0.0513066	0.0415535	CACNA1C/ZBTB16/GREM1/GRHL2/AFF3/TBX4/TBX3	7
BP	GO:0008360	regulation of cell shape	8/311	151/18800	0.00369858	0.0515932	0.0417856	FYN/FGD5/EPB41L3/COCH/ZMPSTE24/PLXNA2/DLC1/P2RY1	8
BP	GO:0009187	cyclic nucleotide metabolic process	4/311	39/18800	0.00382961	0.0527772	0.0427445	ADCY5/RORA/PDE8B/PTHLH	4
BP	GO:0045823	positive regulation of heart contraction	4/311	39/18800	0.00382961	0.0527772	0.0427445	SLC1A1/ADRA1A/RYR2/RGS2	4
BP	GO:0090100	positive regulation of transmembrane receptor protein serine/threonine kinase signaling pathway	7/311	120/18800	0.00383804	0.0527772	0.0427445	NPNT/CDH5/GATA6/PPARG/TGFBR3/SULF1/BMP6	7
BP	GO:0035148	tube formation	8/311	152/18800	0.00384947	0.0527772	0.0427445	OVOL2/PODXL/DLC1/GREM1/YWHAZ/GRHL2/TGM2/DAB2IP	8
BP	GO:0010573	vascular endothelial growth factor production	5/311	63/18800	0.00385175	0.0527772	0.0427445	FLT4/RORA/SULF1/CCBE1/ADORA2B	5
BP	GO:0008654	phospholipid biosynthetic process	11/311	258/18800	0.00392954	0.0536528	0.0434537	FABP5/PLA2G4A/PITPNM2/SRD5A3/ITPKA/DGKG/AGPAT4/PIP5K1B/INPP1/SLC44A5/PIGU	11
BP	GO:0046578	regulation of Ras protein signal transduction	9/311	187/18800	0.00403192	0.0548568	0.0444288	SPRY1/STARD13/DLC1/ADRA1A/MET/BCL6/MCF2L/DAB2IP/ARHGEF10	9
BP	GO:0097062	dendritic spine maintenance	3/311	20/18800	0.00414835	0.056004	0.0453579	FYN/ITPKA/TANC1	3
BP	GO:0050770	regulation of axonogenesis	8/311	154/18800	0.0041655	0.056004	0.0453579	SEMA6D/SPP1/PLXNA2/NTRK2/WNT3A/ROBO2/SEMA5A/EFNA5	8
BP	GO:1903115	regulation of actin filament-based movement	4/311	40/18800	0.00420056	0.056004	0.0453579	TNNT2/CACNA1C/CAV1/RYR2	4
BP	GO:1903524	positive regulation of blood circulation	4/311	40/18800	0.00420056	0.056004	0.0453579	SLC1A1/ADRA1A/RYR2/RGS2	4
BP	GO:0010811	positive regulation of cell-substrate adhesion	7/311	122/18800	0.0042032	0.056004	0.0453579	NPNT/NEDD9/NID1/ABI3BP/FGG/FGB/FGA	7
BP	GO:0071901	negative regulation of protein serine/threonine kinase activity	7/311	122/18800	0.0042032	0.056004	0.0453579	SPRY1/UCHL1/PPARG/CAV1/PKIB/RGS2/DAB2IP	7
BP	GO:0007044	cell-substrate junction assembly	6/311	92/18800	0.00423575	0.0560512	0.0453962	DST/DLC1/GREM1/SORBS1/GPM6B/EFNA5	6
BP	GO:0060761	negative regulation of response to cytokine stimulus	6/311	92/18800	0.00423575	0.0560512	0.0453962	KLF4/PPARG/ARG1/CAV1/IL1R2/SLIT3	6
BP	GO:0050730	regulation of peptidyl-tyrosine phosphorylation	11/311	261/18800	0.00428433	0.0565006	0.0457601	FYN/ANGPT1/NEDD9/CAV1/GREM1/ADRA1A/WNT3A/ARRB2/BMP6/GHR/EFNA5	11
BP	GO:0051056	regulation of small GTPase mediated signal transduction	12/311	299/18800	0.00429955	0.0565083	0.0457664	SPRY1/FGD5/STARD13/SRGAP2/DLC1/ADRA1A/MET/BCL6/MCF2L/TGM2/DAB2IP/ARHGEF10	12
BP	GO:0060348	bone development	10/311	225/18800	0.00438673	0.0571441	0.0462813	DDR2/ZBTB16/ZMPSTE24/PTGER4/GREM1/LEPR/SULF1/BMP6/TGM2/GHR	10
BP	GO:0001704	formation of primary germ layer	7/311	123/18800	0.00439535	0.0571441	0.0462813	KLF4/MMP15/GATA6/DUSP4/WNT3A/ETS2/SOX7	7
BP	GO:0022612	gland morphogenesis	7/311	123/18800	0.00439535	0.0571441	0.0462813	RXFP1/ARG1/CAV1/WNT3A/SULF1/TGM2/TBX3	7
BP	GO:0048645	animal organ formation	5/311	65/18800	0.00440707	0.0571441	0.0462813	SPRY1/GATA6/WNT3A/SULF1/ROBO2	5
BP	GO:0060993	kidney morphogenesis	6/311	93/18800	0.00446644	0.057332	0.0464334	NPNT/KIF26B/ZMPSTE24/GREM1/GCNT3/WNT7B	6
BP	GO:0060401	cytosolic calcium ion transport	9/311	190/18800	0.00447269	0.057332	0.0464334	ITPR1/FYN/PRKD1/CACNA1C/GP9/GPER1/CAV1/ADRA1A/RYR2	9
BP	GO:1901654	response to ketone	9/311	190/18800	0.00447269	0.057332	0.0464334	ADCY5/SPP1/PTGER4/ARG1/TGFBR3/CAV1/KLF9/EFNA5/SLIT3	9
BP	GO:0001503	ossification	15/311	420/18800	0.00448091	0.057332	0.0464334	NPNT/DDR2/PRKD1/ZBTB16/SPP1/PPARG/FHL2/ZMPSTE24/PTGER4/GREM1/WNT3A/BMP6/PTHLH/WNT7B/GPM6B	15
BP	GO:0060485	mesenchyme development	12/311	301/18800	0.00453145	0.0577872	0.0468021	SPRY1/SEMA6D/EDNRB/OVOL2/TGFBR3/GREM1/WNT3A/ROBO2/GLIPR2/SEMA5A/DAB2IP/TBX3	12
BP	GO:0034122	negative regulation of toll-like receptor signaling pathway	4/311	41/18800	0.00459504	0.0584053	0.0473028	SMPDL3B/ARRB2/BPIFB1/DAB2IP	4
BP	GO:0007389	pattern specification process	16/311	463/18800	0.00463658	0.0584726	0.0473572	SPRY1/DZIP1L/ZBTB16/DISP1/OTX1/OVOL2/PLXNA2/BARX1/GREM1/WNT3A/ETS2/ROBO2/DAAM2/WNT7B/TBX3/PCSK5	16
BP	GO:0031960	response to corticosteroid	8/311	157/18800	0.0046766	0.0584726	0.0473572	BCHE/ARG1/GPER1/KLF9/BMP6/WNT7B/GHR/SLIT3	8
BP	GO:0015909	long-chain fatty acid transport	5/311	66/18800	0.0047051	0.0584726	0.0473572	FABP5/PLA2G4A/SLC27A2/PPARG/PLA2G2A	5
BP	GO:0030193	regulation of blood coagulation	5/311	66/18800	0.0047051	0.0584726	0.0473572	SERPING1/CAV1/FGG/FGB/FGA	5
BP	GO:0060389	pathway-restricted SMAD protein phosphorylation	5/311	66/18800	0.0047051	0.0584726	0.0473572	BMPER/PPARG/TGFBR3/GREM1/BMP6	5
BP	GO:0001657	ureteric bud development	6/311	94/18800	0.00470625	0.0584726	0.0473572	NPNT/SPRY1/KIF26B/BMPER/GREM1/ROBO2	6
BP	GO:1901655	cellular response to ketone	6/311	94/18800	0.00470625	0.0584726	0.0473572	ADCY5/SPP1/PTGER4/ARG1/KLF9/EFNA5	6
BP	GO:0062012	regulation of small molecule metabolic process	13/311	342/18800	0.00475692	0.058905	0.0477075	FABP5/PPARG/ZMPSTE24/RORA/GPER1/CAV1/LEPR/SLC7A7/P2RY1/SORBS1/BMP6/PID1/ADORA2B	13
BP	GO:0031290	retinal ganglion cell axon guidance	3/311	21/18800	0.00478108	0.058905	0.0477075	PTPRM/ROBO2/EFNA5	3
BP	GO:0045664	regulation of neuron differentiation	9/311	192/18800	0.00478679	0.058905	0.0477075	FEZ1/EDNRB/TCF4/WNT3A/BCL6/BMP6/SPAG9/CASZ1/ESRP1	9
BP	GO:0072163	mesonephric epithelium development	6/311	95/18800	0.00495541	0.0605941	0.0490754	NPNT/SPRY1/KIF26B/BMPER/GREM1/ROBO2	6
BP	GO:0072164	mesonephric tubule development	6/311	95/18800	0.00495541	0.0605941	0.0490754	NPNT/SPRY1/KIF26B/BMPER/GREM1/ROBO2	6
BP	GO:0002683	negative regulation of immune system process	15/311	425/18800	0.00498836	0.06073	0.0491855	FYN/SERPING1/ANGPT1/TMEM178A/PPARG/VTCN1/PTGER4/ARG1/GPER1/GREM1/ARRB2/HLX/BCL6/RIN3/CST7	15
BP	GO:0060412	ventricular septum morphogenesis	4/311	42/18800	0.00501368	0.06073	0.0491855	TGFBR3/ROBO2/TBX3/SLIT3	4
BP	GO:1900026	positive regulation of substrate adhesion-dependent cell spreading	4/311	42/18800	0.00501368	0.06073	0.0491855	NEDD9/FGG/FGB/FGA	4
BP	GO:0052548	regulation of endopeptidase activity	15/311	426/18800	0.00509525	0.0615251	0.0498295	XDH/KLF4/FYN/SERPING1/PPARG/SLC1A1/COL4A3/GPER1/DLC1/WNT3A/ARRB2/EGLN3/S100A8/SOX7/CST7	15
BP	GO:0003300	cardiac muscle hypertrophy	6/311	96/18800	0.00521413	0.0627645	0.0508333	LMCD1/GATA6/PPARG/ADRA1A/RYR2/RGS2	6
BP	GO:0030336	negative regulation of cell migration	13/311	346/18800	0.00523461	0.0628153	0.0508745	KLF4/SEMA6D/STARD13/PTPRM/SRGAP2/PPARG/PTGER4/NAV3/DLC1/GREM1/SULF1/RIN3/DAB2IP	13
BP	GO:0046883	regulation of hormone secretion	10/311	231/18800	0.00526579	0.0629939	0.0510191	ADCY5/SPP1/PPARG/GPER1/P2RY1/FGG/FGB/BMP6/EFNA5/FGA	10
BP	GO:1900046	regulation of hemostasis	5/311	68/18800	0.00534365	0.063618	0.0515245	SERPING1/CAV1/FGG/FGB/FGA	5
BP	GO:0050806	positive regulation of synaptic transmission	8/311	161/18800	0.00543137	0.063618	0.0515245	CACNB2/SLC1A1/GPER1/ADRA1A/LAMA2/NTRK2/SLC1A3/ARRB2	8
BP	GO:0014075	response to amine	4/311	43/18800	0.00545716	0.063618	0.0515245	SLC1A1/ARG1/PDE1B/RGS2	4
BP	GO:0071526	semaphorin-plexin signaling pathway	4/311	43/18800	0.00545716	0.063618	0.0515245	SEMA6D/PLXNA2/MET/SEMA5A	4
BP	GO:0035357	peroxisome proliferator activated receptor signaling pathway	3/311	22/18800	0.00546894	0.063618	0.0515245	FABP5/PTGIS/PPARG	3
BP	GO:0044321	response to leptin	3/311	22/18800	0.00546894	0.063618	0.0515245	LEPR/FGB/PID1	3
BP	GO:0046058	cAMP metabolic process	3/311	22/18800	0.00546894	0.063618	0.0515245	ADCY5/PDE8B/PTHLH	3
BP	GO:2000725	regulation of cardiac muscle cell differentiation	3/311	22/18800	0.00546894	0.063618	0.0515245	GREM1/WNT3A/ARRB2	3
BP	GO:0043279	response to alkaloid	6/311	97/18800	0.00548261	0.063618	0.0515245	BCHE/SLC1A1/RYR2/SLC1A3/TGM2/GHR	6
BP	GO:0045807	positive regulation of endocytosis	6/311	97/18800	0.00548261	0.063618	0.0515245	ANGPT1/PPP3CC/GREM1/SELE/WNT3A/ARRB2	6
BP	GO:0051348	negative regulation of transferase activity	11/311	270/18800	0.00550396	0.0636746	0.0515704	SPRY1/RPL37/UCHL1/PPARG/TRIB2/CAV1/PKIB/GADD45B/RGS2/DEPTOR/DAB2IP	11
BP	GO:0060560	developmental growth involved in morphogenesis	10/311	234/18800	0.0057542	0.0662522	0.053658	SPRY1/KIF26B/SEMA6D/SPP1/WNT3A/SEMA5A/WNT7B/SPAG9/EFNA5/SLIT3	10
BP	GO:0150115	cell-substrate junction organization	6/311	98/18800	0.00576106	0.0662522	0.053658	DST/DLC1/GREM1/SORBS1/GPM6B/EFNA5	6
BP	GO:0060443	mammary gland morphogenesis	4/311	44/18800	0.00592609	0.0679478	0.0550313	RXFP1/ARG1/CAV1/TBX3	4
BP	GO:0014897	striated muscle hypertrophy	6/311	99/18800	0.0060497	0.068622	0.0555773	LMCD1/GATA6/PPARG/ADRA1A/RYR2/RGS2	6
BP	GO:0019233	sensory perception of pain	6/311	99/18800	0.0060497	0.068622	0.0555773	FABP5/FYN/UCHL1/EDNRB/ARRB2/P2RY1	6
BP	GO:0051588	regulation of neurotransmitter transport	6/311	99/18800	0.0060497	0.068622	0.0555773	CACNB2/GPER1/ADRA1A/P2RY1/GPM6B/ADORA2B	6
BP	GO:0035637	multicellular organismal signaling	8/311	164/18800	0.00605592	0.068622	0.0555773	CACNB2/CACNA1C/ZMPSTE24/GPER1/CAV1/NTRK2/RYR2/CACNA1H	8
BP	GO:0033673	negative regulation of kinase activity	10/311	236/18800	0.00609898	0.0689077	0.0558087	SPRY1/UCHL1/PPARG/TRIB2/CAV1/PKIB/GADD45B/RGS2/DEPTOR/DAB2IP	10
BP	GO:0007039	protein catabolic process in the vacuole	3/311	23/18800	0.00621318	0.0699934	0.056688	LAPTM4B/TMEM106B/MGAT3	3
BP	GO:0051604	protein maturation	12/311	314/18800	0.00629395	0.0706972	0.057258	BCHE/TESC/DISP1/ZMPSTE24/BACE2/FGG/IL1R2/CCBE1/FGB/FGA/CST7/PCSK5	12
BP	GO:0050818	regulation of coagulation	5/311	71/18800	0.00641285	0.0712963	0.0577432	SERPING1/CAV1/FGG/FGB/FGA	5
BP	GO:0060411	cardiac septum morphogenesis	5/311	71/18800	0.00641285	0.0712963	0.0577432	GATA6/TGFBR3/ROBO2/TBX3/SLIT3	5
BP	GO:0007520	myoblast fusion	4/311	45/18800	0.00642109	0.0712963	0.0577432	ADAM12/TANC1/EHD2/CACNA1H	4
BP	GO:0045933	positive regulation of muscle contraction	4/311	45/18800	0.00642109	0.0712963	0.0577432	NPNT/GPER1/ADRA1A/RGS2	4
BP	GO:0045860	positive regulation of protein kinase activity	14/311	396/18800	0.00647471	0.0714808	0.0578927	DDR2/ANGPT1/TOM1L1/NEDD9/SLC1A1/GREM1/ADRA1A/SASH1/WNT3A/PIK3R5/FLT1/DAB2IP/GHR/EFNA5	14
BP	GO:0046486	glycerolipid metabolic process	14/311	396/18800	0.00647471	0.0714808	0.0578927	FABP5/PLA2G4A/PITPNM2/ITPKA/DGKG/PLA2G2A/CAV1/AGPAT4/INPP5A/PIP5K1B/PNPLA7/INPP1/SLC44A5/PIGU	14
BP	GO:1903034	regulation of response to wounding	8/311	166/18800	0.00650165	0.0715737	0.0579679	KLF4/SERPING1/SPP1/MYLK/CAV1/FGG/FGB/FGA	8
BP	GO:0014896	muscle hypertrophy	6/311	101/18800	0.00665837	0.0730907	0.0591966	LMCD1/GATA6/PPARG/ADRA1A/RYR2/RGS2	6
BP	GO:0061383	trabecula morphogenesis	4/311	46/18800	0.00694277	0.0757821	0.0613764	FHL2/OVOL2/TGFBR3/GREM1	4
BP	GO:1900744	regulation of p38MAPK cascade	4/311	46/18800	0.00694277	0.0757821	0.0613764	XDH/SASH1/GADD45B/DAB2IP	4
BP	GO:0001889	liver development	7/311	134/18800	0.00697319	0.0758998	0.0614716	GATA6/ZMPSTE24/ARG1/TGFBR3/MET/WNT3A/HLX	7
BP	GO:0001759	organ induction	3/311	24/18800	0.00701493	0.0759263	0.0614931	SPRY1/WNT3A/ROBO2	3
BP	GO:2001026	regulation of endothelial cell chemotaxis	3/311	24/18800	0.00701493	0.0759263	0.0614931	PRKD1/MET/SEMA5A	3
BP	GO:0060249	anatomical structure homeostasis	12/311	319/18800	0.00710114	0.0766447	0.062075	TJP2/CDH5/CACNB2/ANGPT1/AKT3/SPP1/VSTM4/SLC1A1/LAMA2/MUC13/P2RY1/APBB2	12
BP	GO:0051145	smooth muscle cell differentiation	5/311	73/18800	0.00720387	0.0775369	0.0627975	NPNT/GATA6/EDNRB/GPER1/TBX3	5
BP	GO:0030879	mammary gland development	7/311	135/18800	0.0072534	0.077785	0.0629985	XDH/RXFP1/ARG1/CAV1/WNT3A/WNT7B/TBX3	7
BP	GO:0045216	cell-cell junction organization	9/311	205/18800	0.00726718	0.077785	0.0629985	GJA4/TJP2/CDH5/EPB41L3/CAV1/CLDN10/GRHL2/BMP6/CDHR3	9
BP	GO:0010522	regulation of calcium ion transport into cytosol	6/311	103/18800	0.00731029	0.0780303	0.0631972	FYN/PRKD1/CACNA1C/GPER1/CAV1/RYR2	6
BP	GO:0046879	hormone secretion	11/311	281/18800	0.00735	0.078238	0.0633653	ADCY5/SPP1/PPARG/GPER1/P2RY1/FGG/FGB/BMP6/TBX3/EFNA5/FGA	11
BP	GO:0051972	regulation of telomerase activity	4/311	47/18800	0.00749172	0.0790929	0.0640577	KLF4/GREM1/GRHL2/PKIB	4
BP	GO:0101023	vascular endothelial cell proliferation	4/311	47/18800	0.00749172	0.0790929	0.0640577	AKT3/PPARG/COL4A3/FLT1	4
BP	GO:1905562	regulation of vascular endothelial cell proliferation	4/311	47/18800	0.00749172	0.0790929	0.0640577	AKT3/PPARG/COL4A3/FLT1	4
BP	GO:0045667	regulation of osteoblast differentiation	7/311	136/18800	0.00754187	0.0794054	0.0643109	NPNT/DDR2/PRKD1/PPARG/GREM1/BMP6/WNT7B	7
BP	GO:0045669	positive regulation of osteoblast differentiation	5/311	74/18800	0.00762384	0.0798057	0.0646351	NPNT/DDR2/PRKD1/BMP6/WNT7B	5
BP	GO:0046470	phosphatidylcholine metabolic process	5/311	74/18800	0.00762384	0.0798057	0.0646351	FABP5/PLA2G4A/PLA2G2A/PNPLA7/SLC44A5	5
BP	GO:0048762	mesenchymal cell differentiation	10/311	244/18800	0.00764185	0.0798057	0.0646351	SPRY1/SEMA6D/EDNRB/OVOL2/TGFBR3/GREM1/GLIPR2/SEMA5A/DAB2IP/TBX3	10
BP	GO:0006836	neurotransmitter transport	9/311	207/18800	0.00772275	0.0804332	0.0651432	CACNB2/SLC1A1/GPER1/ADRA1A/SLC1A3/SYN2/P2RY1/GPM6B/ADORA2B	9
BP	GO:0061008	hepaticobiliary system development	7/311	137/18800	0.00783874	0.0807158	0.0653721	GATA6/ZMPSTE24/ARG1/TGFBR3/MET/WNT3A/HLX	7
BP	GO:0031639	plasminogen activation	3/311	25/18800	0.00787522	0.0807158	0.0653721	FGG/FGB/FGA	3
BP	GO:0045932	negative regulation of muscle contraction	3/311	25/18800	0.00787522	0.0807158	0.0653721	DOCK4/RGS2/ADORA2B	3
BP	GO:0048668	collateral sprouting	3/311	25/18800	0.00787522	0.0807158	0.0653721	SPP1/WNT3A/EFNA5	3
BP	GO:0086064	cell communication by electrical coupling involved in cardiac conduction	3/311	25/18800	0.00787522	0.0807158	0.0653721	CACNA1C/CAV1/RYR2	3
BP	GO:1905563	negative regulation of vascular endothelial cell proliferation	3/311	25/18800	0.00787522	0.0807158	0.0653721	PPARG/COL4A3/FLT1	3
BP	GO:0030100	regulation of endocytosis	9/311	208/18800	0.00795855	0.0813541	0.0658891	PRKD1/ANGPT1/PPP3CC/CAV1/GREM1/SELE/WNT3A/ARRB2/RIN3	9
BP	GO:0030195	negative regulation of blood coagulation	4/311	48/18800	0.00806849	0.0820438	0.0664477	SERPING1/FGG/FGB/FGA	4
BP	GO:0043114	regulation of vascular permeability	4/311	48/18800	0.00806849	0.0820438	0.0664477	TJP2/CDH5/ANGPT1/BMP6	4
BP	GO:0060048	cardiac muscle contraction	7/311	138/18800	0.00814415	0.0825958	0.0668947	CACNB2/TNNT2/CACNA1C/CAV1/ADRA1A/RYR2/RGS2	7
BP	GO:0007015	actin filament organization	15/311	450/18800	0.00827091	0.0836618	0.0677581	TNNT2/HMCN1/NEDD9/PTGER4/DLC1/MET/SPTBN1/ELMO1/SHROOM4/NEBL/SORBS1/CALD1/DAAM2/SEMA5A/ARHGEF10	15
BP	GO:0051384	response to glucocorticoid	7/311	139/18800	0.00845823	0.0853332	0.0691118	BCHE/ARG1/KLF9/BMP6/WNT7B/GHR/SLIT3	7
BP	GO:0034121	regulation of toll-like receptor signaling pathway	5/311	76/18800	0.00851433	0.0856754	0.069389	SMPDL3B/CAV1/ARRB2/BPIFB1/DAB2IP	5
BP	GO:0048771	tissue remodeling	8/311	174/18800	0.00853714	0.0856818	0.0693942	DDR2/FLT4/SPP1/PPARG/ARG1/CAV1/GREM1/LEPR	8
BP	GO:1900047	negative regulation of hemostasis	4/311	49/18800	0.00867364	0.0868263	0.070321	SERPING1/FGG/FGB/FGA	4
BP	GO:0033138	positive regulation of peptidyl-serine phosphorylation	6/311	107/18800	0.00875053	0.0871379	0.0705734	PRKD1/ANGPT1/CAV1/NTRK2/WNT3A/ARRB2	6
BP	GO:0002026	regulation of the force of heart contraction	3/311	26/18800	0.00879498	0.0871379	0.0705734	CAV1/ADRA1A/RYR2	3
BP	GO:0034643	establishment of mitochondrion localization, microtubule-mediated	3/311	26/18800	0.00879498	0.0871379	0.0705734	UCHL1/FEZ1/AGTPBP1	3
BP	GO:0047497	mitochondrion transport along microtubule	3/311	26/18800	0.00879498	0.0871379	0.0705734	UCHL1/FEZ1/AGTPBP1	3
BP	GO:0043534	blood vessel endothelial cell migration	8/311	175/18800	0.00882168	0.087179	0.0706067	KLF4/CDH5/PRKD1/STARD13/ANGPT1/AKT3/PPARG/GREM1	8
BP	GO:0055117	regulation of cardiac muscle contraction	5/311	77/18800	0.00898549	0.0883459	0.0715518	CACNA1C/CAV1/ADRA1A/RYR2/RGS2	5
BP	GO:0070373	negative regulation of ERK1 and ERK2 cascade	5/311	77/18800	0.00898549	0.0883459	0.0715518	SPRY1/GPER1/FBLN1/DUSP4/DAB2IP	5
BP	GO:0043010	camera-type eye development	12/311	330/18800	0.00916387	0.089871	0.072787	KLF4/SPRY1/GPM6A/CACNA1C/PTPRM/VSTM4/AGTPBP1/SLC1A1/NTRK2/GRHL2/FLT1/WNT7B	12
BP	GO:0009914	hormone transport	11/311	290/18800	0.00919315	0.08993	0.0728348	ADCY5/SPP1/PPARG/GPER1/P2RY1/FGG/FGB/BMP6/TBX3/EFNA5/FGA	11
BP	GO:0048015	phosphatidylinositol-mediated signaling	8/311	177/18800	0.00941198	0.0917515	0.07431	PITPNM2/ANGPT1/GPER1/NTRK2/PIK3R5/PIP5K1B/FLT1/DAB2IP	8
BP	GO:0045598	regulation of fat cell differentiation	7/311	142/18800	0.00945399	0.0917515	0.07431	ZBTB16/PPARG/RORA/TRIB2/GPER1/RUNX1T1/WNT3A	7
BP	GO:0055123	digestive system development	7/311	142/18800	0.00945399	0.0917515	0.07431	GATA6/EDNRB/OVOL2/BARX1/C1GALT1/HLX/PCSK5	7
BP	GO:0031279	regulation of cyclase activity	5/311	78/18800	0.00947434	0.0917515	0.07431	CACNA1C/RXFP1/EDNRB/RGS2/ADORA2B	5
BP	GO:0032526	response to retinoic acid	6/311	109/18800	0.00954212	0.0921532	0.0746354	KLF4/TESC/GATA6/WNT3A/BMP6/WNT7B	6
BP	GO:0001558	regulation of cell growth	14/311	415/18800	0.00956352	0.0921532	0.0746354	GNG4/SEMA6D/EPB41L3/SPP1/GREM1/WNT3A/S100A8/MEG3/RGS2/BCL6/SEMA5A/SPAG9/EFNA5/SLIT3	14
BP	GO:0006941	striated muscle contraction	8/311	178/18800	0.00971794	0.0923489	0.0747939	CACNB2/TNNT2/CACNA1C/DTNA/CAV1/ADRA1A/RYR2/RGS2	8
BP	GO:0045017	glycerolipid biosynthetic process	10/311	253/18800	0.00972034	0.0923489	0.0747939	FABP5/PLA2G4A/PITPNM2/ITPKA/DGKG/AGPAT4/PIP5K1B/INPP1/SLC44A5/PIGU	10
BP	GO:0002719	negative regulation of cytokine production involved in immune response	3/311	27/18800	0.00977503	0.0923489	0.0747939	ANGPT1/ARG1/BCL6	3
BP	GO:0010460	positive regulation of heart rate	3/311	27/18800	0.00977503	0.0923489	0.0747939	SLC1A1/ADRA1A/RYR2	3
BP	GO:0010875	positive regulation of cholesterol efflux	3/311	27/18800	0.00977503	0.0923489	0.0747939	PPARG/CAV1/NFKBIA	3
BP	GO:0048843	negative regulation of axon extension involved in axon guidance	3/311	27/18800	0.00977503	0.0923489	0.0747939	SEMA6D/WNT3A/SEMA5A	3
BP	GO:1900746	regulation of vascular endothelial growth factor signaling pathway	3/311	27/18800	0.00977503	0.0923489	0.0747939	XDH/CCBE1/DAB2IP	3
BP	GO:1902932	positive regulation of alcohol biosynthetic process	3/311	27/18800	0.00977503	0.0923489	0.0747939	GPER1/P2RY1/BMP6	3
BP	GO:0048259	regulation of receptor-mediated endocytosis	6/311	110/18800	0.00995649	0.0933834	0.0756317	ANGPT1/GREM1/SELE/WNT3A/ARRB2/RIN3	6
BP	GO:0007157	heterophilic cell-cell adhesion via plasma membrane cell adhesion molecules	4/311	51/18800	0.00997119	0.0933834	0.0756317	SCARF2/HMCN1/SELE/FAT4	4
BP	GO:0032330	regulation of chondrocyte differentiation	4/311	51/18800	0.00997119	0.0933834	0.0756317	ZBTB16/GREM1/BMP6/PTHLH	4
BP	GO:0010770	positive regulation of cell morphogenesis involved in differentiation	5/311	79/18800	0.0099812	0.0933834	0.0756317	ITPKA/NEDD9/FGG/FGB/FGA	5
BP	GO:0007517	muscle organ development	12/311	334/18800	0.01002	0.0933993	0.0756445	CENPF/TNNT2/DISP1/MYLK/TGFBR3/CAV1/LAMA2/WNT3A/RYR2/HLX/SPEG/CACNA1H	12
BP	GO:0008361	regulation of cell size	8/311	179/18800	0.0100312	0.0933993	0.0756445	SEMA6D/AKT3/SPP1/WNT3A/PRR16/DEPTOR/SEMA5A/EFNA5	8
BP	GO:0014065	phosphatidylinositol 3-kinase signaling	7/311	144/18800	0.0101638	0.0944061	0.07646	ANGPT1/GPER1/NTRK2/PIK3R5/PIP5K1B/FLT1/DAB2IP	7
BP	GO:0001938	positive regulation of endothelial cell proliferation	6/311	111/18800	0.0103835	0.0955282	0.0773688	PRKD1/FLT4/AKT3/ARG1/BMP6/SEMA5A	6
BP	GO:0014066	regulation of phosphatidylinositol 3-kinase signaling	6/311	111/18800	0.0103835	0.0955282	0.0773688	ANGPT1/GPER1/NTRK2/PIP5K1B/FLT1/DAB2IP	6
BP	GO:0071347	cellular response to interleukin-1	6/311	111/18800	0.0103835	0.0955282	0.0773688	PTGIS/RORA/FGG/IL1R2/FGB/DAB2IP	6
BP	GO:0072009	nephron epithelium development	6/311	111/18800	0.0103835	0.0955282	0.0773688	NPNT/KIF26B/EDNRB/PODXL/GREM1/WNT7B	6
BP	GO:0001570	vasculogenesis	5/311	80/18800	0.0105064	0.0964289	0.0780983	XDH/TGFBR3/CAV1/NTRK2/WNT7B	5
BP	GO:0050819	negative regulation of coagulation	4/311	52/18800	0.0106646	0.097486	0.0789544	SERPING1/FGG/FGB/FGA	4
BP	GO:0048017	inositol lipid-mediated signaling	8/311	181/18800	0.0106803	0.097486	0.0789544	PITPNM2/ANGPT1/GPER1/NTRK2/PIK3R5/PIP5K1B/FLT1/DAB2IP	8
BP	GO:1990778	protein localization to cell periphery	12/311	337/18800	0.0107019	0.097486	0.0789544	CACNB2/TESC/EPB41L3/SLC1A1/GPER1/CAV1/SPTBN1/WNT3A/P2RY1/SORBS1/EHD2/PID1	12
BP	GO:0001654	eye development	13/311	379/18800	0.0108124	0.097486	0.0789544	KLF4/SPRY1/GPM6A/CACNA1C/PTPRM/VSTM4/AGTPBP1/SLC1A1/NTRK2/GRHL2/BMP6/FLT1/WNT7B	13
BP	GO:0032958	inositol phosphate biosynthetic process	3/311	28/18800	0.0108161	0.097486	0.0789544	ITPKA/GPER1/P2RY1	3
BP	GO:0044331	cell-cell adhesion mediated by cadherin	3/311	28/18800	0.0108161	0.097486	0.0789544	CDH5/WNT3A/BMP6	3
BP	GO:0098901	regulation of cardiac muscle cell action potential	3/311	28/18800	0.0108161	0.097486	0.0789544	CACNA1C/CAV1/RYR2	3
BP	GO:0002698	negative regulation of immune effector process	6/311	112/18800	0.0108234	0.097486	0.0789544	SERPING1/ANGPT1/ARG1/ARRB2/HLX/BCL6	6
BP	GO:0062013	positive regulation of small molecule metabolic process	7/311	146/18800	0.0109117	0.097983	0.0793569	PPARG/GPER1/P2RY1/SORBS1/BMP6/PID1/ADORA2B	7
BP	GO:0051651	maintenance of location in cell	9/311	219/18800	0.0109293	0.097983	0.0793569	ITPR1/PRKD1/CACNA1C/GP9/GPER1/CAV1/RYR2/S100A8/SYNE1	9
BP	GO:0030500	regulation of bone mineralization	5/311	81/18800	0.0110501	0.0983003	0.0796139	DDR2/ZMPSTE24/GREM1/BMP6/GPM6B	5
BP	GO:0003129	heart induction	2/311	10/18800	0.0112445	0.0983003	0.0796139	WNT3A/ROBO2	2
BP	GO:0033483	gas homeostasis	2/311	10/18800	0.0112445	0.0983003	0.0796139	CAV1/WNT7B	2
BP	GO:0042045	epithelial fluid transport	2/311	10/18800	0.0112445	0.0983003	0.0796139	ITPR1/EDNRB	2
BP	GO:0045793	positive regulation of cell size	2/311	10/18800	0.0112445	0.0983003	0.0796139	AKT3/PRR16	2
BP	GO:0048672	positive regulation of collateral sprouting	2/311	10/18800	0.0112445	0.0983003	0.0796139	WNT3A/EFNA5	2
BP	GO:0060947	cardiac vascular smooth muscle cell differentiation	2/311	10/18800	0.0112445	0.0983003	0.0796139	GATA6/GPER1	2
BP	GO:0090037	positive regulation of protein kinase C signaling	2/311	10/18800	0.0112445	0.0983003	0.0796139	FLT4/ADRA1A	2
BP	GO:0099566	regulation of postsynaptic cytosolic calcium ion concentration	2/311	10/18800	0.0112445	0.0983003	0.0796139	ITPR1/GRIA1	2
BP	GO:1905165	regulation of lysosomal protein catabolic process	2/311	10/18800	0.0112445	0.0983003	0.0796139	LAPTM4B/MGAT3	2
BP	GO:2000647	negative regulation of stem cell proliferation	2/311	10/18800	0.0112445	0.0983003	0.0796139	OVOL2/FBLN1	2
BP	GO:0099504	synaptic vesicle cycle	8/311	183/18800	0.0113599	0.099085	0.0802495	CACNB2/NOSTRIN/PPP3CC/ADRA1A/WNT3A/SYN2/P2RY1/ADORA2B	8
CC	GO:0062023	collagen-containing extracellular matrix	26/321	429/19594	1.1458e-08	4.30819e-06	3.58212e-06	NPNT/VWF/COL21A1/SERPING1/DST/ANGPT1/COCH/HMCN1/P3H2/MXRA5/COL4A3/FBLN1/GREM1/LAMA2/SULF1/DPT/S100A8/NID1/MFAP4/ABI3BP/FGG/FGB/TGM2/SBSPON/EFNA5/FGA	26
CC	GO:0043292	contractile fiber	16/321	238/19594	2.11853e-06	0.000398283	0.000331159	NPNT/TNNT2/CACNA1C/DST/FHL2/FHL5/PGM5/PDLIM2/LDB3/ADRA1A/SPTBN1/RYR2/NEBL/PALLD/CALD1/SYNE1	16
CC	GO:0030016	myofibril	15/321	228/19594	5.74383e-06	0.000719893	0.000598567	TNNT2/CACNA1C/DST/FHL2/FHL5/PGM5/PDLIM2/LDB3/ADRA1A/SPTBN1/RYR2/NEBL/PALLD/CALD1/SYNE1	15
CC	GO:0030018	Z disc	11/321	127/19594	7.90242e-06	0.00072092	0.000599421	CACNA1C/DST/FHL2/FHL5/PGM5/PDLIM2/LDB3/ADRA1A/RYR2/NEBL/PALLD	11
CC	GO:0030017	sarcomere	14/321	209/19594	9.5867e-06	0.00072092	0.000599421	TNNT2/CACNA1C/DST/FHL2/FHL5/PGM5/PDLIM2/LDB3/ADRA1A/SPTBN1/RYR2/NEBL/PALLD/SYNE1	14
CC	GO:0001725	stress fiber	8/321	69/19594	1.66878e-05	0.000876612	0.000728874	PGM5/PDLIM2/MYLK/LDB3/SHROOM4/NEBL/PALLD/SORBS1	8
CC	GO:0097517	contractile actin filament bundle	8/321	69/19594	1.66878e-05	0.000876612	0.000728874	PGM5/PDLIM2/MYLK/LDB3/SHROOM4/NEBL/PALLD/SORBS1	8
CC	GO:0031674	I band	11/321	139/19594	1.86513e-05	0.000876612	0.000728874	CACNA1C/DST/FHL2/FHL5/PGM5/PDLIM2/LDB3/ADRA1A/RYR2/NEBL/PALLD	11
CC	GO:0005604	basement membrane	9/321	95/19594	2.59608e-05	0.00104457	0.000868529	NPNT/DST/HMCN1/P3H2/COL4A3/FBLN1/LAMA2/NID1/EFNA5	9
CC	GO:0005912	adherens junction	12/321	172/19594	2.77812e-05	0.00104457	0.000868529	TJP2/CDH5/PTPRM/HMCN1/PGM5/FRMD4B/PDLIM2/LDB3/SHROOM4/SORBS1/CDHR3/EFNA5	12
CC	GO:0042641	actomyosin	8/321	77/19594	3.74957e-05	0.00128167	0.00106567	PGM5/PDLIM2/MYLK/LDB3/SHROOM4/NEBL/PALLD/SORBS1	8
CC	GO:0032432	actin filament bundle	8/321	78/19594	4.11936e-05	0.00129073	0.0010732	PGM5/PDLIM2/MYLK/LDB3/SHROOM4/NEBL/PALLD/SORBS1	8
CC	GO:0005901	caveola	8/321	82/19594	5.91721e-05	0.00171144	0.00142301	PTGIS/DLC1/CAV1/ADRA1A/SELE/SORBS1/EHD2/EFNA5	8
CC	GO:0005911	cell-cell junction	21/321	497/19594	7.78607e-05	0.00209111	0.00173869	GJA4/TJP2/CDH5/PRKD1/EPB41L3/PDZD2/PTPRM/HMCN1/PGM5/FRMD4B/PDLIM2/PODXL/LDB3/CLDN10/SHROOM4/GRHL2/SORBS1/CDHR3/KAZN/STARD10/EFNA5	21
CC	GO:0045121	membrane raft	16/321	326/19594	0.000102766	0.00250226	0.00208055	FYN/ANGPT1/PTGIS/EDNRB/SLC1A1/PODXL/DLC1/CAV1/ADRA1A/SELE/SULF1/SORBS1/EHD2/TRPM8/GPM6B/EFNA5	16
CC	GO:0098857	membrane microdomain	16/321	327/19594	0.000106479	0.00250226	0.00208055	FYN/ANGPT1/PTGIS/EDNRB/SLC1A1/PODXL/DLC1/CAV1/ADRA1A/SELE/SULF1/SORBS1/EHD2/TRPM8/GPM6B/EFNA5	16
CC	GO:0031252	cell leading edge	18/321	416/19594	0.000188354	0.00416595	0.00346385	FGD5/TESC/DST/EPB41L3/PTPRM/SRGAP2/NEDD9/GRIA1/FRMD4B/GPER1/MYLK/PODXL/DLC1/SPTBN1/ROBO2/PALLD/BSPRY/APBB2	18
CC	GO:0044853	plasma membrane raft	8/321	113/19594	0.00054862	0.0114601	0.00952866	PTGIS/DLC1/CAV1/ADRA1A/SELE/SORBS1/EHD2/EFNA5	8
CC	GO:0098984	neuron to neuron synapse	15/321	347/19594	0.000644439	0.0127531	0.0106038	ITPR1/FABP5/FYN/CACNA1C/SRGAP2/SLC1A1/GRIA1/GPER1/SPTBN1/NTRK2/ARRB2/TANC1/YWHAZ/SYN2/P2RY1	15
CC	GO:0030055	cell-substrate junction	17/321	428/19594	0.000745431	0.0140141	0.0116523	DDR2/TNS4/DST/SCARF2/HMCN1/FHL2/NEDD9/PGM5/PPFIBP1/DLC1/CAV1/YWHAZ/SHROOM4/PALLD/SORBS1/TGM2/FLT1	17
CC	GO:0031093	platelet alpha granule lumen	6/321	67/19594	0.000795327	0.0142401	0.0118402	VWF/SERPING1/CFD/FGG/FGB/FGA	6
CC	GO:0032279	asymmetric synapse	14/321	323/19594	0.000943483	0.016125	0.0134074	ITPR1/FABP5/FYN/CACNA1C/SRGAP2/SLC1A1/GRIA1/GPER1/SPTBN1/NTRK2/ARRB2/TANC1/SYN2/P2RY1	14
CC	GO:0030673	axolemma	3/321	13/19594	0.00110282	0.0180287	0.0149902	EPB41L3/SPTBN1/ROBO2	3
CC	GO:0005925	focal adhesion	16/321	419/19594	0.00158788	0.0248767	0.0206842	DDR2/TNS4/DST/SCARF2/FHL2/NEDD9/PGM5/PPFIBP1/DLC1/CAV1/YWHAZ/SHROOM4/PALLD/SORBS1/TGM2/FLT1	16
CC	GO:0005788	endoplasmic reticulum lumen	13/321	311/19594	0.00195776	0.0294447	0.0244823	COL21A1/SERPING1/BCHE/SLC27A2/SPP1/FSTL1/P3H2/COLGALT2/COL4A3/WNT3A/FGG/WNT7B/FGA	13
CC	GO:0043197	dendritic spine	9/321	172/19594	0.00217016	0.0313838	0.0260946	GPM6A/ITPKA/SRGAP2/SLC1A1/GRIA1/GPER1/NTRK2/ARRB2/ASAP1	9
CC	GO:0044309	neuron spine	9/321	173/19594	0.00225714	0.0314328	0.0261353	GPM6A/ITPKA/SRGAP2/SLC1A1/GRIA1/GPER1/NTRK2/ARRB2/ASAP1	9
CC	GO:0014069	postsynaptic density	13/321	318/19594	0.00237645	0.0319123	0.026534	ITPR1/FABP5/FYN/CACNA1C/SRGAP2/GRIA1/GPER1/SPTBN1/NTRK2/ARRB2/TANC1/SYN2/P2RY1	13
CC	GO:0032589	neuron projection membrane	5/321	58/19594	0.0025767	0.0334082	0.0277779	EPB41L3/GRIA1/GPER1/SPTBN1/ROBO2	5
CC	GO:0005581	collagen trimer	6/321	86/19594	0.0028932	0.0362614	0.0301502	SFTPA2/COL21A1/C1QTNF7/COL4A3/CCBE1/SFTPA1	6
CC	GO:0031091	platelet alpha granule	6/321	91/19594	0.00383302	0.0464909	0.0386556	VWF/SERPING1/CFD/FGG/FGB/FGA	6
CC	GO:0099572	postsynaptic specialization	13/321	341/19594	0.00429855	0.050508	0.0419957	ITPR1/FABP5/FYN/CACNA1C/SRGAP2/GRIA1/GPER1/SPTBN1/NTRK2/ARRB2/TANC1/SYN2/P2RY1	13
CC	GO:0005938	cell cortex	12/321	310/19594	0.00530454	0.0604396	0.0502535	PRKD1/DST/HMCN1/NEDD9/MELK/DLC1/CAV1/SELE/SPTBN1/SHROOM4/CALD1/FGB	12
CC	GO:0042383	sarcolemma	7/321	131/19594	0.00587778	0.0649979	0.0540436	CACNB2/CACNA1C/PGM5/CAV1/ADRA1A/LAMA2/RYR2	7
CC	GO:0005858	axonemal dynein complex	3/321	23/19594	0.00605034	0.0649979	0.0540436	CFAP70/DNAH14/DNAH17	3
CC	GO:0030027	lamellipodium	9/321	202/19594	0.00624135	0.0651874	0.0542012	FGD5/TESC/PTPRM/SRGAP2/NEDD9/MYLK/PODXL/PALLD/APBB2	9
CC	GO:0098978	glutamatergic synapse	12/321	319/19594	0.00661355	0.067208	0.0558812	GPM6A/NOSTRIN/PPP3CC/GRIA1/ADRA1A/SPTBN1/WNT3A/TANC1/YWHAZ/SYN2/P2RY1/ADORA2B	12
CC	GO:0034774	secretory granule lumen	12/321	322/19594	0.00710249	0.0702773	0.0584332	FABP5/PLAC8/VWF/SERPING1/CFD/CRISPLD2/ARG1/CHIT1/S100A8/FGG/FGB/FGA	12
CC	GO:0060205	cytoplasmic vesicle lumen	12/321	325/19594	0.00761948	0.0734596	0.0610792	FABP5/PLAC8/VWF/SERPING1/CFD/CRISPLD2/ARG1/CHIT1/S100A8/FGG/FGB/FGA	12
CC	GO:0031983	vesicle lumen	12/321	327/19594	0.00798024	0.0750143	0.0623719	FABP5/PLAC8/VWF/SERPING1/CFD/CRISPLD2/ARG1/CHIT1/S100A8/FGG/FGB/FGA	12
CC	GO:0031256	leading edge membrane	8/321	175/19594	0.00835987	0.076061	0.0632422	FGD5/TESC/EPB41L3/GRIA1/GPER1/DLC1/SPTBN1/ROBO2	8
CC	GO:0015629	actin cytoskeleton	16/321	499/19594	0.00849617	0.076061	0.0632422	DDR2/FYN/TNNT2/PGM5/PDLIM2/MYLK/DLC1/LDB3/SPTBN1/SHROOM4/NEBL/PALLD/SORBS1/CALD1/FLT1/ASAP1	16
CC	GO:0000313	organellar ribosome	5/321	81/19594	0.0106355	0.0908854	0.0755682	MRPL15/MRPL36/MRPS33/MRPL13/MRPL42	5
CC	GO:0005761	mitochondrial ribosome	5/321	81/19594	0.0106355	0.0908854	0.0755682	MRPL15/MRPL36/MRPS33/MRPL13/MRPL42	5
CC	GO:0030139	endocytic vesicle	12/321	342/19594	0.0111311	0.0930069	0.0773321	SFTPA2/NOSTRIN/SRGAP2/GRIA1/CAV1/WNT3A/ARRB2/EHD2/RIN3/DAB2IP/WNT7B/SFTPA1	12
CC	GO:0000315	organellar large ribosomal subunit	4/321	54/19594	0.0117573	0.0940587	0.0782067	MRPL15/MRPL36/MRPL13/MRPL42	4
CC	GO:0005762	mitochondrial large ribosomal subunit	4/321	54/19594	0.0117573	0.0940587	0.0782067	MRPL15/MRPL36/MRPL13/MRPL42	4
MF	GO:0005201	extracellular matrix structural constituent	16/313	172/18410	4.16662e-08	2.30831e-05	2.10524e-05	NPNT/VWF/COL21A1/HMCN1/MXRA5/COL4A3/FBLN1/LAMA2/DPT/NID1/MFAP4/ABI3BP/FGG/FGB/SBSPON/FGA	16
MF	GO:0051393	alpha-actinin binding	5/313	28/18410	9.80623e-05	0.0271633	0.0247736	CACNA1C/PPARG/PDLIM2/LDB3/PALLD	5
MF	GO:0042805	actinin binding	5/313	36/18410	0.000336561	0.0621515	0.0566839	CACNA1C/PPARG/PDLIM2/LDB3/PALLD	5
MF	GO:0140103	catalytic activity, acting on a glycoprotein	4/313	23/18410	0.000562213	0.0778665	0.0710164	FUT8/C1GALT1/GCNT3/MGAT3	4
KEGG	hsa04611	Platelet activation	13/161	124/8164	8.68725e-07	0.000224131	0.000194777	ITPR1/FYN/PLA2G4A/VWF/ADCY5/AKT3/GP9/MYLK/P2RY1/PIK3R5/FGG/FGB/FGA	13
KEGG	hsa04020	Calcium signaling pathway	16/161	240/8164	1.90337e-05	0.00245535	0.00213378	PDE1C/ITPR1/CACNA1C/ITPKA/EDNRB/FLT4/PPP3CC/PDE1B/MYLK/ADRA1A/MET/NTRK2/RYR2/FLT1/CACNA1H/ADORA2B	16
KEGG	hsa04510	Focal adhesion	13/161	201/8164	0.000161199	0.0126979	0.0110349	FYN/VWF/FLT4/AKT3/SPP1/PPP1R12C/COL4A3/MYLK/CAV1/LAMA2/MET/PIP5K1B/FLT1	13
KEGG	hsa04921	Oxytocin signaling pathway	11/161	154/8164	0.00022064	0.0126979	0.0110349	ITPR1/PLA2G4A/CACNB2/CACNA1C/ADCY5/PPP3CC/PPP1R12C/MYLK/RYR2/PIK3R5/RGS2	11
KEGG	hsa04929	GnRH secretion	7/161	64/8164	0.000246083	0.0126979	0.0110349	ITPR1/CACNA1C/AKT3/SPP1/GPER1/ARRB2/CACNA1H	7
KEGG	hsa04270	Vascular smooth muscle contraction	10/161	134/8164	0.000300661	0.0127443	0.0110753	ITPR1/PLA2G4A/CACNA1C/ADCY5/PPP1R12C/PLA2G2A/MYLK/ADRA1A/CALD1/ADORA2B	10
KEGG	hsa04924	Renin secretion	7/161	69/8164	0.000393593	0.0127443	0.0110753	PDE1C/ITPR1/CACNA1C/ADCY5/PPP3CC/PTGER4/PDE1B	7
KEGG	hsa04724	Glutamatergic synapse	9/161	114/8164	0.0003989	0.0127443	0.0110753	GNG4/ITPR1/PLA2G4A/CACNA1C/ADCY5/PPP3CC/SLC1A1/GRIA1/SLC1A3	9
KEGG	hsa04022	cGMP-PKG signaling pathway	11/161	167/8164	0.00044457	0.0127443	0.0110753	ITPR1/CACNA1C/ADCY5/EDNRB/AKT3/PPP3CC/MYLK/ADRA1A/CREB5/PIK3R5/RGS2	11
KEGG	hsa04010	MAPK signaling pathway	15/161	294/8164	0.000670592	0.0173013	0.0150354	PLA2G4A/CACNB2/CACNA1C/ANGPT1/FLT4/AKT3/PPP3CC/MET/DUSP4/NTRK2/ARRB2/GADD45B/FLT1/EFNA5/CACNA1H	15
KEGG	hsa04926	Relaxin signaling pathway	9/161	129/8164	0.000981126	0.0230119	0.0199981	GNG4/RXFP1/ADCY5/EDNRB/AKT3/COL4A3/CREB5/ARRB2/NFKBIA	9
KEGG	hsa04728	Dopaminergic synapse	9/161	132/8164	0.00115527	0.0248382	0.0215852	GNG4/ITPR1/CACNA1C/ADCY5/AKT3/PPP3CC/GRIA1/CREB5/ARRB2	9
KEGG	hsa04151	PI3K-Akt signaling pathway	16/161	354/8164	0.00161555	0.0293103	0.0254716	GNG4/VWF/ANGPT1/FLT4/AKT3/SPP1/COL4A3/LAMA2/MET/NTRK2/CREB5/YWHAZ/PIK3R5/FLT1/GHR/EFNA5	16
KEGG	hsa04927	Cortisol synthesis and secretion	6/161	65/8164	0.00169388	0.0293103	0.0254716	ITPR1/CACNA1C/ADCY5/PDE8B/CREB5/CACNA1H	6
KEGG	hsa04725	Cholinergic synapse	8/161	113/8164	0.00170409	0.0293103	0.0254716	GNG4/ITPR1/FYN/CACNA1C/ADCY5/AKT3/CREB5/PIK3R5	8
KEGG	hsa05032	Morphine addiction	7/161	91/8164	0.00205743	0.033176	0.028831	PDE1C/GNG4/ADCY5/PDE8B/PDE1B/ARRB2/GRK5	7
KEGG	hsa04261	Adrenergic signaling in cardiomyocytes	9/161	150/8164	0.00279684	0.0401936	0.0349296	CACNB2/TNNT2/CACNA1C/ADCY5/AKT3/ADRA1A/CREB5/RYR2/PIK3R5	9
KEGG	hsa04015	Rap1 signaling pathway	11/161	210/8164	0.00286835	0.0401936	0.0349296	PRKD1/ANGPT1/DOCK4/ADCY5/FLT4/AKT3/MET/P2RY1/FLT1/EFNA5/ADORA2B	11
KEGG	hsa04713	Circadian entrainment	7/161	97/8164	0.00295999	0.0401936	0.0349296	GNG4/ITPR1/CACNA1C/ADCY5/GRIA1/RYR2/CACNA1H	7
KEGG	hsa04360	Axon guidance	10/161	182/8164	0.00314341	0.04055	0.0352393	FYN/SEMA6D/SRGAP2/PPP3CC/PLXNA2/MET/ROBO2/SEMA5A/EFNA5/SLIT3	10
KEGG	hsa05202	Transcriptional misregulation in cancer	10/161	193/8164	0.00477045	0.0586084	0.0509327	FUT8/ZBTB16/PPARG/MET/RUNX1T1/GADD45B/BCL2A1/BCL6/IL1R2/FLT1	10
KEGG	hsa00512	Mucin type O-glycan biosynthesis	4/161	36/8164	0.00525074	0.0615769	0.0535124	GALNT15/C1GALT1/GCNT3/ST6GALNAC3	4
KEGG	hsa04371	Apelin signaling pathway	8/161	139/8164	0.00610093	0.0684365	0.0594736	GNG4/ITPR1/ADCY5/AKT3/SPP1/MYLK/RYR2/PIK3R5	8
KEGG	hsa04610	Complement and coagulation cascades	6/161	85/8164	0.00649995	0.0689333	0.0599053	VWF/SERPING1/CFD/FGG/FGB/FGA	6
KEGG	hsa04014	Ras signaling pathway	11/161	235/8164	0.00667958	0.0689333	0.0599053	GNG4/PLA2G4A/ANGPT1/FLT4/AKT3/PLA2G2A/MET/NTRK2/ETS2/FLT1/EFNA5	11
KEGG	hsa04512	ECM-receptor interaction	6/161	88/8164	0.00767593	0.0761688	0.0661932	NPNT/VWF/SPP1/GP9/COL4A3/LAMA2	6
KEGG	hsa04072	Phospholipase D signaling pathway	8/161	148/8164	0.00880127	0.084101	0.0730866	FYN/PLA2G4A/ADCY5/AKT3/DGKG/AGPAT4/PIK3R5/PIP5K1B	8
KEGG	hsa05031	Amphetamine addiction	5/161	69/8164	0.0114235	0.0993553	0.0863431	CACNA1C/ADCY5/PPP3CC/GRIA1/CREB5	5
KEGG	hsa04934	Cushing syndrome	8/161	155/8164	0.0114549	0.0993553	0.0863431	ITPR1/CACNA1C/ADCY5/PDE8B/WNT3A/CREB5/WNT7B/CACNA1H	8
KEGG	hsa05414	Dilated cardiomyopathy	6/161	96/8164	0.0115529	0.0993553	0.0863431	CACNB2/TNNT2/CACNA1C/ADCY5/LAMA2/RYR2	6

## Sheet: Table S5
Table S5. The LASSO model ultimately identified 34 genes.
LSAMP
XDH
GLT1D1
MMP15
SLC39A11
GPM6A
BCHE
XPR1
GKN2
FEZ1
ZBTB16
SPP1
OTX1
KIAA1522
ARG1
RHBDL2
SELE
LAPTM4B
DUSP4
SLAMF7
WNT3A
CHIT1
MRC1
KLF13
S100A8
CLDN10
BCL2A1
DNAH14
MGAT3
CDHR3
PID1
SLC44A5
ST6GALNAC3
OCIAD2

## Sheet: Table S6
Table S6. Gene Weights for the Neural Network Model of LUAD Pre-RGs Diagnostic Prediction.
[[1]]
[[1]]
	[,1]	[,2]	[,3]	[,4]	[,5]
[1,]	-17.3662	-0.464877	0.572486	-3.15077	0.577373
[2,]	10.7865	41.1237	-48.2268	-26.6359	0.45995
[3,]	-21.7148	-3.21113	15.6388	-195.79	55.9846
[4,]	-6.12231	73.9191	-47.6836	19.3449	-46.2233
[5,]	-0.517996	-31.416	16.5064	14.916	131.221
[6,]	-15.8242	69.254	-52.7786	19.6778	-48.3658
[7,]	-26.2272	68.7902	-52.7855	-41.9192	104.657
[8,]	25.7326	2.02955	-19.4983	11.1547	-0.370986
[9,]	-26.4172	-3.21067	24.2655	-42.0777	58.8101
[10,]	14.3187	-4.08792	3.86255	-160.814	84.0653
[[1]][[2]]
	[,1]	[,2]
[1,]	0.231914	0.705158
[2,]	-0.671264	0.662099
[3,]	-0.748855	0.689405
[4,]	-1.73084	1.67193
[5,]	-0.0185286	0.0157721
[6,]	-0.980809	0.984258

## Sheet: Table S7
Table S7. KEGG Pathways Enriched in High-Risk and Low-Risk LUAD Prognostic Gene Score Groups Identified by GSEA.
ID	Description	setSize	enrichmentScore	NES	pvalue	p.adjust	qvalue	rank	leading_edge	core_enrichment
KEGG_CELL_CYCLE	KEGG_CELL_CYCLE	119	0.64628	2.65038	1e-10	1.8e-08	1.54737e-08	2580	tags=43%, list=15%, signal=37%	CDC25C/CDC6/TTK/BUB1B/CDC45/CDC25A/MAD2L1/PKMYT1/ESPL1/CCNA2/PLK1/ORC1/CCNB2/CHEK1/ORC6/BUB1/CCNE1/CDC20/CDK1/CCNB1/MCM4/E2F2/DBF4/PTTG1/CHEK2/MCM2/CDK6/E2F1/MCM6/CDC7/CCNE2/CDKN2A/CCNA1/RBL1/MCM7/SKP2/ORC5/MCM5/CDK2/YWHAZ/BUB3/MYC/PRKDC/HDAC2/YWHAG/PCNA/SFN/CDK4/GADD45A/E2F5/ANAPC11
KEGG_DNA_REPLICATION	KEGG_DNA_REPLICATION	34	0.723522	2.40091	2.05695e-07	1.56685e-05	1.34694e-05	2902	tags=65%, list=17%, signal=54%	POLE2/MCM4/PRIM1/MCM2/RFC4/RFC3/DNA2/MCM6/FEN1/PRIM2/RFC5/POLA2/MCM7/MCM5/RFC2/RPA3/SSBP1/PCNA/POLD2/POLE4/POLE/MCM3
KEGG_PROTEASOME	KEGG_PROTEASOME	41	0.677025	2.35819	2.61142e-07	1.56685e-05	1.34694e-05	5239	tags=90%, list=30%, signal=63%	IFNG/SEM1/PSMD14/PSMD11/PSMA5/PSMB5/PSMC4/PSME3/PSMC6/PSMD12/PSMB3/PSMD1/PSMD7/PSMC1/PSMD2/PSMA4/PSMC5/PSMC2/PSME2/PSMB7/POMP/PSMD8/PSMD3/PSMB6/PSMA7/PSMD4/PSMB4/PSMD13/PSMB9/PSMC3/PSMB2/PSMA3/PSMA1/PSME4/PSMB1/PSMB8/PSMD6
KEGG_RIBOSOME	KEGG_RIBOSOME	85	0.528385	2.05927	6.20212e-07	2.79095e-05	2.39924e-05	5755	tags=76%, list=33%, signal=51%	RPL22L1/MRPL13/RPS4Y1/RPL17/RPL26L1/RPS26/RSL24D1/RPS7/RPL30/RPLP0/RPL18A/RPL38/RPL39/RPS16/RPS29/RPL35/RPL7/RPS19/RPL23A/RPL27/RPL35A/RPL8/RPS15/RPSA/RPS27A/RPL26/RPL37/RPS3/RPS20/RPL36/RPL14/RPL41/RPS21/RPL6/RPL18/RPL29/RPS2/RPL32/RPS5/RPL28/RPL24/RPL12/UBA52/RPL37A/RPL19/RPL4/RPS18/RPS24/RPS15A/FAU/RPL31/RPS3A/RPLP1/RPL7A/RPL13/RPL27A/RPL23/RPL9/RPL36AL/RPL5/RPL10/RPL13A/RPLP2/RPS8/RPS25
KEGG_PYRIMIDINE_METABOLISM	KEGG_PYRIMIDINE_METABOLISM	90	0.512529	1.99803	7.83423e-07	2.82032e-05	2.42449e-05	3664	tags=49%, list=21%, signal=39%	CDA/RRM2/UCK2/POLE2/POLR3G/TK1/NME1/PRIM1/TYMS/PNP/NME2/DTYMK/TXNRD1/PRIM2/POLA2/NUDT2/POLR2I/CTPS1/NME4/UPP1/POLD2/POLR1H/PNPT1/UMPS/NT5E/CAD/CANT1/NT5C3A/POLE4/POLR2J/RRM1/POLR2F/DUT/POLE/POLR2K/POLR2H/POLD4/POLR3D/POLE3/NT5C/POLR1A/NT5M/POLR1B/POLR3A
KEGG_HOMOLOGOUS_RECOMBINATION	KEGG_HOMOLOGOUS_RECOMBINATION	24	0.730452	2.26528	2.49992e-05	0.000749976	0.000644716	2279	tags=46%, list=13%, signal=40%	RAD51/EME1/RAD54L/BLM/XRCC2/BRCA2/SEM1/RPA3/NBN/SSBP1/POLD2
KEGG_OOCYTE_MEIOSIS	KEGG_OOCYTE_MEIOSIS	90	0.450488	1.75617	5.94952e-05	0.00133864	0.00115076	863	tags=17%, list=5%, signal=16%	SGO1/CDC25C/MAD2L1/PKMYT1/ESPL1/PLK1/CCNB2/BUB1/CCNE1/CDC20/CDK1/AURKA/CCNB1/PTTG1/FBXO5
KEGG_SPLICEOSOME	KEGG_SPLICEOSOME	125	0.406227	1.7094	5.90874e-05	0.00133864	0.00115076	5086	tags=50%, list=29%, signal=36%	MAGOHB/THOC3/SNRPD1/SNRPF/HSPA2/EIF4A3/LSM5/ALYREF/SNRPG/HSPA1A/HSPA6/PPIL1/SNRPA1/BUD31/PRPF4/SRSF9/PCBP1/HSPA1B/SMNDC1/SNRPB/SNRPE/LSM2/EFTUD2/WBP11/SF3B6/PHF5A/LSM4/PUF60/LSM3/SNRPD2/SNRPA/SNRPC/SNRNP27/PRPF40A/SF3B4/HNRNPC/SNRPB2/PRPF19/USP39/MAGOH/LSM6/NCBP1/SF3A2/PLRG1/RBM17/SF3B3/NCBP2/CTNNBL1/BCAS2/TXNL4A/ISY1/U2AF2/CWC15/SART1/DDX23/SNU13/PQBP1/SF3B2/SNW1/PPIH/SF3B5/CDC5L/AQR
KEGG_P53_SIGNALING_PATHWAY	KEGG_P53_SIGNALING_PATHWAY	65	0.501664	1.93631	0.000136503	0.00273006	0.00234689	2481	tags=37%, list=14%, signal=32%	SERPINB5/RRM2/GTSE1/CCNB2/CHEK1/CCNE1/CDK1/CCNB1/PMAIP1/CHEK2/CDK6/IGFBP3/SERPINE1/CCNE2/CDKN2A/PERP/CYCS/CDK2/TP53I3/BID/CCNG2/SFN/CDK4/GADD45A
KEGG_MISMATCH_REPAIR	KEGG_MISMATCH_REPAIR	22	0.696163	2.09619	0.000187775	0.00337996	0.00290558	3961	tags=68%, list=23%, signal=53%	EXO1/RFC4/RFC3/RFC5/RFC2/RPA3/SSBP1/PCNA/POLD2/MSH2/MSH6/PMS2/POLD4/POLD1/LIG1
KEGG_PROGESTERONE_MEDIATED_OOCYTE_MATURATION	KEGG_PROGESTERONE_MEDIATED_OOCYTE_MATURATION	71	0.424427	1.66196	0.00112176	0.0183561	0.0157798	471	tags=14%, list=3%, signal=14%	CDC25C/CDC25A/MAD2L1/PKMYT1/CCNA2/PLK1/CCNB2/BUB1/CDK1/CCNB1
KEGG_OXIDATIVE_PHOSPHORYLATION	KEGG_OXIDATIVE_PHOSPHORYLATION	118	0.362019	1.47672	0.00227407	0.0341111	0.0293235	5213	tags=56%, list=30%, signal=39%	ATP6V0A4/NDUFA9/NDUFB9/ATP5MF/ATP6V1E2/ATP5ME/COX6A1/CYC1/ATP5MC3/COX6C/ATP5PD/COX7A2L/UQCRHL/COX5A/COX6B1/UQCRQ/ATP5MC1/UQCRB/ATP5F1D/UQCRC1/NDUFS8/ATP5F1C/NDUFB4/NDUFS6/COX17/NDUFB5/COX5B/COX7B/COX7A2/ATP5F1B/UQCRH/ATP6V1F/UQCR11/NDUFB3/PPA1/ATP5PO/NDUFC1/NDUFAB1/NDUFS4/UQCRFS1/ATP5F1E/ATP5PF/NDUFA8/NDUFB6/COX8A/NDUFS2/COX4I1/ATP5MC2/NDUFA3/SDHC/ATP6V1C1/ATP6V1D/ATP6V1E1/NDUFS1/ATP5PB/NDUFA6/AT…
KEGG_PARKINSONS_DISEASE	KEGG_PARKINSONS_DISEASE	115	0.352666	1.45153	0.00257883	0.0357069	0.0306954	5213	tags=57%, list=30%, signal=41%	GPR37/VDAC2P5/UCHL1/NDUFA9/NDUFB9/VDAC2/CYCS/VDAC1/COX6A1/CYC1/ATP5MC3/COX6C/ATP5PD/COX7A2L/UQCRHL/COX5A/COX6B1/UQCRQ/HTRA2/ATP5MC1/UQCRB/ATP5F1D/UQCRC1/NDUFS8/ATP5F1C/NDUFB4/NDUFS6/PPID/NDUFB5/UBE2L3/COX5B/COX7B/COX7A2/VDAC3/ATP5F1B/UQCRH/UQCR11/NDUFB3/ATP5PO/NDUFC1/NDUFAB1/NDUFS4/UBE2G1/UQCRFS1/ATP5F1E/CASP3/ATP5PF/NDUFA8/NDUFB6/COX8A/NDUFS2/COX4I1/ATP5MC2/NDUFA3/SDHC/NDUFS1/ATP5PB/NDUFA6/NDUFS…
KEGG_VASCULAR_SMOOTH_MUSCLE_CONTRACTION	KEGG_VASCULAR_SMOOTH_MUSCLE_CONTRACTION	89	-0.521342	-1.50311	0.00291047	0.0374203	0.0321683	4066	tags=37%, list=23%, signal=29%	GUCY1A1/ADCY6/RAMP3/PTGIR/CALCRL/BRAF/PLCB4/PLA2G2D/NPR2/ITPR1/PRKCE/ADCY4/ADCY7/PLCB2/PPP1R12B/ADCY9/PLA2G6/MYH11/PRKCB/ITPR2/PLA2G10/PLA2G2A/CACNA1C/ADCY5/PLA2G4E/PRKCQ/NPR1/GUCY1A2/AGTR1/CACNA1D/PLA2G12B/PLA2G1B/PLA2G3
KEGG_ALPHA_LINOLENIC_ACID_METABOLISM	KEGG_ALPHA_LINOLENIC_ACID_METABOLISM	14	-0.735105	-1.61211	0.00350588	0.0420705	0.0361659	1671	tags=57%, list=10%, signal=52%	PLA2G2D/PLA2G6/PLA2G10/PLA2G2A/PLA2G4E/PLA2G12B/PLA2G1B/PLA2G3
KEGG_FC_EPSILON_RI_SIGNALING_PATHWAY	KEGG_FC_EPSILON_RI_SIGNALING_PATHWAY	67	-0.532144	-1.49082	0.00440957	0.049365	0.0424366	4840	tags=39%, list=28%, signal=28%	VAV1/SYK/FYN/TNF/GAB2/PDPK1/PIK3CD/CSF2/PIK3R1/INPP5D/PLA2G2D/PRKCE/PIK3CG/BTK/PLCG2/PLA2G6/PIK3R5/PRKCB/PLA2G10/PLA2G2A/PLA2G4E/FCER1A/PLA2G12B/MS4A2/PLA2G1B/PLA2G3
KEGG_GNRH_SIGNALING_PATHWAY	KEGG_GNRH_SIGNALING_PATHWAY	79	-0.521674	-1.48239	0.00466225	0.049365	0.0424366	2909	tags=25%, list=17%, signal=21%	PLCB4/PLA2G2D/ITPR1/ADCY4/ADCY7/PLCB2/ADCY9/PLA2G6/PRKCB/ITPR2/PLA2G10/PLA2G2A/CACNA1C/ADCY5/PLA2G4E/GNRH1/CACNA1D/PLA2G12B/PLA2G1B/PLA2G3
KEGG_NUCLEOTIDE_EXCISION_REPAIR	KEGG_NUCLEOTIDE_EXCISION_REPAIR	40	0.463368	1.60262	0.0056066	0.056066	0.0481971	4829	tags=60%, list=28%, signal=43%	POLE2/RFC4/RFC3/RFC5/RFC2/RPA3/PCNA/POLD2/POLE4/POLE/RAD23B/CDK7/POLD4/GTF2H3/POLE3/POLD1/LIG1/CUL4B/MNAT1/RBX1/RAD23A/GTF2H5/ERCC2/CETN2
KEGG_CELL_ADHESION_MOLECULES_CAMS	KEGG_CELL_ADHESION_MOLECULES_CAMS	111	-0.483762	-1.41821	0.00639685	0.0606018	0.0520963	5490	tags=54%, list=31%, signal=37%	CDH5/MPZ/ICAM1/CD86/HLA-DRB1/PTPRM/CD4/CD34/SELL/CD2/ITGB2/SELPLG/ESAM/HLA-DRB5/CLDN23/ICAM2/HLA-DPA1/HLA-DQA2/CDH15/HLA-DMA/CNTNAP1/HLA-DPB1/ITGB7/HLA-DQA1/HLA-DQB1/NCAM2/OCLN/CTLA4/CD6/PTPRC/ITGAM/HLA-DMB/ITGA4/NECTIN3/ICOS/CD80/JAM3/HLA-DOA/ITGAL/SELE/SIGLEC1/JAM2/CADM1/NRCAM/HLA-DOB/ICAM3/CD28/CLDN11/ITGA9/SELP/SPN/NEGR1/NRXN3/ITGA8/CD22/CADM3/CD40LG/CLDN2/NFASC/CLDN18
KEGG_LONG_TERM_DEPRESSION	KEGG_LONG_TERM_DEPRESSION	51	-0.549717	-1.48735	0.00966571	0.0869914	0.0747821	2909	tags=29%, list=17%, signal=25%	PLCB4/PLA2G2D/ITPR1/PLCB2/PLA2G6/PRKCB/ITPR2/PLA2G10/PLA2G2A/GNAZ/PLA2G4E/GUCY1A2/PLA2G12B/PLA2G1B/PLA2G3
KEGG_ARACHIDONIC_ACID_METABOLISM	KEGG_ARACHIDONIC_ACID_METABOLISM	41	-0.567052	-1.48276	0.0102436	0.0878023	0.0754792	2906	tags=41%, list=17%, signal=35%	PLA2G2D/EPHX2/ALOX12/CYP2U1/ALOX15B/PLA2G6/PLA2G10/LTC4S/PLA2G2A/PLA2G4E/ALOX15/HPGDS/GGT6/PLA2G12B/PTGDS/PLA2G1B/PLA2G3
KEGG_LINOLEIC_ACID_METABOLISM	KEGG_LINOLEIC_ACID_METABOLISM	16	-0.682874	-1.51775	0.0122458	0.100193	0.0861309	1671	tags=50%, list=10%, signal=45%	PLA2G6/PLA2G10/PLA2G2A/PLA2G4E/ALOX15/PLA2G12B/PLA2G1B/PLA2G3
KEGG_BASE_EXCISION_REPAIR	KEGG_BASE_EXCISION_REPAIR	33	0.481013	1.57634	0.0159983	0.123872	0.106486	3961	tags=55%, list=23%, signal=42%	NEIL3/POLE2/FEN1/UNG/TDG/PARP2/PCNA/POLD2/POLE4/SMUG1/POLE/LIG3/APEX2/POLD4/APEX1/POLE3/POLD1/LIG1
KEGG_INTESTINAL_IMMUNE_NETWORK_FOR_IGA_PRODUCTION	KEGG_INTESTINAL_IMMUNE_NETWORK_FOR_IGA_PRODUCTION	34	-0.585987	-1.49499	0.0165162	0.123872	0.106486	4386	tags=68%, list=25%, signal=51%	HLA-DRB5/TNFSF13/CXCL12/HLA-DPA1/HLA-DQA2/HLA-DMA/HLA-DPB1/ITGB7/HLA-DQA1/HLA-DQB1/TNFRSF17/MAP3K14/HLA-DMB/ITGA4/ICOS/CCL28/CD80/HLA-DOA/HLA-DOB/CD28/TNFRSF13C/PIGR/CD40LG
KEGG_PENTOSE_PHOSPHATE_PATHWAY	KEGG_PENTOSE_PHOSPHATE_PATHWAY	21	0.534174	1.59645	0.0236844	0.170527	0.146594	4291	tags=52%, list=25%, signal=40%	PFKP/ALDOA/PGM2/DERA/G6PD/GPI/RPE/PGD/PGLS/PRPS2/PGM1
KEGG_CITRATE_CYCLE_TCA_CYCLE	KEGG_CITRATE_CYCLE_TCA_CYCLE	27	0.480844	1.54373	0.0264615	0.183195	0.157484	6272	tags=74%, list=36%, signal=48%	DLAT/ACLY/MDH2/DLD/MDH1/CS/FH/IDH1/SDHC/IDH3G/IDH2/PDHB/SUCLG2/SDHA/IDH3A/SUCLA2/SDHD/SDHB/PDHA1/IDH3B
KEGG_RNA_POLYMERASE	KEGG_RNA_POLYMERASE	27	0.474245	1.52255	0.0294733	0.196489	0.168912	4299	tags=48%, list=25%, signal=36%	POLR3G/POLR2I/POLR1H/POLR2J/POLR2F/POLR2K/POLR2H/POLR3D/POLR1A/POLR1B/POLR3A/POLR1E/POLR1C
KEGG_DILATED_CARDIOMYOPATHY	KEGG_DILATED_CARDIOMYOPATHY	63	-0.510028	-1.41904	0.0305677	0.196507	0.168927	2765	tags=32%, list=16%, signal=27%	ADCY4/ITGA4/SLC8A1/ADCY7/ITGA7/ADCY9/LAMA2/DMD/ITGA10/CACNA1C/ITGA9/ADCY5/TNNC1/CACNB1/SGCA/ITGA8/CACNA1D/DES/ADRB1/CACNA2D2
KEGG_DRUG_METABOLISM_OTHER_ENZYMES	KEGG_DRUG_METABOLISM_OTHER_ENZYMES	22	0.506457	1.52497	0.0392083	0.243362	0.209206	2400	tags=36%, list=14%, signal=31%	CDA/UCK2/TK1/XDH/HPRT1/GMPS/UPP1/UMPS
KEGG_TASTE_TRANSDUCTION	KEGG_TASTE_TRANSDUCTION	17	-0.637055	-1.44337	0.0438596	0.262703	0.225832	4584	tags=53%, list=26%, signal=39%	ITPR3/ADCY6/PDE1A/ADCY4/SCNN1G/TAS2R14/PLCB2/SCNN1B/TAS2R20
KEGG_ASTHMA	KEGG_ASTHMA	19	-0.621007	-1.43497	0.045283	0.262703	0.225832	4565	tags=74%, list=26%, signal=54%	TNF/HLA-DRB5/HLA-DPA1/HLA-DQA2/HLA-DMA/HLA-DPB1/HLA-DQA1/HLA-DQB1/HLA-DMB/HLA-DOA/HLA-DOB/FCER1A/CD40LG/MS4A2
KEGG_PROXIMAL_TUBULE_BICARBONATE_RECLAMATION	KEGG_PROXIMAL_TUBULE_BICARBONATE_RECLAMATION	15	-0.645839	-1.43403	0.0481622	0.262703	0.225832	1502	tags=27%, list=9%, signal=24%	SLC4A4/ATP1B2/CA4/ATP1A2
KEGG_AMINOACYL_TRNA_BIOSYNTHESIS	KEGG_AMINOACYL_TRNA_BIOSYNTHESIS	40	0.394593	1.36476	0.0478109	0.262703	0.225832	5583	tags=62%, list=32%, signal=43%	YARS2/GARS1/DARS2/TARS1/FARSB/VARS1/DARS1/RARS1/MARS1/KARS1/IARS1/CARS1/MARS2/WARS1/WARS2/FARSA/SARS2/IARS2/EPRS1/NARS1/AARS1/YARS1/LARS2/PARS2/HARS1

## Sheet: Table S8
Table S8. GO Terms Enriched in High-Risk and Low-Risk LUAD Prognostic Gene Score Groups Identified by GSEA.
ID	Description	setSize	enrichmentScore	NES	pvalue	p.adjust	qvalue	rank	leading_edge	core_enrichment
GOBP_MITOTIC_SISTER_CHROMATID_SEGREGATION	GOBP_MITOTIC_SISTER_CHROMATID_SEGREGATION	177	0.669874	2.95066	1e-10	1.70389e-08	1.5576e-08	1538	tags=33%, list=9%, signal=31%	KIF14/NCAPG/KIF23/CENPI/KIF4A/TTK/BUB1B/NCAPH/MAD2L1/NEK2/DLGAP5/KIF18B/KNL1/NUF2/CENPE/AURKB/BIRC5/SPC25/ESPL1/CDCA5/CEP55/KIF2C/PLK1/NDC80/SPC24/MYBL2/UBE2C/BUB1/CDT1/TPX2/KIF11/TRIP13/HASPIN/CENPF/CDC20/KIF18A/CDK1/CENPK/KIFC1/CCNB1/SPAG5/CDCA8/KNSTRN/RACGAP1/NCAPG2/ZWINT/PSRC1/SPDL1/FBXO5/CHEK2/ZWILCH/MISP/NCAPD2/INCENP/TUBG1/GEN1/RRS1/SMC2/CHMP4C
GOBP_REGULATION_OF_MITOTIC_NUCLEAR_DIVISION	GOBP_REGULATION_OF_MITOTIC_NUCLEAR_DIVISION	102	0.706169	2.87043	1e-10	1.70389e-08	1.5576e-08	932	tags=38%, list=5%, signal=36%	EREG/CDC25C/IL1A/CDCA2/TTK/BUB1B/MAD2L1/NEK2/PKMYT1/DLGAP5/KNL1/NUF2/AURKB/BIRC5/SPC25/ESPL1/SPHK1/PLK1/NDC80/SPC24/CHEK1/UBE2C/BUB1/MKI67/TRIP13/HASPIN/CENPF/CDC20/AURKA/CCNB1/CDCA8/MTBP/KIF20B/ZWINT/BORA/SPDL1/FBXO5/ZWILCH/TGFA
GOBP_CHROMOSOME_SEPARATION	GOBP_CHROMOSOME_SEPARATION	76	0.725885	2.83831	1e-10	1.70389e-08	1.5576e-08	1485	tags=42%, list=9%, signal=39%	NCAPG/TTK/BUB1B/NCAPH/MAD2L1/DLGAP5/KNL1/NUF2/AURKB/BIRC5/SPC25/ESPL1/PLK1/NDC80/SPC24/UBE2C/BUB1/TRIP13/HASPIN/CENPF/CDC20/CCNB1/CDCA8/NCAPG2/ZWINT/SPDL1/FBXO5/ZWILCH/NCAPD2/INCENP/GEN1/SMC2
GOBP_MITOTIC_SISTER_CHROMATID_SEPARATION	GOBP_MITOTIC_SISTER_CHROMATID_SEPARATION	59	0.761575	2.8274	1e-10	1.70389e-08	1.5576e-08	916	tags=42%, list=5%, signal=40%	TTK/BUB1B/MAD2L1/DLGAP5/KNL1/NUF2/AURKB/BIRC5/SPC25/ESPL1/PLK1/NDC80/SPC24/UBE2C/BUB1/TRIP13/HASPIN/CENPF/CDC20/CCNB1/CDCA8/ZWINT/SPDL1/FBXO5/ZWILCH
GOCC_CORNIFIED_ENVELOPE	GOCC_CORNIFIED_ENVELOPE	35	0.836083	2.82279	1e-10	1.70389e-08	1.5576e-08	1044	tags=54%, list=6%, signal=51%	KLK6/SERPINB5/SPRR3/SPRR2D/KRT16/SPRR1B/KRT14/PKP2/PI3/SPRR1A/KLK7/KRT17/DSC2/CYSRT1/IVL/PKP1/CST6/DSP/DSG2
GOCC_CONDENSED_CHROMOSOME_CENTROMERIC_REGION	GOCC_CONDENSED_CHROMOSOME_CENTROMERIC_REGION	172	0.648525	2.76789	1e-10	1.70389e-08	1.5576e-08	1226	tags=28%, list=7%, signal=27%	CENPA/SGO1/SKA1/SKA3/NCAPG/ERCC6L/CENPI/TTK/HJURP/BUB1B/MAD2L1/NEK2/KNL1/NUF2/CENPE/AURKB/BIRC5/SPC25/KIF2C/PLK1/NDC80/SPC24/BUB1/CDT1/CENPF/CDC20/KIF18A/SGO2/AURKA/CENPK/CCNB1/SPAG5/CENPN/CENPW/CENPM/CENPU/KNSTRN/MTBP/CENPO/CENPH/ZWINT/CENPL/SPDL1/C1orf112/ZWILCH/DYNC1I1/NCAPD2/NUP37/INCENP
GOBP_KERATINOCYTE_DIFFERENTIATION	GOBP_KERATINOCYTE_DIFFERENTIATION	106	0.670366	2.74884	1e-10	1.70389e-08	1.5576e-08	1163	tags=25%, list=7%, signal=24%	S100A7/KRT6B/KRT6A/SPRR3/KRT81/SPRR2D/KRT16/EREG/SPRR1B/KRT14/IL1A/SPRR1A/OPN3/CD109/ABCA12/KRT86/MSX2/KRT17/CDH3/KRT80/IVL/TRIM16/DSP/TMEM79/KRT5/EZH2/NME2
GOBP_REGULATION_OF_NUCLEAR_DIVISION	GOBP_REGULATION_OF_NUCLEAR_DIVISION	120	0.67201	2.74419	1e-10	1.70389e-08	1.5576e-08	1389	tags=38%, list=8%, signal=36%	EREG/CDC25C/IL1A/CDCA2/TTK/BUB1B/MAD2L1/NEK2/PKMYT1/DLGAP5/KNL1/NUF2/AURKB/BIRC5/SPC25/ESPL1/SPHK1/PLK1/NDC80/SPC24/CHEK1/UBE2C/BUB1/MKI67/TRIP13/HASPIN/CENPF/RAD51AP1/CDC20/AURKA/CCNB1/MSX2/CDCA8/MTBP/KIF20B/ZWINT/BORA/SPDL1/FBXO5/ZWILCH/TGFA/PDE3A/LIF/INCENP/MSX1/GEN1
GOBP_REGULATION_OF_MITOTIC_SISTER_CHROMATID_SEGREGATION	GOBP_REGULATION_OF_MITOTIC_SISTER_CHROMATID_SEGREGATION	51	0.744007	2.72992	1e-10	1.70389e-08	1.5576e-08	916	tags=45%, list=5%, signal=43%	TTK/BUB1B/MAD2L1/KNL1/NUF2/AURKB/BIRC5/SPC25/PLK1/NDC80/SPC24/BUB1/TRIP13/HASPIN/CENPF/CDC20/CDK1/CCNB1/CDCA8/ZWINT/SPDL1/FBXO5/ZWILCH
GOBP_NEGATIVE_REGULATION_OF_CHROMOSOME_SEGREGATION	GOBP_NEGATIVE_REGULATION_OF_CHROMOSOME_SEGREGATION	46	0.768008	2.72394	1e-10	1.70389e-08	1.5576e-08	1389	tags=52%, list=8%, signal=48%	TTK/BUB1B/MAD2L1/KNL1/NUF2/AURKB/BIRC5/SPC25/PLK1/NDC80/SPC24/BUB1/TRIP13/HASPIN/CENPF/CDC20/CCNB1/CDCA8/ZWINT/SPDL1/FBXO5/ZWILCH/INCENP/GEN1
GOBP_NEGATIVE_REGULATION_OF_NUCLEAR_DIVISION	GOBP_NEGATIVE_REGULATION_OF_NUCLEAR_DIVISION	57	0.735865	2.71362	1e-10	1.70389e-08	1.5576e-08	1389	tags=47%, list=8%, signal=44%	TTK/BUB1B/MAD2L1/KNL1/NUF2/AURKB/BIRC5/SPC25/PLK1/NDC80/SPC24/CHEK1/BUB1/TRIP13/HASPIN/CENPF/CDC20/CCNB1/CDCA8/MTBP/ZWINT/SPDL1/FBXO5/ZWILCH/LIF/INCENP/GEN1
GOBP_DNA_TEMPLATED_DNA_REPLICATION	GOBP_DNA_TEMPLATED_DNA_REPLICATION	153	0.640781	2.71158	1e-10	1.70389e-08	1.5576e-08	2905	tags=54%, list=17%, signal=45%	MCM10/TICRR/RAD51/CDC6/CDC45/E2F7/EME1/ORC1/POLQ/ORC6/E2F8/DSCC1/CDT1/GINS4/CCNE1/GINS2/BLM/GINS3/GINS1/BRCA1/POLE2/WDHD1/TRAIP/RECQL4/TK1/MCM4/DBF4/PRIM1/FBXO5/TONSL/MCM2/RFC4/BRCA2/RFC3/DNA2/HMGA1/MCM6/FEN1/CDC7/TWNK/TIPIN/CCNE2/GMNN/TIMELESS/DONSON/GEN1/PRIM2/RFC5/POLA2/MCM7/DBF4B/ORC5/DDX11/MCM5/MMS22L/ALYREF/MCM8/RFC2/CDK2/ATAD5/RFWD3/RECQL/NBN/LRWD1/BARD1/SSBP1/PCNA/POLD2/FANCM/CDC34/MCIDAS…
GOBP_NEGATIVE_REGULATION_OF_CHROMOSOME_ORGANIZATION	GOBP_NEGATIVE_REGULATION_OF_CHROMOSOME_ORGANIZATION	86	0.673951	2.69803	1e-10	1.70389e-08	1.5576e-08	916	tags=29%, list=5%, signal=28%	TTK/BUB1B/MAD2L1/KNL1/NUF2/AURKB/BIRC5/SPC25/ESPL1/PLK1/NDC80/SPC24/BUB1/TRIP13/HASPIN/CENPF/CDC20/CCNB1/CDCA8/PIF1/TOP2A/ZWINT/SPDL1/FBXO5/ZWILCH
GOBP_REGULATION_OF_CHROMOSOME_SEGREGATION	GOBP_REGULATION_OF_CHROMOSOME_SEGREGATION	120	0.654715	2.67356	1e-10	1.70389e-08	1.5576e-08	1485	tags=33%, list=9%, signal=31%	NCAPG/CDC6/CDCA2/TTK/BUB1B/NCAPH/MAD2L1/DLGAP5/KNL1/NUF2/CENPE/AURKB/BIRC5/SPC25/ESPL1/KIF2C/PLK1/NDC80/SPC24/UBE2C/BUB1/MKI67/TRIP13/HASPIN/CENPF/CDC20/CDK1/CCNB1/CDCA8/NCAPG2/ZWINT/TACC3/SPDL1/FBXO5/ZWILCH/NCAPD2/INCENP/RMI2/GEN1/SMC2
GOBP_METAPHASE_CHROMOSOME_ALIGNMENT	GOBP_METAPHASE_CHROMOSOME_ALIGNMENT	93	0.672795	2.66817	1e-10	1.70389e-08	1.5576e-08	916	tags=30%, list=5%, signal=29%	SGO1/KIF14/NEK2/KNL1/NUF2/CENPE/AURKB/BIRC5/SPC25/CDCA5/CEP55/KIF2C/FAM83D/NDC80/SPC24/CDT1/CENPF/KIF18A/KIFC1/CCNB1/SPAG5/CDCA8/KNSTRN/RACGAP1/PSRC1/ECT2/SPDL1/ZWILCH
GOBP_CHROMOSOME_LOCALIZATION	GOBP_CHROMOSOME_LOCALIZATION	106	0.650341	2.66673	1e-10	1.70389e-08	1.5576e-08	916	tags=27%, list=5%, signal=26%	SGO1/KIF14/NEK2/DLGAP5/KNL1/NUF2/CENPE/AURKB/BIRC5/SPC25/CDCA5/CEP55/KIF2C/FAM83D/NDC80/SPC24/CDT1/CENPF/KIF18A/KIFC1/CCNB1/SPAG5/CDCA8/KNSTRN/RACGAP1/PSRC1/ECT2/SPDL1/ZWILCH
GOBP_MEIOTIC_CELL_CYCLE_PROCESS	GOBP_MEIOTIC_CELL_CYCLE_PROCESS	140	0.627715	2.66142	1e-10	1.70389e-08	1.5576e-08	1607	tags=36%, list=9%, signal=33%	EREG/TESMIN/SGO1/CDC25C/RAD51/TTK/NCAPH/CDC25A/PKMYT1/NUF2/ASPM/ESPL1/PLK1/EME1/HSF2BP/CCNB2/NDC80/RAD54L/OVOL1/TRIP13/CCNE1/BRIP1/RAD51AP1/CDC20/KIF18A/AURKA/MSX2/TOP2A/MYBL1/PTTG1/PSMC3IP/P3H4/FANCA/FBXO5/MASTL/BRCA2/FANCD2/PDE3A/NCAPD2/CKS2/LIF/INCENP/CCNE2/CCNA1/TUBG1/MSX1/SYCE1L/NDC1/SMC2/HSPA2/DCAF13
GOBP_MEIOTIC_CELL_CYCLE	GOBP_MEIOTIC_CELL_CYCLE	193	0.584971	2.64	1e-10	1.70389e-08	1.5576e-08	1663	tags=31%, list=10%, signal=28%	DUSP13/EREG/TESMIN/SGO1/EXO1/CDC25C/RAD51/TTK/NCAPH/CDC25A/NEK2/PKMYT1/NUF2/ASPM/ESPL1/PLK1/EME1/HSF2BP/CCNB2/NDC80/RAD54L/OVOL1/TRIP13/CCNE1/BRIP1/RAD51AP1/CDC20/KIF18A/SGO2/XRCC2/AURKA/MSX2/TOP2A/MYBL1/PTTG1/PRR19/PSMC3IP/P3H4/FANCA/FBXO5/MASTL/BRCA2/FANCD2/PDE3A/NCAPD2/CKS2/LIF/INCENP/CCNE2/H2AX/CCNA1/TUBG1/MSX1/SYCE1L/NDC1/SMC2/HSPA2/DCAF13/CDK2
GOBP_DNA_CONFORMATION_CHANGE	GOBP_DNA_CONFORMATION_CHANGE	81	0.669539	2.61652	1e-10	1.70389e-08	1.5576e-08	2924	tags=51%, list=17%, signal=42%	RAD51/CDC45/POLQ/DSCC1/GINS4/BRIP1/GINS2/BLM/GINS3/GINS1/PIF1/TOP2A/RECQL4/MCM4/MCM2/RFC4/RFC3/DNA2/HMGA1/MCM6/TWNK/RFC5/MCM7/HMGB3/DDX11/MCM5/MCM8/RUVBL1/RFC2/RECQL/NBN/HMGB2/SSBP1/ASCC1/FANCM/DDX12P/RUVBL2/ZRANB3/CHTF18/MCM3/ANXA1
GOBP_REGULATION_OF_SISTER_CHROMATID_SEGREGATION	GOBP_REGULATION_OF_SISTER_CHROMATID_SEGREGATION	97	0.644847	2.60781	1e-10	1.70389e-08	1.5576e-08	1389	tags=33%, list=8%, signal=31%	CDC6/TTK/BUB1B/MAD2L1/DLGAP5/KNL1/NUF2/CENPE/AURKB/BIRC5/SPC25/ESPL1/PLK1/NDC80/SPC24/UBE2C/BUB1/TRIP13/HASPIN/CENPF/CDC20/CDK1/CCNB1/CDCA8/ZWINT/TACC3/SPDL1/FBXO5/ZWILCH/INCENP/RMI2/GEN1
GOBP_MITOTIC_CELL_CYCLE_CHECKPOINT_SIGNALING	GOBP_MITOTIC_CELL_CYCLE_CHECKPOINT_SIGNALING	133	0.597949	2.55925	1e-10	1.70389e-08	1.5576e-08	2213	tags=37%, list=13%, signal=32%	TICRR/CDC6/TTK/BUB1B/MAD2L1/KNL1/NUF2/AURKB/GTSE1/BIRC5/SPC25/PLK1/EME1/ORC1/NDC80/SPC24/CHEK1/CLSPN/BUB1/TRIP13/HASPIN/CENPF/CDC20/BLM/CDK1/CCNB1/DTL/BRCA1/CDCA8/ZWINT/SPDL1/CHEK2/ZWILCH/FANCD2/TIPIN/INCENP/IER3/DONSON/GEN1/CHMP4C/CDK2/KNTC1/RFWD3/NABP2/NBN/BUB3/PRKDC/BARD1/PLK2
GOCC_NUCLEAR_CHROMOSOME	GOCC_NUCLEAR_CHROMOSOME	192	0.558767	2.50179	1e-10	1.70389e-08	1.5576e-08	2630	tags=38%, list=15%, signal=32%	HMGA2/MCM10/NCAPG/RAD51/NCAPH/CDC45/NEK2/BIRC5/PLK1/EME1/ORC1/CHEK1/ORC6/GINS4/GINS2/BLM/GINS3/GINS1/BRCA1/POLE2/WDHD1/TOP2A/NCAPG2/MCM4/PSMC3IP/PRIM1/P3H4/TONSL/MCM2/BRCA2/SUV39H1/NCAPD2/MCM6/TIPIN/INCENP/H2AX/TUBG1/TIMELESS/PRIM2/SYCE1L/RRS1/POLA2/MCM7/ORC5/SMC2/LRIF1/MCM5/HSPA2/MMS22L/RUVBL1/H2AZ1/SINHCAF/SFR1/RPA3/FIGNL1/LRWD1/NIFK/HDAC2/ACTL6A/PCNA/HORMAD1/SYCE3/POLD2/NCAPD3/PINX1/RCC1/POLE4…
GOBP_MICROTUBULE_CYTOSKELETON_ORGANIZATION_INVOLVED_IN_MITOSIS	GOBP_MICROTUBULE_CYTOSKELETON_ORGANIZATION_INVOLVED_IN_MITOSIS	153	0.585836	2.47907	1e-10	1.70389e-08	1.5576e-08	1936	tags=30%, list=11%, signal=27%	CENPA/KIF23/KIF4A/TTK/MAD2L1/NEK2/DLGAP5/SAPCD2/NUF2/CENPE/AURKB/BIRC5/SPC25/ESPL1/PLK1/NDC80/MYBL2/TPX2/KIF11/CDC20/CDK1/AURKA/KIFC1/CCNB1/CDCA8/STIL/RACGAP1/CENPH/PSRC1/BORA/TACC3/WDR62/SPDL1/CHEK2/MISP/SASS6/INCENP/INTS13/TUBG1/STMN1/CHMP4C/HSPA1A/RAN/ITGB1/MZT1/NDE1
GOBP_MEIOSIS_I_CELL_CYCLE_PROCESS	GOBP_MEIOSIS_I_CELL_CYCLE_PROCESS	81	0.631792	2.46901	1e-10	1.70389e-08	1.5576e-08	1528	tags=38%, list=9%, signal=35%	CDC25C/RAD51/CDC25A/PKMYT1/ESPL1/PLK1/EME1/HSF2BP/CCNB2/NDC80/RAD54L/TRIP13/CCNE1/BRIP1/RAD51AP1/CDC20/AURKA/TOP2A/MYBL1/PTTG1/PSMC3IP/P3H4/FBXO5/BRCA2/FANCD2/CKS2/CCNE2/CCNA1/SYCE1L/NDC1/HSPA2
GOBP_CELL_CYCLE_CHECKPOINT_SIGNALING	GOBP_CELL_CYCLE_CHECKPOINT_SIGNALING	182	0.582001	2.44798	1e-10	1.70389e-08	1.5576e-08	1389	tags=27%, list=8%, signal=25%	TICRR/RAD51/CDC6/TTK/BUB1B/CDC45/MAD2L1/KNL1/NUF2/AURKB/GTSE1/BIRC5/SPC25/PLK1/EME1/ORC1/NDC80/SPC24/CHEK1/CLSPN/BUB1/CDT1/TRIP13/HASPIN/BRIP1/CENPF/CDC20/BLM/CDK1/CCNB1/DTL/BRCA1/CDCA8/WDR76/ZWINT/SPDL1/CHEK2/ZWILCH/BRCA2/FANCD2/E2F1/DNA2/TIPIN/INCENP/H2AX/IER3/TIMELESS/DONSON/GEN1
GOBP_MITOTIC_SPINDLE_ORGANIZATION	GOBP_MITOTIC_SPINDLE_ORGANIZATION	126	0.579406	2.44393	1e-10	1.70389e-08	1.5576e-08	1759	tags=29%, list=10%, signal=27%	KIF23/KIF4A/TTK/NEK2/DLGAP5/NUF2/CENPE/AURKB/BIRC5/SPC25/PLK1/NDC80/MYBL2/TPX2/KIF11/CDC20/AURKA/KIFC1/CCNB1/CDCA8/STIL/RACGAP1/CENPH/PSRC1/BORA/TACC3/WDR62/CHEK2/MISP/SASS6/INCENP/INTS13/TUBG1/STMN1/CHMP4C/HSPA1A/RAN
GOBP_EPIDERMAL_CELL_DIFFERENTIATION	GOBP_EPIDERMAL_CELL_DIFFERENTIATION	154	0.562295	2.42515	1e-10	1.70389e-08	1.5576e-08	1163	tags=21%, list=7%, signal=20%	S100A7/KRT6B/KRT6A/SPRR3/KRT81/SPRR2D/KRT16/EREG/SPRR1B/KRT14/SULT2B1/IL1A/SPRR1A/OPN3/CD109/ABCA12/KRT86/OVOL1/MSX2/KRT17/FOXI3/PITX2/CDH3/KRT80/IVL/TRIM16/DSP/TMEM79/FA2H/KRT5/EZH2/SLITRK6/NME2
GOBP_PROTEIN_LOCALIZATION_TO_CHROMOSOME	GOBP_PROTEIN_LOCALIZATION_TO_CHROMOSOME	101	0.594642	2.40571	1e-10	1.70389e-08	1.5576e-08	3096	tags=46%, list=18%, signal=38%	CENPA/ESCO2/TTK/H2AC8/BUB1B/KNL1/AURKB/PLK1/HASPIN/CDK1/H2BC11/MTBP/SPDL1/TONSL/ZWILCH/BRCA2/H4C12/EZH2/VRK1/SLF1/MMS22L/MCM8/H4C9/KNTC1/CCT5/CCT6A/NABP2/CENPQ/LRWD1/BUB3/DKC1/CCT4/H4C8/CCT2/H4C5/MSH2/PINX1/CCT7/RUVBL2/TCP1/WRAP53/CCT3/MACROH2A2/GNL3/RAD21/XRCC4
GOBP_MITOCHONDRIAL_TRANSLATION	GOBP_MITOCHONDRIAL_TRANSLATION	125	0.566764	2.39092	1e-10	1.70389e-08	1.5576e-08	4748	tags=68%, list=27%, signal=50%	MRPL12/YARS2/MRPS28/MRPL13/MRPL15/GARS1/METTL8/MRPS12/DARS2/MRPL21/TACO1/MRPS35/MRPL19/MRPS2/UQCC2/SHMT2/MRPL36/MRPL52/MRPL47/MRPS11/MRPL11/MRPL9/MRPS33/MRPL51/MRPL22/TRMT10C/MRPL3/MRPL35/MRPS23/PTCD1/MRPL58/GADD45GIP1/MRPL17/MRPL27/MRPL45/MRPL42/MRPL32/MRPS10/MRPS16/C1QBP/MRPL1/MRPL37/MRPS30/MRPS7/MALSU1/MRPL40/MRPL30/MRPS22/TRUB2/MTIF2/MRPL10/MRPS15/GATC/MRPL48/MRPL28/LRPPRC/MRPS17/MRPL44/MPV17…
GOMF_STRUCTURAL_CONSTITUENT_OF_RIBOSOME	GOMF_STRUCTURAL_CONSTITUENT_OF_RIBOSOME	155	0.555801	2.37302	1e-10	1.70389e-08	1.5576e-08	5204	tags=73%, list=30%, signal=52%	RPL39L/MRPL12/RPS10P5/RPL22L1/RPLP0P6/MRPL13/RPS4Y1/MRPL15/MRPS12/MRPL21/RPL17/MRPS35/RPL26L1/MRPL19/MRPS2/MRPL36/MRPL52/RPS26/MRPL47/MRPS11/MRPL11/MRPL9/MRPS33/MRPL51/MRPL22/MRPL3/MRPL35/MRPS23/MRPL17/MRPL27/MRPL42/MRPL32/MRPS16/MRPL1/MRPL37/MRPS30/MRPS7/RSL24D1/RPS7/MRPL30/RPL30/MRPS22/MRPL10/RPLP0/MRPS15/RPL18A/RPL38/MRPL28/RPL39/MRPS17/RPS16/MRPL24/RPS29/RPL35/MRPS18C/RPL7/MRPS18A/RPS19/RPL23…
GOCC_RIBOSOMAL_SUBUNIT	GOCC_RIBOSOMAL_SUBUNIT	179	0.546102	2.36909	1e-10	1.70389e-08	1.5576e-08	5204	tags=72%, list=30%, signal=51%	RPL39L/MRPL12/RPS10P5/MRPS28/RPLP0P6/MRPL13/RPS4Y1/MRPL15/MRPS12/MRPL21/RPL17/MRPS35/RPL26L1/MRPL19/MRPS2/MRPL36/MRPL52/RPS26/MRPL47/MRPS11/MRPL11/MRPL9/MRPS33/MRPL51/MRPL22/MRPL3/MRPL35/MRPS23/MRPL58/GADD45GIP1/MRPL17/MRPL27/MRPL45/MRPL42/MRPL32/MRPS10/MRPS16/MRPL1/MRPL37/MRPS30/MRPS7/RPS7/MRPL40/MRPL30/RPL30/MRPS22/MRPL10/RPLP0/MRPS15/RPL18A/RPL38/MRPL48/NPM1/MRPL28/RPL39/MRPS17/RPS16/MRPL44/MP…
GOBP_NEGATIVE_REGULATION_OF_MITOTIC_CELL_CYCLE_PHASE_TRANSITION	GOBP_NEGATIVE_REGULATION_OF_MITOTIC_CELL_CYCLE_PHASE_TRANSITION	165	0.530687	2.27854	1e-10	1.70389e-08	1.5576e-08	2213	tags=32%, list=13%, signal=28%	TICRR/CDC6/TTK/BUB1B/MAD2L1/E2F7/KNL1/NUF2/AURKB/GTSE1/BIRC5/SPC25/PLK1/ORC1/NDC80/SPC24/CHEK1/CLSPN/BUB1/TRIP13/HASPIN/CENPF/CDC20/BLM/CDK1/CCNB1/DTL/BRCA1/CDCA8/ZWINT/AVEN/SPDL1/FBXO5/CHEK2/ZWILCH/INHBA/EZH2/INCENP/IER3/DONSON/GEN1/RBL1/CHMP4C/CDK2/DACT1/KNTC1/RFWD3/NABP2/NBN/BUB3/PRKDC/BARD1/PLK2
GOBP_CELL_CYCLE_G2_M_PHASE_TRANSITION	GOBP_CELL_CYCLE_G2_M_PHASE_TRANSITION	141	0.519934	2.21075	1e-10	1.70389e-08	1.5576e-08	1538	tags=25%, list=9%, signal=23%	CDC25C/TICRR/KIF14/CDC6/CDC25A/PKMYT1/FOXM1/AURKB/MELK/CCNA2/PLK1/ORC1/CCNB2/NDC80/CHEK1/CLSPN/CENPF/BLM/CDK1/AURKA/CCNB1/DTL/BRCA1/AVEN/FBXO5/MASTL/CHEK2/CDK6/CDC7/IER3/DONSON/SKP2/DBF4B/HSPA2/CHMP4C
GOBP_NEGATIVE_REGULATION_OF_MITOTIC_CELL_CYCLE	GOBP_NEGATIVE_REGULATION_OF_MITOTIC_CELL_CYCLE	207	0.483395	2.13213	1e-10	1.70389e-08	1.5576e-08	1668	tags=25%, list=10%, signal=23%	TICRR/CDC6/TTK/BUB1B/MAD2L1/E2F7/KNL1/NUF2/AURKB/GTSE1/BIRC5/SPC25/PLK1/EME1/ORC1/NDC80/SPC24/CHEK1/CLSPN/BUB1/OVOL1/TRIP13/HASPIN/CENPF/CDC20/BLM/CDK1/CCNB1/DTL/BRCA1/CDCA8/MTBP/ZWINT/AVEN/SPDL1/FBXO5/CHEK2/ZWILCH/FANCD2/INHBA/EZH2/TIPIN/INCENP/IER3/DONSON/GEN1/RBL1/CHMP4C/NLE1/CDK2/DACT1
GOBP_SPINDLE_ORGANIZATION	GOBP_SPINDLE_ORGANIZATION	189	0.472783	2.09365	1e-10	1.70389e-08	1.5576e-08	1812	tags=25%, list=10%, signal=23%	AUNIP/KIF23/KIF4A/TTK/NEK2/DLGAP5/NUF2/CENPE/AURKB/ASPM/BIRC5/SPC25/ESPL1/PLK1/CCNB2/NDC80/MYBL2/TPX2/KIF11/CDC20/AURKA/KIFC1/CCNB1/SPAG5/CDCA8/KNSTRN/STIL/RACGAP1/CENPH/PSRC1/BORA/TACC3/WDR62/FBXO5/CHEK2/MISP/SASS6/INCENP/NTMT1/INTS13/TUBG1/STMN1/CHMP4C/DCAF13/HSPA1A/RAN/SAC3D1
GOCC_T_CELL_RECEPTOR_COMPLEX	GOCC_T_CELL_RECEPTOR_COMPLEX	83	-0.704644	-2.03982	1e-10	1.70389e-08	1.5576e-08	3717	tags=77%, list=21%, signal=61%	TRAV13-2/TRGC2/TRAV21/CD247/CD3G/TRBV3-1/TRAV29DV5/TRBV30/TRBV5-6/TRBJ2-1/TRBV7-2/TRAV39/TRBV7-6/TRBV7-9/TRBV20-1/TRBV9/TRAV17/TRBV11-2/TRAV12-2/TRBJ2-2/TRBV28/TRAV4/TRAV12-3/TRAV16/TRAV13-1/TRBV29-1/TRBV18/TRAV12-1/TRGV10/TRBV6-1/TRBV27/TRBV5-1/TRAV38-2DV8/TRBV19/TRBV4-1/TRBV2/TRBV6-5/TRAV41/TRAV26-1/TRAV3/TRBV6-6/TRGC1/TRBV4-2/TRAV8-6/ZAP70/TRBV12-4/TRBV10-3/TRAV8-3/TRAT1/TRAV8-4/TRAV14DV4/TRAV…
GOBP_RECOMBINATIONAL_REPAIR	GOBP_RECOMBINATIONAL_REPAIR	161	0.487978	2.11138	1.83139e-10	3.03615e-08	2.77548e-08	2051	tags=29%, list=12%, signal=25%	AUNIP/RAD51/HROB/CDC45/UHRF1/RAD54L/POLQ/CHEK1/PARPBP/GINS4/FANCB/RAD51AP1/GINS2/BLM/XRCC2/BRCA1/RECQL4/MCM4/TONSL/MCM2/BRCA2/MCM6/FEN1/CGAS/CDC7/H2AX/RMI2/TIMELESS/GEN1/SLF1/MCM7/MCM5/MMS22L/MCM8/MRGBP/RUVBL1/PSMD14/SFR1/RFWD3/EID3/RECQL/NABP2/NSMCE2/RPA3/NBN/FIGNL1
GOCC_OUTER_KINETOCHORE	GOCC_OUTER_KINETOCHORE	20	0.900407	2.61623	2.17864e-10	3.51678e-08	3.21485e-08	847	tags=70%, list=5%, signal=67%	SKA1/SKA3/BUB1B/KNL1/NUF2/SPC25/PLK1/NDC80/SPC24/BUB1/CENPF/CCNB1/ZWINT/SPDL1
GOCC_LARGE_RIBOSOMAL_SUBUNIT	GOCC_LARGE_RIBOSOMAL_SUBUNIT	111	0.555402	2.24453	2.45127e-10	3.85541e-08	3.52441e-08	5204	tags=78%, list=30%, signal=55%	RPL39L/MRPL12/RPLP0P6/MRPL13/MRPL15/MRPL21/RPL17/RPL26L1/MRPL19/MRPL36/MRPL52/MRPL47/MRPL11/MRPL9/MRPL51/MRPL22/MRPL3/MRPL35/MRPL58/GADD45GIP1/MRPL17/MRPL27/MRPL45/MRPL42/MRPL32/MRPL1/MRPL37/MRPS30/MRPL40/MRPL30/RPL30/MRPL10/RPLP0/RPL18A/RPL38/MRPL48/NPM1/MRPL28/RPL39/MRPL44/MPV17L2/MRPL24/NHP2/RPL35/RPL7/MRPS18A/RPL23A/RPL27/RPL35A/MRPL4/RPL8/MRPL33/RPL26/RPL37/MRPL18/MRPL2/MRPL43/RPL7L1/MRPL41/…
GOBP_ATTACHMENT_OF_SPINDLE_MICROTUBULES_TO_KINETOCHORE	GOBP_ATTACHMENT_OF_SPINDLE_MICROTUBULES_TO_KINETOCHORE	47	0.738571	2.64314	2.73347e-10	4.19178e-08	3.8319e-08	916	tags=40%, list=5%, signal=38%	SGO1/NEK2/KNL1/NUF2/CENPE/AURKB/BIRC5/SPC25/KIF2C/NDC80/SPC24/CDT1/CCNB1/SPAG5/CDCA8/KNSTRN/RACGAP1/ECT2/ZWILCH
GOCC_RECEPTOR_COMPLEX	GOCC_RECEPTOR_COMPLEX	329	-0.520704	-1.61438	5.73844e-10	8.58527e-08	7.84818e-08	4677	tags=47%, list=27%, signal=35%	NOTCH1/HTR2B/ACVR2A/TRAF1/TRAF6/FGFR1/CAPRIN2/ITPR3/BMP2/LOXL4/DLG4/JAK2/TRBD1/TRAV2/GPRC5C/VLDLR/TRAF5/IL12RB1/PLXNC1/PTK2B/TRBV7-3/ITGAX/RAMP3/PLXNB1/ITGB7/CSF2/GPRC5B/TRAV13-2/CALCRL/TRGC2/DDR2/TRAV21/KIT/CSF3R/ITGBL1/CD247/CD3G/TRBV3-1/IKBKB/MERTK/OLR1/PLXDC1/CSF2RB/IL18RAP/TRAV29DV5/TRBV30/FCRL5/TRBV5-6/TRBJ2-1/ITGAM/PTPRB/GABRE/TRBV7-2/TRAV39/RET/FGFR4/TRBV7-6/TRBV7-9/TRBV20-1/GABBR1/ITGA4/…
GOBP_REGULATION_OF_DNA_REPLICATION	GOBP_REGULATION_OF_DNA_REPLICATION	116	0.539941	2.17023	6.10826e-10	8.90609e-08	8.14146e-08	2231	tags=33%, list=13%, signal=29%	EREG/TICRR/ESCO2/CDC6/E2F7/CCNA2/E2F8/DSCC1/CDT1/BLM/CDK1/BCAR3/MCM4/DBF4/FBXO5/MCM2/RFC4/RFC3/DNA2/MCM6/CDC7/TIPIN/GMNN/TIMELESS/RFC5/MCM7/DBF4B/ORC5/MCM5/RUVBL1/RFC2/CDK2/GTPBP4/ATAD5/NBN/ACTL6A/SSBP1/PCNA
GOCC_SPINDLE_POLE	GOCC_SPINDLE_POLE	167	0.477817	2.06296	6.24326e-10	8.90609e-08	8.14146e-08	1054	tags=19%, list=6%, signal=18%	SGO1/AUNIP/CSAG1/CKAP2L/CDC6/MAD2L1/NEK2/DLGAP5/AURKB/ASPM/PLK1/FAM83D/TPX2/KIF11/CENPF/CDC20/AURKA/CCNB1/SPAG5/KNSTRN/POC1A/KIF20B/PSRC1/TACC3/PLEKHG6/WDR62/MTCL1/SPDL1/CKAP2/MISP/DYNC1I1/POC1B
GOBP_PROTEIN_DNA_COMPLEX_ASSEMBLY	GOBP_PROTEIN_DNA_COMPLEX_ASSEMBLY	171	0.471288	2.03339	7.94641e-10	1.1078e-07	1.01269e-07	2397	tags=26%, list=14%, signal=22%	CENPA/RAD51/OIP5/CENPI/HJURP/CDC45/DLGAP5/CENPE/H2BC8/H2BC9/CDT1/H2BC17/CENPF/CENPK/H2BC11/CENPN/CENPW/H3C10/CENPO/CENPH/ASF1B/CHAF1B/H1-3/MCM2/DNAJC9/H4C12/CHAF1A/H2BC4/MIS18A/GMNN/H2AX/H1-4/H4C9/KNTC1/H3C6/MED27/H2BC21/H1-2/HMGB2/H4C8/GTF2A2/H4C5/TAF6/H2BC15
GOBP_MITOTIC_METAPHASE_CHROMOSOME_ALIGNMENT	GOBP_MITOTIC_METAPHASE_CHROMOSOME_ALIGNMENT	58	0.680806	2.54104	1.09304e-09	1.48994e-07	1.36202e-07	1538	tags=33%, list=9%, signal=30%	KIF14/NUF2/CENPE/AURKB/BIRC5/CDCA5/CEP55/KIF2C/NDC80/CDT1/KIF18A/KIFC1/CCNB1/CDCA8/PSRC1/SPDL1/INCENP/RRS1/CHMP4C
GOCC_PRERIBOSOME	GOCC_PRERIBOSOME	104	0.569997	2.32853	1.20488e-09	1.60668e-07	1.46874e-07	4939	tags=65%, list=28%, signal=47%	BOP1/EMG1/RRS1/BYSL/DCAF13/WDR43/NIP7/WDR12/PNO1/DHX37/PRKDC/NOC4L/WDR3/RRP1/NOL10/TSR1/RIOK1/DNTTIP2/PES1/NOP56/RRP7A/UTP14A/UTP4/NOB1/RRP1B/RRP9/RPS7/MRTO4/UTP6/FBL/AATF/WDR75/MPHOSPH10/EIF6/RRP36/PDCD11/NOP58/EBNA1BP2/UTP15/BMS1/RPS16/ZNF622/HEATR1/UTP18/UTP23/RPS19/MAK16/FTSJ3/IMP4/NOP14/RPS27A/LTV1/UTP11/IMP3/C1orf131/LAS1L/NOL7/DIMT1/RSL1D1/SNU13/RPS5/XRCC5/FCF1/WDR74/NOC2L/NGDN/RPS24/RPS15A
GOBP_RIBOSOMAL_SMALL_SUBUNIT_BIOGENESIS	GOBP_RIBOSOMAL_SMALL_SUBUNIT_BIOGENESIS	100	0.556165	2.22949	1.3174e-09	1.71934e-07	1.57173e-07	5871	tags=76%, list=34%, signal=51%	RPP40/EMG1/RRS1/BYSL/DCAF13/WDR43/PNO1/DHX37/PRKDC/WDR3/DDX52/NOL10/TSR1/RIOK1/DNTTIP2/NOP56/RRP7A/UTP4/NOL11/NOB1/MRPS7/RRP9/RPS7/UTP6/FBL/AATF/WDR75/MPHOSPH10/RRP36/NOP58/RPL38/NPM1/UTP15/BMS1/RPS16/HEATR1/UTP18/ERAL1/UTP23/RPS19/IMP4/LSM6/RPS15/RPSA/NOP14/LTV1/UTP11/IMP3/C1orf131/NOL7/RPS21/DIMT1/SNU13/RPS5/GTF2H5/XRCC5/FCF1/ERCC2/NGDN/RPS24/RPS15A/RPS3A/ABT1/RPS19BP1/RPS14/UTP20/NAT10/WDR46/W…
GOBP_PROTEIN_LOCALIZATION_TO_CHROMOSOME_CENTROMERIC_REGION	GOBP_PROTEIN_LOCALIZATION_TO_CHROMOSOME_CENTROMERIC_REGION	29	0.825259	2.73338	1.35809e-09	1.73552e-07	1.58652e-07	2277	tags=66%, list=13%, signal=57%	CENPA/TTK/H2AC8/BUB1B/KNL1/AURKB/HASPIN/CDK1/H2BC11/MTBP/SPDL1/ZWILCH/H4C12/H4C9/KNTC1/CENPQ/BUB3/H4C8/H4C5
GOBP_MITOCHONDRIAL_GENE_EXPRESSION	GOBP_MITOCHONDRIAL_GENE_EXPRESSION	158	0.484949	2.03633	1.92996e-09	2.416e-07	2.20858e-07	4771	tags=63%, list=27%, signal=46%	MRPL12/YARS2/MRPS28/MRPL13/TWNK/MRPL15/GARS1/PUS1/METTL8/MRPS12/DARS2/TBRG4/MRPL21/TACO1/MRPS35/MTERF3/MRPL19/MRPS2/UQCC2/SHMT2/MRPL36/MRPL52/MRPL47/MRPS11/MRPL11/MRPL9/MRPS33/MRPL51/MRPL22/TRMT10C/PNPT1/MRPL3/MRPL35/MRPS23/CHCHD10/PTCD1/MRPL58/GADD45GIP1/MRPL17/MRPL27/MRPL45/MRPL42/MRPL32/MRPS10/MRPS16/C1QBP/MRPL1/MRPL37/MRPS30/TFAM/MRPS7/MALSU1/MRPL40/MRPL30/MRPS22/TRUB2/MTIF2/MRPL10/MTERF1/MRP…
GOBP_DNA_REPLICATION_INITIATION	GOBP_DNA_REPLICATION_INITIATION	36	0.785226	2.67989	2.08128e-09	2.55332e-07	2.3341e-07	2621	tags=72%, list=15%, signal=61%	MCM10/TICRR/CDC6/CDC45/ORC1/ORC6/CDT1/CCNE1/GINS3/MCM4/PRIM1/MCM2/MCM6/CCNE2/GMNN/PRIM2/POLA2/MCM7/ORC5/MCM5/CDK2/NBN/LRWD1/CDC34/MCIDAS/TOPBP1
GOMF_STRUCTURAL_CONSTITUENT_OF_CHROMATIN	GOMF_STRUCTURAL_CONSTITUENT_OF_CHROMATIN	38	0.774949	2.68223	2.24239e-09	2.69702e-07	2.46547e-07	2397	tags=74%, list=14%, signal=64%	CENPA/H2AC8/H2BC8/H2BC9/H2BC17/H2AC11/H2BC11/H2AC13/H3C10/H1-3/H2AC20/HMGA1/H4C12/H2BC4/H2AX/H1-4/H2AJ/H2BC18/H2AZ1/H4C9/H2BC5/H3C6/H2BC21/H1-2/H4C8/H4C5/H2BC12/H2BC15
GOCC_CILIARY_PLASM	GOCC_CILIARY_PLASM	115	-0.634181	-1.87808	3.56638e-09	4.20695e-07	3.84577e-07	3864	tags=49%, list=22%, signal=38%	RSPH9/CFAP53/WDPCP/CFAP45/MAPK15/BBS5/DNAH2/CEP162/ENKUR/CCDC65/DNAI4/CCDC40/GLI1/KIF17/IFT172/DNAH5/LCA5L/IFT140/RSPH1/DNALI1/DRC1/FAM166B/SPEF1/DNAH3/EFHC1/DZIP1L/SPAG17/KIF19/TTLL3/DYNC2H1/LCA5/SPAG6/TEKT2/DNAJB13/DNHD1/MAK/AKAP14/CFAP77/CFAP73/CFAP43/DRC3/RSPH4A/DNAI3/DNAH1/EFHC2/TEKT1/PACRG/CFAP52/EFHB/DNAI1/SAXO2/DNAAF1/SPAG8/DNAI2/CFAP70/CFAP221
GOBP_KERATINIZATION	GOBP_KERATINIZATION	28	0.825249	2.74213	6.13553e-09	7.10101e-07	6.49136e-07	1086	tags=61%, list=6%, signal=57%	KRT6B/KRT6A/SPRR3/KRT81/SPRR2D/KRT16/SPRR1B/IL1A/SPRR1A/ABCA12/KRT86/KRT17/CDH3/KRT80/IVL/TMEM79/KRT5
GOBP_MEIOTIC_CHROMOSOME_SEGREGATION	GOBP_MEIOTIC_CHROMOSOME_SEGREGATION	56	0.671305	2.50429	6.58979e-09	7.48552e-07	6.84285e-07	1607	tags=41%, list=9%, signal=37%	SGO1/TTK/NCAPH/NUF2/ASPM/ESPL1/PLK1/CCNB2/NDC80/TRIP13/CCNE1/BRIP1/AURKA/PTTG1/PSMC3IP/P3H4/FBXO5/FANCD2/CCNE2/SYCE1L/NDC1/SMC2/DCAF13
GOBP_DNA_INTEGRITY_CHECKPOINT_SIGNALING	GOBP_DNA_INTEGRITY_CHECKPOINT_SIGNALING	129	0.495772	2.12596	8.14341e-09	9.08212e-07	8.30238e-07	1370	tags=21%, list=8%, signal=19%	TICRR/RAD51/CDC6/CDC45/GTSE1/PLK1/EME1/ORC1/CHEK1/CLSPN/CDT1/BRIP1/BLM/CDK1/DTL/BRCA1/WDR76/CHEK2/BRCA2/FANCD2/E2F1/DNA2/TIPIN/H2AX/IER3/TIMELESS/DONSON
GOCC_MITOTIC_SPINDLE	GOCC_MITOTIC_SPINDLE	164	0.457698	1.978	9.66745e-09	1.05893e-06	9.68017e-07	1408	tags=21%, list=8%, signal=19%	SKA1/SKA3/CKAP2L/KIF23/CDC6/MAD2L1/DLGAP5/KIF18B/CENPE/AURKB/ASPM/ESPL1/PLK1/FAM83D/TPX2/KIF11/KIF18A/CDK1/AURKA/KIFC1/SPAG5/KNSTRN/KIF20B/RACGAP1/TACC3/ECT2/WDR62/CKAP2/MISP/GPX2/CDC7/PYCR3/TUBG1/TBL1X
GOMF_DNA_HELICASE_ACTIVITY	GOMF_DNA_HELICASE_ACTIVITY	53	0.672146	2.49443	1.10746e-08	1.19178e-06	1.08946e-06	2902	tags=53%, list=17%, signal=44%	RAD51/POLQ/DSCC1/BRIP1/BLM/PIF1/RECQL4/MCM4/MCM2/RFC4/RFC3/DNA2/MCM6/TWNK/RFC5/MCM7/DDX11/MCM5/MCM8/RUVBL1/RFC2/RECQL/FANCM/DDX12P/RUVBL2/ZRANB3/CHTF18/MCM3
GOCC_CHROMOSOME_TELOMERIC_REGION	GOCC_CHROMOSOME_TELOMERIC_REGION	143	0.476405	2.04672	1.317e-08	1.39284e-06	1.27326e-06	3745	tags=41%, list=21%, signal=32%	RAD51/ORC1/CHEK1/RAD51AP1/BLM/CDK1/PIF1/RECQL4/MCM4/CHEK2/MCM2/BRCA2/DNA2/MCM6/FEN1/H4C12/EZH2/NLRP2/H2AX/THOC3/SLF1/MCM7/ORC5/LRIF1/MCM5/ALYREF/H4C9/CDK2/EID3/NABP2/NSMCE2/NBN/LRWD1/PRKDC/HDAC2/H4C8/PCNA/ZBTB10/H4C5/MSH2/PINX1/GAR1/CBX3/WRAP53/DCLRE1B/MCM3/MACROH2A2/HAT1/PPP1CC/APEX1/NHP2/SSB/ACD/PTGES3/CDC73/TERF1/PPP1CA/CBX1
GOBP_CENTROMERE_COMPLEX_ASSEMBLY	GOBP_CENTROMERE_COMPLEX_ASSEMBLY	29	0.802462	2.65787	1.57101e-08	1.63332e-06	1.49309e-06	674	tags=41%, list=4%, signal=40%	CENPA/OIP5/CENPI/HJURP/DLGAP5/CENPE/CENPF/CENPK/CENPN/CENPW/CENPO/CENPH
GOCC_ORGANELLAR_RIBOSOME	GOCC_ORGANELLAR_RIBOSOME	85	0.565018	2.2453	1.65463e-08	1.69159e-06	1.54636e-06	4748	tags=74%, list=27%, signal=54%	MRPL12/MRPS28/MRPL13/MRPL15/MRPS12/MRPL21/MRPS35/MRPL19/MRPS2/MRPL36/MRPL52/MRPL47/MRPS11/MRPL11/MRPL9/MRPS33/MRPL51/MRPL22/MRPL3/MRPL35/MRPS23/MRPL58/GADD45GIP1/MRPL17/MRPL27/MRPL45/MRPL42/MRPL32/MRPS10/MRPS16/MRPL1/MRPL37/MRPS30/MRPS7/MRPL40/MRPL30/MRPS22/MRPL10/MRPS15/MRPL48/MRPL28/MRPS17/MRPL44/MPV17L2/MRPL24/CHCHD1/MRPS18C/MRPS18A/DAP3/MRPL4/MRPS5/MRPS9/MRPL33/MRPL18/MRPL2/MRPL43/MRPL41/AURK…
GOCC_SMALL_SUBUNIT_PROCESSOME	GOCC_SMALL_SUBUNIT_PROCESSOME	70	0.598354	2.26843	2.60561e-08	2.62013e-06	2.39518e-06	5839	tags=79%, list=33%, signal=52%	EMG1/DCAF13/WDR43/PNO1/DHX37/PRKDC/NOC4L/WDR3/NOL10/DNTTIP2/NOP56/RRP7A/UTP14A/UTP4/RRP9/RPS7/UTP6/FBL/AATF/WDR75/MPHOSPH10/PDCD11/NOP58/UTP15/BMS1/RPS16/HEATR1/UTP18/UTP23/RPS19/IMP4/NOP14/RPS27A/UTP11/IMP3/C1orf131/NOL7/DIMT1/SNU13/RPS5/XRCC5/FCF1/NGDN/RPS24/RPS15A/RPS3A/RPS19BP1/RPS14/UTP20/NAT10/WDR46/WDR36/RPS8/NOL6/RPS11
GOCC_REPLICATION_FORK	GOCC_REPLICATION_FORK	65	0.616124	2.3701	6.07974e-08	6.01503e-06	5.49861e-06	2279	tags=40%, list=13%, signal=35%	MCM10/UHRF1/EME1/CHEK1/BLM/XRCC2/PIF1/WDHD1/PRIM1/TONSL/RFC4/RFC3/TIPIN/H2AX/TIMELESS/DONSON/PRIM2/RFC5/POLA2/MMS22L/RFC2/RAD18/RPA3/NBN/PCNA/POLD2
GOBP_REGULATION_OF_CELL_CYCLE_G2_M_PHASE_TRANSITION	GOBP_REGULATION_OF_CELL_CYCLE_G2_M_PHASE_TRANSITION	104	0.530276	2.16626	8.7302e-08	8.50017e-06	7.77039e-06	2165	tags=32%, list=12%, signal=28%	CDC25C/TICRR/KIF14/CDC6/CDC25A/PKMYT1/AURKB/PLK1/ORC1/CHEK1/CLSPN/CENPF/BLM/CDK1/AURKA/CCNB1/DTL/BRCA1/AVEN/FBXO5/CDK6/CDC7/IER3/DONSON/DBF4B/HSPA2/CHMP4C/CDK2/ATAD5/NABP2/NBN/MTA3/BARD1
GOBP_MITOTIC_SPINDLE_ASSEMBLY	GOBP_MITOTIC_SPINDLE_ASSEMBLY	69	0.588385	2.2526	9.17809e-08	8.79662e-06	8.04139e-06	2393	tags=32%, list=14%, signal=28%	KIF23/KIF4A/NEK2/AURKB/BIRC5/PLK1/MYBL2/TPX2/KIF11/CDC20/KIFC1/CDCA8/RACGAP1/CHEK2/MISP/INCENP/CHMP4C/HSPA1A/MZT1/BCCIP/HSPA1B/DRG1
GOBP_POSITIVE_REGULATION_OF_MITOTIC_CELL_CYCLE	GOBP_POSITIVE_REGULATION_OF_MITOTIC_CELL_CYCLE	109	0.498587	2.0371	1.12573e-07	1.06235e-05	9.7114e-06	2928	tags=38%, list=17%, signal=31%	CDC25C/CDC6/CDC25A/DLGAP5/RRM2/ESPL1/SPHK1/CDCA5/UBE2C/CDC20/CDK1/AURKA/CCNB1/DTL/STIL/MTBP/NKX3-1/FBXO5/BRCA2/EIF4EBP1/SASS6/CDC7/DBF4B/HSPA2/NSMCE2/FOXA1/MTA3/CPSF3/TTL/CDK4/RDX/PHB2/ANAPC11/RRM1/EIF4E/HES1/ADAM17/HSF1/RAD51C/ANXA1/MBLAC1
GOBP_CELL_CYCLE_DNA_REPLICATION	GOBP_CELL_CYCLE_DNA_REPLICATION	42	0.698306	2.40298	1.32113e-07	1.22785e-05	1.12244e-05	1452	tags=52%, list=8%, signal=48%	RAD51/CDC45/E2F7/E2F8/CDT1/BLM/GINS3/GINS1/TK1/MCM4/DBF4/FBXO5/MCM2/BRCA2/DNA2/MCM6/FEN1/CDC7/TIPIN/GMNN/DONSON/DBF4B
GOBP_SPINDLE_ASSEMBLY	GOBP_SPINDLE_ASSEMBLY	123	0.472021	1.97289	1.42675e-07	1.30622e-05	1.19408e-05	2509	tags=29%, list=14%, signal=25%	KIF23/KIF4A/NEK2/AURKB/ASPM/BIRC5/PLK1/CCNB2/NDC80/MYBL2/TPX2/KIF11/CDC20/AURKA/KIFC1/SPAG5/CDCA8/STIL/RACGAP1/FBXO5/CHEK2/MISP/SASS6/INCENP/CHMP4C/DCAF13/HSPA1A/SAC3D1/MZT1/GPSM2/HAUS6/BCCIP/HSPA1B/DRG1/RCC1/TUBB
GOBP_POSITIVE_REGULATION_OF_MITOTIC_CELL_CYCLE_PHASE_TRANSITION	GOBP_POSITIVE_REGULATION_OF_MITOTIC_CELL_CYCLE_PHASE_TRANSITION	80	0.553499	2.17527	2.15913e-07	1.94766e-05	1.78044e-05	2928	tags=39%, list=17%, signal=32%	CDC25C/CDC6/CDC25A/DLGAP5/RRM2/ESPL1/CDCA5/UBE2C/CDC20/CDK1/CCNB1/DTL/STIL/MTBP/FBXO5/SASS6/CDC7/DBF4B/HSPA2/NSMCE2/MTA3/CPSF3/CDK4/RDX/PHB2/ANAPC11/RRM1/ADAM17/RAD51C/ANXA1/MBLAC1
GOCC_NUCLEOSOME	GOCC_NUCLEOSOME	68	0.574302	2.20681	2.30115e-07	2.04569e-05	1.87006e-05	2670	tags=49%, list=15%, signal=41%	CENPA/H2AC8/H2BC8/H2BC9/H2BC17/H2AC11/H2BC11/H2AC13/H3C10/H1-3/H2AC20/H4C12/H2BC4/H2AX/H1-4/SLF1/H2AJ/H2BC18/MRGBP/RUVBL1/H2AZ1/H4C9/H2BC5/H3C6/H2BC21/H1-2/ACTL6A/H4C8/H4C5/H2BC12/H2BC15/RUVBL2/YEATS4
GOBP_SIGNAL_TRANSDUCTION_IN_RESPONSE_TO_DNA_DAMAGE	GOBP_SIGNAL_TRANSDUCTION_IN_RESPONSE_TO_DNA_DAMAGE	181	0.412448	1.76784	2.95505e-07	2.58947e-05	2.36715e-05	2213	tags=22%, list=13%, signal=19%	TICRR/RAD51/TWIST1/E2F7/FOXM1/GTSE1/PLK1/EME1/CHEK1/CLSPN/BRIP1/BLM/CDK1/DTL/BRCA1/SNAI2/PMAIP1/WDR76/SNAI1/CHEK2/BRCA2/FANCD2/E2F1/TIPIN/H2AX/IER3/DONSON/MSX1/NDRG1/CDK2/MAPK12/EEF1E1/BCL3/ATAD5/BID/RFWD3/NBN/PRKDC/BARD1/PLK2
GOCC_SPINDLE_MIDZONE	GOCC_SPINDLE_MIDZONE	35	0.718793	2.4268	3.19578e-07	2.76097e-05	2.52393e-05	1226	tags=37%, list=7%, signal=35%	KIF14/CDC6/KIF18B/CENPE/AURKB/PLK1/KIF18A/AURKA/CDCA8/KIF20B/RACGAP1/C1orf112/INCENP
GOBP_RIBOSOMAL_LARGE_SUBUNIT_BIOGENESIS	GOBP_RIBOSOMAL_LARGE_SUBUNIT_BIOGENESIS	72	0.575324	2.22161	3.38519e-07	2.884e-05	2.63639e-05	4866	tags=69%, list=28%, signal=50%	RPLP0P6/NOP16/BOP1/BRIX1/RRS1/NLE1/NIP7/WDR12/TMA16/PAK1IP1/RPL26L1/GTPBP4/RPF2/SPATA5L1/NIFK/PES1/ZNHIT3/MALSU1/RSL24D1/MRTO4/RPLP0/EIF6/GTF3A/EBNA1BP2/RPL38/NPM1/ZNF622/NHP2/RPL35/RPL7/SPATA5/MAK16/DDX18/FTSJ3/RPL23A/RPL35A/TRAF7/RPL26/SDAD1/RPL7L1/LAS1L/RPL14/RPL6/RSL1D1/SNU13/CINP/RPL24/WDR74/NOC2L/ZNHIT6
GOCC_CONDENSED_NUCLEAR_CHROMOSOME	GOCC_CONDENSED_NUCLEAR_CHROMOSOME	53	0.633009	2.34919	3.4898e-07	2.93239e-05	2.68063e-05	2621	tags=51%, list=15%, signal=43%	NCAPG/RAD51/NCAPH/NEK2/PLK1/CHEK1/BLM/BRCA1/NCAPG2/PSMC3IP/P3H4/BRCA2/SUV39H1/NCAPD2/INCENP/H2AX/TUBG1/SYCE1L/RRS1/SMC2/HSPA2/NIFK/HORMAD1/SYCE3/NCAPD3/RCC1/TOPBP1
GOCC_KERATIN_FILAMENT	GOCC_KERATIN_FILAMENT	22	0.811543	2.43279	3.88063e-07	3.21673e-05	2.94056e-05	2084	tags=73%, list=12%, signal=64%	KRT6B/KRT6A/KRT81/KRT16/KRT14/KRTAP4-1/KRT86/KRT17/KRT80/KRT5/KRT7/KRT18/KRT8/KRT10/FAM83H/KRT87P
GOBP_DNA_UNWINDING_INVOLVED_IN_DNA_REPLICATION	GOBP_DNA_UNWINDING_INVOLVED_IN_DNA_REPLICATION	21	0.815089	2.39885	4.6685e-07	3.81821e-05	3.4904e-05	2188	tags=81%, list=13%, signal=71%	RAD51/CDC45/GINS4/GINS2/BLM/GINS3/GINS1/RECQL4/MCM4/MCM2/HMGA1/MCM6/TWNK/MCM7/MCM5/RECQL/SSBP1
GOBP_MEIOTIC_CELL_CYCLE_PHASE_TRANSITION	GOBP_MEIOTIC_CELL_CYCLE_PHASE_TRANSITION	11	0.914326	2.25417	5.14897e-07	4.15576e-05	3.79897e-05	424	tags=73%, list=2%, signal=71%	CDC25C/TTK/CDC25A/PKMYT1/CCNB2/NDC80/OVOL1/CDC20
GOCC_INTERMEDIATE_FILAMENT_CYTOSKELETON	GOCC_INTERMEDIATE_FILAMENT_CYTOSKELETON	96	0.500437	2.02193	5.26788e-07	4.19651e-05	3.83622e-05	2338	tags=33%, list=13%, signal=29%	KRT6B/KRT6A/KRT81/KRT16/KRT14/PKP2/RAD51/KRTAP4-1/KRT86/KRT17/S100A8/KRT80/PKP1/KRT23/DSP/LMNB1/PHLDB2/KRT5/LMNB2/SYCE1L/KRT7/MMP14/KRT19/KRT18/KRT8/KRT10/FAM83H/KRT87P/BFSP1/JUP/PLEC/CLIP1
GOBP_FEMALE_MEIOTIC_NUCLEAR_DIVISION	GOBP_FEMALE_MEIOTIC_NUCLEAR_DIVISION	29	0.757521	2.50902	5.34462e-07	4.20307e-05	3.84221e-05	870	tags=41%, list=5%, signal=39%	EREG/TTK/NCAPH/PLK1/HSF2BP/CCNB2/NDC80/TRIP13/AURKA/TOP2A/FBXO5/MASTL
GOBP_POSITIVE_REGULATION_OF_CHROMOSOME_SEPARATION	GOBP_POSITIVE_REGULATION_OF_CHROMOSOME_SEPARATION	28	0.775221	2.5759	5.58822e-07	4.33901e-05	3.96648e-05	1485	tags=46%, list=9%, signal=43%	NCAPG/NCAPH/DLGAP5/AURKB/BIRC5/ESPL1/UBE2C/CDC20/CDCA8/NCAPG2/NCAPD2/INCENP/SMC2
GOCC_MIDBODY	GOCC_MIDBODY	188	0.38983	1.71922	6.93859e-07	5.32016e-05	4.8634e-05	907	tags=13%, list=5%, signal=13%	KIF14/ANLN/KIF23/KIF4A/NEK2/SHCBP1/CENPE/AURKB/ASPM/BIRC5/CEP55/PLK1/SLC2A1/KIF20A/CENPF/CDK1/AURKA/SPAG5/CDCA8/KIF20B/RACGAP1/PSRC1/ECT2/MTCL1/C1orf112
GOBP_TELOMERE_ORGANIZATION	GOBP_TELOMERE_ORGANIZATION	157	0.423633	1.77453	7.31711e-07	5.54113e-05	5.0654e-05	3019	tags=31%, list=17%, signal=26%	EXO1/RAD51/NEK2/AURKB/PKIB/CCNE1/BLM/PIF1/H3C10/RECQL4/BRCA2/DNA2/FEN1/H4C12/EZH2/CCNE2/SLF1/RUVBL1/H4C9/H3C6/CCT5/CCT6A/EID3/NABP2/NSMCE2/RPA3/NBN/MYC/PRKDC/DKC1/ACTL6A/CCT4/H4C8/PCNA/CCT2/H4C5/PINX1/CCT7/GAR1/RUVBL2/TCP1/WRAP53/CCT3/NOP10/DCLRE1B/RAD51C/MAD2L2/GNL3/HAT1
[truncated: 726 more rows]

## Sheet: Table S9
Table S9. Immune Cell Infiltration Differences Between High-Risk and Low-Risk LUAD Prognostic Gene Score Groups Identified by ssGSEA
[truncated: 599 more rows]

[truncated: 4 more sheets: Table S10, Table S11, Table S12, Table S13]
